# Supplementary material for: A flexible high speed pulse chopper system for an inverted neutron time-of-flight option on backscattering spectrometers
Source: Sci Rep. 2018 Sep 11;8:13580. doi: 10.1038/s41598-018-31774-y (PMC6133999; doi:10.1038/s41598-018-31774-y)
Supplement: Supplementary file 2 — McStas simulation code repository [file 41598_2018_31774_MOESM2_ESM.zip]

Archive with 189 entries (151 files):
- in16b-mcstas-public/
- in16b-mcstas-public/.gitignore
- in16b-mcstas-public/LICENSE.md
- in16b-mcstas-public/README.md
- in16b-mcstas-public/in16b/
- in16b-mcstas-public/in16b/.gitignore
- in16b-mcstas-public/in16b/chopperfocus/
- in16b-mcstas-public/in16b/chopperfocus/.gitignore
- in16b-mcstas-public/in16b/chopperfocus/Makefile
- in16b-mcstas-public/in16b/chopperfocus/create_VS_SV.m
- in16b-mcstas-public/in16b/chopperfocus/focusguide_SV.instr
- in16b-mcstas-public/in16b/chopperfocus/get_abs_from_m.m
- in16b-mcstas-public/in16b/chopperfocus/get_shape.m
- in16b-mcstas-public/in16b/chopperfocus/optim2/
- in16b-mcstas-public/in16b/chopperfocus/optim2/si111_hr_res1_focus2/
- in16b-mcstas-public/in16b/chopperfocus/optim2/si111_hr_res1_focus2/parameters.dat
- in16b-mcstas-public/in16b/chopperfocus/optim2/si111_hr_res2_focus2/
- in16b-mcstas-public/in16b/chopperfocus/optim2/si111_hr_res2_focus2/parameters.dat
- in16b-mcstas-public/in16b/chopperfocus/optim2/si111_hr_res3_focus2/
- in16b-mcstas-public/in16b/chopperfocus/optim2/si111_hr_res3_focus2/parameters.dat
- in16b-mcstas-public/in16b/chopperfocus/optim2/si111_lr_res1_focus2/
- in16b-mcstas-public/in16b/chopperfocus/optim2/si111_lr_res1_focus2/parameters.dat
- in16b-mcstas-public/in16b/chopperfocus/optim2/si111_lr_res2_focus2/
- in16b-mcstas-public/in16b/chopperfocus/optim2/si111_lr_res2_focus2/parameters.dat
- in16b-mcstas-public/in16b/chopperfocus/optim2/si111_lr_res3_focus2/
- in16b-mcstas-public/in16b/chopperfocus/optim2/si111_lr_res3_focus2/parameters.dat
- in16b-mcstas-public/in16b/chopperfocus/optim2/si111_lr_res4_focus2/
- in16b-mcstas-public/in16b/chopperfocus/optim2/si111_lr_res4_focus2/parameters.dat
- in16b-mcstas-public/in16b/chopperfocus/optim2/si111_lr_res5_focus2/
- in16b-mcstas-public/in16b/chopperfocus/optim2/si111_lr_res5_focus2/parameters.dat
- in16b-mcstas-public/in16b/chopperfocus/optim2/si111_lr_res6_focus2/
- in16b-mcstas-public/in16b/chopperfocus/optim2/si111_lr_res6_focus2/parameters.dat
- in16b-mcstas-public/in16b/chopperfocus/optim2/si111_lr_res7_focus2/
- in16b-mcstas-public/in16b/chopperfocus/optim2/si111_lr_res7_focus2/parameters.dat
- in16b-mcstas-public/in16b/chopperfocus/run_mcstas.m
- in16b-mcstas-public/in16b/disktest/
- in16b-mcstas-public/in16b/disktest/.gitignore
- in16b-mcstas-public/in16b/disktest/Makefile
- in16b-mcstas-public/in16b/disktest/analyze_disktest.m
- in16b-mcstas-public/in16b/disktest/disktest_report.tex
- in16b-mcstas-public/in16b/disktest/in16b.instr
- in16b-mcstas-public/in16b/disktest/in16b.monitors
- in16b-mcstas-public/in16b/disktest/in16b.monitors.alt
- in16b-mcstas-public/in16b/disktest/in16b_focus.instr
- in16b-mcstas-public/in16b/disktest/simulation.run
- in16b-mcstas-public/in16b/disktest/test.run
- in16b-mcstas-public/in16b/samplefocus/
- in16b-mcstas-public/in16b/samplefocus/.gitignore
- in16b-mcstas-public/in16b/samplefocus/Makefile
- in16b-mcstas-public/in16b/samplefocus/analyze_simulation.m
- in16b-mcstas-public/in16b/samplefocus/cmp_shape.gp
- in16b-mcstas-public/in16b/samplefocus/get_shape.m
- in16b-mcstas-public/in16b/samplefocus/listing.tex
- in16b-mcstas-public/in16b/samplefocus/optim_medium/
- in16b-mcstas-public/in16b/samplefocus/optim_medium/si111_hr_res1_focus2_si111_sfocus0/
- in16b-mcstas-public/in16b/samplefocus/optim_medium/si111_hr_res1_focus2_si111_sfocus0/parameters.dat
- in16b-mcstas-public/in16b/samplefocus/optim_medium/si111_hr_res1_focus2_si111_sfocus1/
- in16b-mcstas-public/in16b/samplefocus/optim_medium/si111_hr_res1_focus2_si111_sfocus1/parameters.dat
- in16b-mcstas-public/in16b/samplefocus/optim_medium/si111_hr_res1_focus2_si111_sfocus2/
- in16b-mcstas-public/in16b/samplefocus/optim_medium/si111_hr_res1_focus2_si111_sfocus2/parameters.dat
- in16b-mcstas-public/in16b/samplefocus/optim_medium/si111_hr_res1_focus2_si111_sfocus3/
- in16b-mcstas-public/in16b/samplefocus/optim_medium/si111_hr_res1_focus2_si111_sfocus3/parameters.dat
- in16b-mcstas-public/in16b/samplefocus/optim_medium/si111_lr_res1_focus2_si111_sfocus0/
- in16b-mcstas-public/in16b/samplefocus/optim_medium/si111_lr_res1_focus2_si111_sfocus0/parameters.dat
- in16b-mcstas-public/in16b/samplefocus/optim_medium/si111_lr_res1_focus2_si111_sfocus1/
- in16b-mcstas-public/in16b/samplefocus/optim_medium/si111_lr_res1_focus2_si111_sfocus1/parameters.dat
- in16b-mcstas-public/in16b/samplefocus/optim_medium/si111_lr_res1_focus2_si111_sfocus2/
- in16b-mcstas-public/in16b/samplefocus/optim_medium/si111_lr_res1_focus2_si111_sfocus2/parameters.dat
- in16b-mcstas-public/in16b/samplefocus/optim_medium/si111_lr_res1_focus2_si111_sfocus3/
- in16b-mcstas-public/in16b/samplefocus/optim_medium/si111_lr_res1_focus2_si111_sfocus3/parameters.dat
- in16b-mcstas-public/in16b/samplefocus/optim_medium/si111_lr_res4_focus2_si111_sfocus0/
- in16b-mcstas-public/in16b/samplefocus/optim_medium/si111_lr_res4_focus2_si111_sfocus0/parameters.dat
- in16b-mcstas-public/in16b/samplefocus/optim_medium/si111_lr_res4_focus2_si111_sfocus1/
- in16b-mcstas-public/in16b/samplefocus/optim_medium/si111_lr_res4_focus2_si111_sfocus1/parameters.dat
- in16b-mcstas-public/in16b/samplefocus/optim_medium/si111_lr_res4_focus2_si111_sfocus2/
- in16b-mcstas-public/in16b/samplefocus/optim_medium/si111_lr_res4_focus2_si111_sfocus2/parameters.dat
- in16b-mcstas-public/in16b/samplefocus/optim_medium/si111_lr_res4_focus2_si111_sfocus3/
- in16b-mcstas-public/in16b/samplefocus/optim_medium/si111_lr_res4_focus2_si111_sfocus3/parameters.dat
- in16b-mcstas-public/in16b/samplefocus/optim_medium/si111_lr_res7_focus0_si111_sfocus0/
- in16b-mcstas-public/in16b/samplefocus/optim_medium/si111_lr_res7_focus0_si111_sfocus0/parameters.dat
- in16b-mcstas-public/in16b/samplefocus/optim_medium/si111_lr_res7_focus0_si111_sfocus1/
- in16b-mcstas-public/in16b/samplefocus/optim_medium/si111_lr_res7_focus0_si111_sfocus1/parameters.dat
- in16b-mcstas-public/in16b/samplefocus/optim_medium/si111_lr_res7_focus0_si111_sfocus2/
- in16b-mcstas-public/in16b/samplefocus/optim_medium/si111_lr_res7_focus0_si111_sfocus2/parameters.dat
- in16b-mcstas-public/in16b/samplefocus/optim_medium/si111_lr_res7_focus0_si111_sfocus3/
- in16b-mcstas-public/in16b/samplefocus/optim_medium/si111_lr_res7_focus0_si111_sfocus3/parameters.dat
- in16b-mcstas-public/in16b/samplefocus/optimization.m
- in16b-mcstas-public/in16b/samplefocus/plot_best.m
- in16b-mcstas-public/in16b/samplefocus/run_mcstas.m
- in16b-mcstas-public/in16b/samplefocus/samplefocus-sim.instr
- in16b-mcstas-public/in16b/samplefocus/samplefocus.instr
- in16b-mcstas-public/in16b/samplefocus/samplefocus.monitors
- in16b-mcstas-public/in16b/samplefocus/simulation.m
- in16b-mcstas-public/in16b/samplefocus/start_sfocus1.dat
- in16b-mcstas-public/in16b/samplefocus/start_sfocus2.dat
- in16b-mcstas-public/in16b/share/
- in16b-mcstas-public/in16b/share/.gitignore
- in16b-mcstas-public/in16b/share/1_inpile.instr
- in16b-mcstas-public/in16b/share/2_h112-tr.instr
- in16b-mcstas-public/in16b/share/2_h112.instr
- in16b-mcstas-public/in16b/share/3_chopper.instr
- in16b-mcstas-public/in16b/share/3_chopper_C12.instr
- in16b-mcstas-public/in16b/share/3_chopper_C34.instr
- in16b-mcstas-public/in16b/share/3_chopper_focus.instr
- in16b-mcstas-public/in16b/share/3_chopper_focus_file.instr
- in16b-mcstas-public/in16b/share/3_chopper_focus_optimizer.instr
- in16b-mcstas-public/in16b/share/3_chopper_focus_optimizer_interface.instr
- in16b-mcstas-public/in16b/share/3_chopper_focus_optimizer_interface.m
- in16b-mcstas-public/in16b/share/3_chopper_focus_optimizer_interface_N.m
- in16b-mcstas-public/in16b/share/3_chopper_focus_parametric.instr
- in16b-mcstas-public/in16b/share/3_chopper_focus_test.instr
- in16b-mcstas-public/in16b/share/3_nochopper-tr.instr
- in16b-mcstas-public/in16b/share/3_nochopper.instr
- in16b-mcstas-public/in16b/share/4_focusguide.instr
- in16b-mcstas-public/in16b/share/4a_before_SV.instr
- in16b-mcstas-public/in16b/share/4b_inside_SV.instr
- in16b-mcstas-public/in16b/share/4b_inside_SV_focus.instr
- in16b-mcstas-public/in16b/share/5_pst_tof.instr
- in16b-mcstas-public/in16b/share/5a_pst_bs.instr
- in16b-mcstas-public/in16b/share/5b_mono_bs.instr
- in16b-mcstas-public/in16b/share/6_secondary.instr
- in16b-mcstas-public/in16b/share/6_secondary_resolution.instr
- in16b-mcstas-public/in16b/share/6a_analyzer.instr
- in16b-mcstas-public/in16b/share/6a_analyzer_newsans.instr
- in16b-mcstas-public/in16b/share/7_detector_bs.instr
- in16b-mcstas-public/in16b/share/7_detector_bs_resolution.instr
- in16b-mcstas-public/in16b/share/7_detector_tof_resolution.instr
- in16b-mcstas-public/in16b/share/FGcascade.instr
- in16b-mcstas-public/in16b/share/Makefile
- in16b-mcstas-public/in16b/share/Makefile_inst
- in16b-mcstas-public/in16b/share/README
- in16b-mcstas-public/in16b/share/d_C1_sample.c
- in16b-mcstas-public/in16b/share/d_C2_C3.c
- in16b-mcstas-public/in16b/share/in16b_base_declare.c
- in16b-mcstas-public/in16b/share/in16b_base_initialize.c
- in16b-mcstas-public/in16b/share/in16b_base_parameters.c
- in16b-mcstas-public/in16b/share/in16b_chopper_declare.c
- in16b-mcstas-public/in16b/share/in16b_chopper_initialize.c
- in16b-mcstas-public/in16b/share/in16b_chopper_parameters.c
- in16b-mcstas-public/in16b/share/in16b_detector_declare.c
- in16b-mcstas-public/in16b/share/in16b_detector_initialize.c
- in16b-mcstas-public/in16b/share/in16b_detector_parameters.c
- in16b-mcstas-public/in16b/share/in16b_sample_parameters.c
- in16b-mcstas-public/in16b/share/in16b_tofmon_declare.c
- in16b-mcstas-public/in16b/share/in16b_tofmon_initialize.c
- in16b-mcstas-public/in16b/share/monocascade.instr
- in16b-mcstas-public/in16b/share/print_cascade.m
- in16b-mcstas-public/in16b/share/remove_monitors.awk
- in16b-mcstas-public/in16b/share/shares.d
- in16b-mcstas-public/in16b/tof_sample_size/
- in16b-mcstas-public/in16b/tof_sample_size/.gitignore
- in16b-mcstas-public/in16b/tof_sample_size/Makefile
- in16b-mcstas-public/in16b/tof_sample_size/analyze_simulation.m
- in16b-mcstas-public/in16b/tof_sample_size/listing.tex
- in16b-mcstas-public/in16b/tof_sample_size/simulation.m
- in16b-mcstas-public/in16b/tof_sample_size/tof-sample.instr
- in16b-mcstas-public/in16b/tof_sample_size/tof-sample.monitors
- in16b-mcstas-public/in16b/virtual_sources/
- in16b-mcstas-public/in16b/virtual_sources/.gitignore
- in16b-mcstas-public/in16b/virtual_sources/Makefile
- in16b-mcstas-public/in16b/virtual_sources/after_pst.instr
- in16b-mcstas-public/in16b/virtual_sources/after_pst.monitors
- in16b-mcstas-public/in16b/virtual_sources/create-sources.run
- in16b-mcstas-public/in16b/virtual_sources/focusguide.instr
- in16b-mcstas-public/in16b/virtual_sources/h112.instr
- in16b-mcstas-public/myComponents/
- in16b-mcstas-public/myComponents/.gitignore
- in16b-mcstas-public/myComponents/Guide_ellipsoid.comp
- in16b-mcstas-public/myComponents/IN16B_multidetector.comp
- in16b-mcstas-public/myComponents/MultiDiskChopper.comp
- in16b-mcstas-public/myComponents/PerfectCrystal.comp
- in16b-mcstas-public/myComponents/myGuide_tapering.comp
- in16b-mcstas-public/myComponents/mySave.comp
- in16b-mcstas-public/octave/
- in16b-mcstas-public/octave/.gitignore
- in16b-mcstas-public/octave/ETOF_E_analyze.m
- in16b-mcstas-public/octave/detplot_1D.m
- in16b-mcstas-public/octave/detplot_2D.m
- in16b-mcstas-public/octave/detrebin_2D.m
- in16b-mcstas-public/octave/histw1d.m
- in16b-mcstas-public/octave/histw2d.m
- in16b-mcstas-public/octave/list2tree.m
- in16b-mcstas-public/octave/listget.m
- in16b-mcstas-public/octave/mcread.m
- in16b-mcstas-public/octave/mcstas2.m
- in16b-mcstas-public/octave/mysave_load.m
- in16b-mcstas-public/octave/mytemp.m
- in16b-mcstas-public/octave/structjoin.m
- in16b-mcstas-public/octave/tree2list.m
