# Supplementary material for: A flexible high speed pulse chopper system for an inverted neutron time-of-flight option on backscattering spectrometers
Source: Sci Rep. 2018 Sep 11;8:13580. doi: 10.1038/s41598-018-31774-y (PMC6133999; doi:10.1038/s41598-018-31774-y)
Supplement: Supplementary file 2 — McStas simulation code repository [file 41598_2018_31774_MOESM2_ESM.zip › in16b-mcstas-public/LICENSE.md]

Creative Commons Attribution 4.0 International Public License

By exercising the Licensed Rights (defined below), You accept and agree to be
bound by the terms and conditions of this Creative Commons Attribution 4.0
International Public License ("Public License"). To the extent this Public
License may be interpreted as a contract, You are granted the Licensed Rights in
consideration of Your acceptance of these terms and conditions, and the Licensor
grants You such rights in consideration of benefits the Licensor receives from
making the Licensed Material available under these terms and conditions.

Section 1 – Definitions.

    Adapted Material means material subject to Copyright and Similar Rights that
    is derived from or based upon the Licensed Material and in which the
    Licensed Material is translated, altered, arranged, transformed, or
    otherwise modified in a manner requiring permission under the Copyright and
    Similar Rights held by the Licensor. For purposes of this Public License,
    where the Licensed Material is a musical work, performance, or sound
    recording, Adapted Material is always produced where the Licensed Material
    is synched in timed relation with a moving image.

    Adapter's License means the license You apply to Your Copyright and Similar
    Rights in Your contributions to Adapted Material in accordance with the
    terms and conditions of this Public License.

    Copyright and Similar Rights means copyright and/or similar rights closely
    related to copyright including, without limitation, performance, broadcast,
    sound recording, and Sui Generis Database Rights, without regard to how the
    rights are labeled or categorized. For purposes of this Public License, the
    rights specified in Section 2(b)(1)-(2) are not Copyright and Similar
    Rights.

    Effective Technological Measures means those measures that, in the absence
    of proper authority, may not be circumvented under laws fulfilling
    obligations under Article 11 of the WIPO Copyright Treaty adopted on
    December 20, 1996, and/or similar international agreements.

    Exceptions and Limitations means fair use, fair dealing, and/or any other
    exception or limitation to Copyright and Similar Rights that applies to Your
    use of the Licensed Material.

    Licensed Material means the artistic or literary work, database, or other
    material to which the Licensor applied this Public License.

    Licensed Rights means the rights granted to You subject to the terms and
    conditions of this Public License, which are limited to all Copyright and
    Similar Rights that apply to Your use of the Licensed Material and that the
    Licensor has authority to license.

    Licensor means the individual(s) or entity(ies) granting rights under this
    Public License.

    Share means to provide material to the public by any means or process that
    requires permission under the Licensed Rights, such as reproduction, public
    display, public performance, distribution, dissemination, communication, or
    importation, and to make material available to the public including in ways
    that members of the public may access the material from a place and at a
    time individually chosen by them.

    Sui Generis Database Rights means rights other than copyright resulting from
    Directive 96/9/EC of the European Parliament and of the Council of 11 March
    1996 on the legal protection of databases, as amended and/or succeeded, as
    well as other essentially equivalent rights anywhere in the world.

    You means the individual or entity exercising the Licensed Rights under this
    Public License. Your has a corresponding meaning.

Section 2 – Scope.

    License grant. Subject to the terms and conditions of this Public License,
    the Licensor hereby grants You a worldwide, royalty-free, non-sublicensable,
    non-exclusive, irrevocable license to exercise the Licensed Rights in the
    Licensed Material to: reproduce and Share the Licensed Material, in whole or
    in part; and produce, reproduce, and Share Adapted Material. Exceptions and
    Limitations. For the avoidance of doubt, where Exceptions and Limitations
    apply to Your use, this Public License does not apply, and You do not need
    to comply with its terms and conditions. Term. The term of this Public
    License is specified in Section 6(a). Media and formats; technical
    modifications allowed. The Licensor authorizes You to exercise the Licensed
    Rights in all media and formats whether now known or hereafter created, and
    to make technical modifications necessary to do so. The Licensor waives
    and/or agrees not to assert any right or authority to forbid You from making
    technical modifications necessary to exercise the Licensed Rights, including
    technical modifications necessary to circumvent Effective Technological
    Measures. For purposes of this Public License, simply making modifications
    authorized by this Section 2(a)(4) never produces Adapted Material.
    Downstream recipients. Offer from the Licensor – Licensed Material. Every
    recipient of the Licensed Material automatically receives an offer from the
    Licensor to exercise the Licensed Rights under the terms and conditions of
    this Public License. No downstream restrictions. You may not offer or impose
    any additional or different terms or conditions on, or apply any Effective
    Technological Measures to, the Licensed Material if doing so restricts
    exercise of the Licensed Rights by any recipient of the Licensed Material.
    No endorsement. Nothing in this Public License constitutes or may be
    construed as permission to assert or imply that You are, or that Your use of
    the Licensed Material is, connected with, or sponsored, endorsed, or granted
    official status by, the Licensor or others designated to receive attribution
    as provided in Section 3(a)(1)(A)(i).

    Other rights. Moral rights, such as the right of integrity, are not licensed
    under this Public License, nor are publicity, privacy, and/or other similar
    personality rights; however, to the extent possible, the Licensor waives
    and/or agrees not to assert any such rights held by the Licensor to the
    limited extent necessary to allow You to exercise the Licensed Rights, but
    not otherwise. Patent and trademark rights are not licensed under this
    Public License. To the extent possible, the Licensor waives any right to
    collect royalties from You for the exercise of the Licensed Rights, whether
    directly or through a collecting society under any voluntary or waivable
    statutory or compulsory licensing scheme. In all other cases the Licensor
    expressly reserves any right to collect such royalties.

Section 3 – License Conditions.

Your exercise of the Licensed Rights is expressly made subject to the following
conditions.

    Attribution.

        If You Share the Licensed Material (including in modified form), You
        must: retain the following if it is supplied by the Licensor with the
        Licensed Material: identification of the creator(s) of the Licensed
        Material and any others designated to receive attribution, in any
        reasonable manner requested by the Licensor (including by pseudonym if
        designated); a copyright notice; a notice that refers to this Public
        License; a notice that refers to the disclaimer of warranties; a URI or
        hyperlink to the Licensed Material to the extent reasonably practicable;
        indicate if You modified the Licensed Material and retain an indication
        of any previous modifications; and indicate the Licensed Material is
        licensed under this Public License, and include the text of, or the URI
        or hyperlink to, this Public License. You may satisfy the conditions in
        Section 3(a)(1) in any reasonable manner based on the medium, means, and
        context in which You Share the Licensed Material. For example, it may be
        reasonable to satisfy the conditions by providing a URI or hyperlink to
        a resource that includes the required information. If requested by the
        Licensor, You must remove any of the information required by Section
        3(a)(1)(A) to the extent reasonably practicable. If You Share Adapted
        Material You produce, the Adapter's License You apply must not prevent
        recipients of the Adapted Material from complying with this Public
        License.

Section 4 – Sui Generis Database Rights.

Where the Licensed Rights include Sui Generis Database Rights that apply to Your
use of the Licensed Material:

    for the avoidance of doubt, Section 2(a)(1) grants You the right to extract,
    reuse, reproduce, and Share all or a substantial portion of the contents of
    the database; if You include all or a substantial portion of the database
    contents in a database in which You have Sui Generis Database Rights, then
    the database in which You have Sui Generis Database Rights (but not its
    individual contents) is Adapted Material; and You must comply with the
    conditions in Section 3(a) if You Share all or a substantial portion of the
    contents of the database.

For the avoidance of doubt, this Section 4 supplements and does not replace Your
obligations under this Public License where the Licensed Rights include other
Copyright and Similar Rights.

Section 5 – Disclaimer of Warranties and Limitation of Liability.

    Unless otherwise separately undertaken by the Licensor, to the extent
    possible, the Licensor offers the Licensed Material as-is and as-available,
    and makes no representations or warranties of any kind concerning the
    Licensed Material, whether express, implied, statutory, or other. This
    includes, without limitation, warranties of title, merchantability, fitness
    for a particular purpose, non-infringement, absence of latent or other
    defects, accuracy, or the presence or absence of errors, whether or not
    known or discoverable. Where disclaimers of warranties are not allowed in
    full or in part, this disclaimer may not apply to You. To the extent
    possible, in no event will the Licensor be liable to You on any legal theory
    (including, without limitation, negligence) or otherwise for any direct,
    special, indirect, incidental, consequential, punitive, exemplary, or other
    losses, costs, expenses, or damages arising out of this Public License or
    use of the Licensed Material, even if the Licensor has been advised of the
    possibility of such losses, costs, expenses, or damages. Where a limitation
    of liability is not allowed in full or in part, this limitation may not
    apply to You.

    The disclaimer of warranties and limitation of liability provided above
    shall be interpreted in a manner that, to the extent possible, most closely
    approximates an absolute disclaimer and waiver of all liability.

Section 6 – Term and Termination.

    This Public License applies for the term of the Copyright and Similar Rights
    licensed here. However, if You fail to comply with this Public License, then
    Your rights under this Public License terminate automatically.

    Where Your right to use the Licensed Material has terminated under Section
    6(a), it reinstates: automatically as of the date the violation is cured,
    provided it is cured within 30 days of Your discovery of the violation; or
    upon express reinstatement by the Licensor. For the avoidance of doubt, this
    Section 6(b) does not affect any right the Licensor may have to seek
    remedies for Your violations of this Public License. For the avoidance of
    doubt, the Licensor may also offer the Licensed Material under separate
    terms or conditions or stop distributing the Licensed Material at any time;
    however, doing so will not terminate this Public License. Sections 1, 5, 6,
    7, and 8 survive termination of this Public License.

Section 7 – Other Terms and Conditions.

    The Licensor shall not be bound by any additional or different terms or
    conditions communicated by You unless expressly agreed. Any arrangements,
    understandings, or agreements regarding the Licensed Material not stated
    herein are separate from and independent of the terms and conditions of this
    Public License.

Section 8 – Interpretation.

    For the avoidance of doubt, this Public License does not, and shall not be
    interpreted to, reduce, limit, restrict, or impose conditions on any use of
    the Licensed Material that could lawfully be made without permission under
    this Public License. To the extent possible, if any provision of this Public
    License is deemed unenforceable, it shall be automatically reformed to the
    minimum extent necessary to make it enforceable. If the provision cannot be
    reformed, it shall be severed from this Public License without affecting the
    enforceability of the remaining terms and conditions. No term or condition
    of this Public License will be waived and no failure to comply consented to
    unless expressly agreed to by the Licensor. Nothing in this Public License
    constitutes or may be interpreted as a limitation upon, or waiver of, any
    privileges and immunities that apply to the Licensor or You, including from
    the legal processes of any jurisdiction or authority.

Creative Commons is not a party to its public licenses. Notwithstanding,
Creative Commons may elect to apply one of its public licenses to material it
publishes and in those instances will be considered the “Licensor.” The text of
the Creative Commons public licenses is dedicated to the public domain under the
CC0 Public Domain Dedication. Except for the limited purpose of indicating that
material is shared under a Creative Commons public license or as otherwise
permitted by the Creative Commons policies published at
creativecommons.org/policies, Creative Commons does not authorize the use of the
trademark “Creative Commons” or any other trademark or logo of Creative Commons
without its prior written consent including, without limitation, in connection
with any unauthorized modifications to any of its public licenses or any other
arrangements, understandings, or agreements concerning use of licensed material.
For the avoidance of doubt, this paragraph does not form part of the public
licenses.

Creative Commons may be contacted at creativecommons.org.
