# Supplementary material for: A flexible high speed pulse chopper system for an inverted neutron time-of-flight option on backscattering spectrometers
Source: Sci Rep. 2018 Sep 11;8:13580. doi: 10.1038/s41598-018-31774-y (PMC6133999; doi:10.1038/s41598-018-31774-y)
Supplement: Supplementary file 2 — McStas simulation code repository [file 41598_2018_31774_MOESM2_ESM.zip › in16b-mcstas-public/README.md]

# IN16B-BATS McStas simulation code

This repository contains the McStas simulation code used to develop and study
the BATS option for the IN16B neutron backscattering spectrometer at the
Institut Laue-Langevin in Grenoble (France). Please use the following citation
when referring to this work:

*M. Appel, B. Frick, A. Magerl, "A flexible high speed pulse chopper system for
 an inverted neutron time-of-flight option on backscattering spectrometers",
 submitted (2018)*

[![CC BY 4.0](https://i.creativecommons.org/l/by/4.0/88x31.png "CC BY 4.0 license")](http://creativecommons.org/licenses/by/4.0/) <br />
This work is licensed under a [Creative Commons Attribution 4.0 International License](http://creativecommons.org/licenses/by/4.0/).

## Requirements
The code was developed and tested with the following installation:
 * Ubuntu 16.04.4
 * [McStas neutron ray tracing simulation package](http://www.mcstas.org) Release 2.4
   with the necessary MPI packages installed
 * [GNU Octave](https://www.gnu.org/software/octave/) Version 4.0.0 with packages
   `optim` (1.5.2) and `parallel` (3.1.1)

## Documentation
* The `octave/` directory contains GNU Octave functions used to run and analyze
  the simulations
* The `myComponents/`  directory contains additional McStas components used in the
  simulations
* The main McStas code is located in the `in16b/share/` subdirectory and
  documented therein
* The other subdirectories in `in16b/` contain the scripts to reproduce the
  calculations documented in the paper mentioned above

## Quick-start
You can re-create the simulation results with the following steps:

1. Create the virtual source files up to the BATS chopper system by running the
   shell script `create-sources.run` in the subdirectory `in16b/virtual_sources/`

2. Run the shell script `simulation.run` in the subdirectory `in16b/disktest/`
   to test all slit configurations of the BATS choppers. This will create output
   directories for simulations with stopped BG chopper (using only the PST
   chopper), with running BG chopper using a 60° or a 80° window, and a simulation
   with stopped BG chopper but always using the NVS066 Si311 velocity selector.

3. Run the octave script `analyze_disktest.m` in `in16b/disktest/` for all output
   directories:
   - `octave analyze_disktest.m output/`
   - `octave analyze_disktest.m output_BG_60/`
   - `octave analyze_disktest.m output_BG_80/`
   - `octave analyze_disktest.m output_nvs311/`

   followed by `pdflatex disktest_report.tex` to create a large PDF file with
   compiled results of all simulations.

4. Create virtual sources at the entrance of the spectrometer vessel with the
   octave script `create_VS_SV.m` in the subdirectory `in16b/chopperfocus/`.
   Preliminary results of an optimized focusing guide around the BATS choppers will
   be used for this simulation.

5. Run simulations of the energy resolution using samples of different size in
   the subdirectory `in16b/tof_sample_size/` with the octave script `simulation.m`
   followed by `analyze_simulation.m` and `pdflatex listing.tex` to create a PDF
   report file.
