# Supplementary material for: A flexible high speed pulse chopper system for an inverted neutron time-of-flight option on backscattering spectrometers
Source: Sci Rep. 2018 Sep 11;8:13580. doi: 10.1038/s41598-018-31774-y (PMC6133999; doi:10.1038/s41598-018-31774-y)
Supplement: Supplementary file 2 — McStas simulation code repository [file 41598_2018_31774_MOESM2_ESM.zip › in16b-mcstas-public/in16b/chopperfocus/create_VS_SV.m]

#!/usr/local/bin/octave -q
addpath("../../octave");
%
% create virtual sources for some chopper configurations at gap to sec. spectrometer vessel (SV)
% will be used for sample focusguide optimization

%%%%%%%%%%%%%
% Quick-access script parameters
use_mpi = 8
vs_root = "/users/appel/mcstas/"
outdir = "output_VS_SV/"
optimdir = "optim2/"        % will only be read from
binary = sprintf("focusguide_SV%s.out",ifelse(use_mpi,"-mpi",""))
CFLAGS = "-O2"

% rebuild binary if necessary
ret = system(sprintf("CFLAGS=%s make %s",CFLAGS,binary))
if (ret!=0)
   error("make failed!");
endif

%%%%%%%%%%%%%
% General simulation parameters
options = struct(
   "gravitation",0,
   "verbose",1
);
if (use_mpi!=0)
   options.mpi = use_mpi;
endif

if ( outdir(end) != '/' )
   outdir = strcat(outdir,'/');
endif

for i = 1:17
   switch (i)
      % all focus2 configs *************************************************
      case 1
         % si111 hr res1 focus2
         optim_cconf = "si111_hr" ; output_cconf = "si111_hr" ;
         csidx = 1 ; fcidx = 2 ; options.ncount = 1.4e9 ;
      case 2
         % si111 hr res2 focus2
         optim_cconf = "si111_hr" ; output_cconf = "si111_hr" ;
         csidx = 2 ; fcidx = 2 ; options.ncount = 9.1e8 ;
      case 3
         % si111 hr res3 focus2
         optim_cconf = "si111_hr" ; output_cconf = "si111_hr" ;
         csidx = 3 ; fcidx = 2 ; options.ncount = 1.2e9 ;
      case 4
         % si111 lr res1 focus2
         optim_cconf = "si111_lr" ; output_cconf = "si111_lr" ;
         csidx = 1 ; fcidx = 2 ; options.ncount = 6.6e8 ;
      case 5
         % si111 lr res2 focus2
         optim_cconf = "si111_lr" ; output_cconf = "si111_lr" ;
         csidx = 2 ; fcidx = 2 ; options.ncount = 4.3e8 ;
      case 6
         % si111 lr res3 focus2
         optim_cconf = "si111_lr" ; output_cconf = "si111_lr" ;
         csidx = 3 ; fcidx = 2 ; options.ncount = 3.8e8 ;
      case 7
         % si111 lr res4 focus2
         optim_cconf = "si111_lr" ; output_cconf = "si111_lr" ;
         csidx = 4 ; fcidx = 2 ; options.ncount = 4.3e9 ;
      case 8
         % si111 lr res5 focus2
         optim_cconf = "si111_lr" ; output_cconf = "si111_lr" ;
         csidx = 5 ; fcidx = 2 ; options.ncount = 2.7e9 ;
      case 9
         % si111 lr res6 focus2
         optim_cconf = "si111_lr" ; output_cconf = "si111_lr" ;
         csidx = 6 ; fcidx = 2 ; options.ncount = 2e9 ;
      case 10
         % si111 lr res7 focus2
         optim_cconf = "si111_lr" ; output_cconf = "si111_lr" ;
         csidx = 7 ; fcidx = 2 ; options.ncount = 3.6e8 ;
      case 11
         % si311 res1 focus2
         optim_cconf = "si111_lr" ; output_cconf = "si311" ;
         csidx = 1 ; fcidx = 2 ; options.ncount = 1.3e9 ;
      case 12
         % si311 res2 focus2
         optim_cconf = "si111_lr" ; output_cconf = "si311" ;
         csidx = 2 ; fcidx = 2 ; options.ncount = 8.7e8 ;
      case 13
         % si311 res3 focus2
         optim_cconf = "si111_lr" ; output_cconf = "si311" ;
         csidx = 3 ; fcidx = 2 ; options.ncount = 9e8 ;
      case 14
         % si311 res4 focus2
         optim_cconf = "si111_lr" ; output_cconf = "si311" ;
         csidx = 4 ; fcidx = 2 ; options.ncount = 9.4e9 ;
      case 15
         % si311 res5 focus2
         optim_cconf = "si111_lr" ; output_cconf = "si311" ;
         csidx = 5 ; fcidx = 2 ; options.ncount = 6.6e9 ;
      case 16
         % si311 res6 focus2
         optim_cconf = "si111_lr" ; output_cconf = "si311" ;
         csidx = 6 ; fcidx = 2 ; options.ncount = 5e9 ;
      case 17
         % si311 res7 focus2
         optim_cconf = "si111_lr" ; output_cconf = "si311" ;
         csidx = 7 ; fcidx = 2 ; options.ncount = 1e9 ;
      % all focus0 configs *************************************************
      case 18
         % si111 hr res1 focus0
         optim_cconf = "si111_hr" ; output_cconf = "si111_hr" ;
         csidx = 1 ; fcidx = 0 ; options.ncount = 6.6e9 ;
      case 19
         % si111 hr res2 focus0
         optim_cconf = "si111_hr" ; output_cconf = "si111_hr" ;
         csidx = 2 ; fcidx = 0 ; options.ncount = 3.5e9 ;
      case 20
         % si111 hr res3 focus0
         optim_cconf = "si111_hr" ; output_cconf = "si111_hr" ;
         csidx = 3 ; fcidx = 0 ; options.ncount = 3.7e9 ;
      case 21
         % si111 lr res1 focus0
         optim_cconf = "si111_lr" ; output_cconf = "si111_lr" ;
         csidx = 1 ; fcidx = 0 ; options.ncount = 3.1e9 ;
      case 22
         % si111 lr res2 focus0
         optim_cconf = "si111_lr" ; output_cconf = "si111_lr" ;
         csidx = 2 ; fcidx = 0 ; options.ncount = 1.6e9 ;
      case 23
         % si111 lr res3 focus0
         optim_cconf = "si111_lr" ; output_cconf = "si111_lr" ;
         csidx = 3 ; fcidx = 0 ; options.ncount = 1.1e9 ;
      case 24
         % si111 lr res4 focus0
         optim_cconf = "si111_lr" ; output_cconf = "si111_lr" ;
         csidx = 4 ; fcidx = 0 ; options.ncount = 7.8e9 ;
      case 25
         % si111 lr res5 focus0
         optim_cconf = "si111_lr" ; output_cconf = "si111_lr" ;
         csidx = 5 ; fcidx = 0 ; options.ncount = 4.2e9 ;
      case 26
         % si111 lr res6 focus0
         optim_cconf = "si111_lr" ; output_cconf = "si111_lr" ;
         csidx = 6 ; fcidx = 0 ; options.ncount = 2.6e9 ;
      case 27
         % si111 lr res7 focus0
         optim_cconf = "si111_lr" ; output_cconf = "si111_lr" ;
         csidx = 7 ; fcidx = 0 ; options.ncount = 3.3e8 ;
      case 28
         % si311 res1 focus0
         optim_cconf = "si111_lr" ; output_cconf = "si311" ;
         csidx = 1 ; fcidx = 0 ; options.ncount = 7.8e9 ;
      otherwise
         error("not implemented");
   endswitch

   % load optimization results
   optimfile = sprintf("%s%s_res%d_focus%d/parameters.dat",optimdir,optim_cconf,csidx,ifelse(fcidx==0,2,fcidx));
   try
      optim = load(optimfile);
   catch
      warning("Could not load optimization results from %s , skipping simulation.",optimfile);
      continue
   end_try_catch

   % get instrument parameters
   par = optim.full_par_best;

   % set special parameters for unfocused comparison
   if (fcidx==0)
      par.chopfocus1_l = 0;
      par.chopfocus1_mx = 7;
      par.chopfocus2_w_in = 0.090;
      par.chopfocus2_w_mid = 0.090;
      par.chopfocus2_w_out = 0.090;
      par.chopfocus2_mx1 = 7;
      par.chopfocus2_mx2 = 7;
      par.chopfocus3_l = 0;
      par.chopfocus3_mx = 7;
   endif

   % set spectral range
   if strncmp(output_cconf,"si111",5)
      spectrum = "si111";
      par.lambda_source_min = 5.1;
      par.lambda_source_max = 7.5;
   elseif strncmp(output_cconf,"si311",5)
      spectrum = "si311";
      par.lambda_source_min = 2.5;
      par.lambda_source_max = 4.1;
      par.analyzer = "si311";
      par.nvs = "si311";
      par.lambda0 = 3.27;
   endif

   % generate output directory name
   options.dir = sprintf("%s%s_res%d_focus%d_%s/",outdir,output_cconf,csidx,fcidx,spectrum);
   % set log file
   options.log = strcat(options.dir,"mcstas.log");

   % set virtual output file
   par.outfile_SV = sprintf("%s%s_res%d_focus%d_%s_SV.dat",vs_root,output_cconf,csidx,fcidx,spectrum);

   % remove old virtual input file
   par = rmfield(par,"file");

   % run it
   par.verbose = 1;
   ret = run_mcstas (binary,par,options);
   if ( ret != 0 )
      error("mcstas returned with code %d",ret);
   endif

   % plot all detectors with mcplot
   system(["mcplot.pl -psc " options.dir]);
   system(sprintf("convert -rotate 90 -density 400 -background black -alpha off %smccode.sim.ps %smccode.sim.png ; rm %smccode.sim.ps",options.dir,options.dir,options.dir),0,"async");

endfor
