# Supplementary material for: A flexible high speed pulse chopper system for an inverted neutron time-of-flight option on backscattering spectrometers
Source: Sci Rep. 2018 Sep 11;8:13580. doi: 10.1038/s41598-018-31774-y (PMC6133999; doi:10.1038/s41598-018-31774-y)
Supplement: Supplementary file 2 — McStas simulation code repository [file 41598_2018_31774_MOESM2_ESM.zip › in16b-mcstas-public/in16b/chopperfocus/focusguide_SV.instr]

DEFINE INSTRUMENT in16b_vs_after_focusguide_SV(string outfile_SV="none")

// create virtual source after gap in focusguide entering secondary spectrometer vessel

TRACE

%include "1_inpile.instr"
%include "2_h112.instr"
%include "3_chopper_focus_file.instr"
%include "4a_before_SV.instr"

COMPONENT save_SV = mySave(file=outfile_SV, mode="save", verbose=verbose, active=(strcmp(outfile_SV,"none")), pmin=1e-10 )
AT (0,0,0) RELATIVE PREVIOUS

END
