# Supplementary material for: A flexible high speed pulse chopper system for an inverted neutron time-of-flight option on backscattering spectrometers
Source: Sci Rep. 2018 Sep 11;8:13580. doi: 10.1038/s41598-018-31774-y (PMC6133999; doi:10.1038/s41598-018-31774-y)
Supplement: Supplementary file 2 — McStas simulation code repository [file 41598_2018_31774_MOESM2_ESM.zip › in16b-mcstas-public/in16b/chopperfocus/get_abs_from_m.m]

%% a = get_abs_from_m(m)
%%
%% get absorption factors for Ni/Ti (abs1/abs2) supermirror
%% a = [abs1_x abs1_y abs2_x abs2_y] for m = [mx my]
%% with abs = Sigma_abs[m^-1] * 2200m/s * d[m]

function a = get_abs_from_m(m)

   if columns(m) != 2
      error("input argument must have 2 columns");
   endif

   % layer thicknesses from P. Boeni SNAG
   d_m  = [2    3    4    5    6    7     8    ];
   d_ni = [0.75 1.87 3.93 6.35 9.72 13.32 20.72] * 1e-6; % [meter]
   d_ti = [0.49 1.51 3.48 5.86 9.18 12.78 20.08] * 1e-6; % [meter]

   Sigma_ni = 0.411 / 1e-2; % [1/meter]
   Sigma_ti = 0.348 / 1e-2; % [1/meter]

   a_ni = interp1(d_m,d_ni,m) * 2200;
   a_ti = interp1(d_m,d_ti,m) * 2200;

   a_ni(m==0) = 0;
   a_ti(m==0) = 0;

   a = a_ni + a_ti;

   if !all(isfinite(a)(:))
      error("some absorption factors could not be calculated. Is 2<=m<=8 ?")
   endif

endfunction
