# Supplementary material for: A flexible high speed pulse chopper system for an inverted neutron time-of-flight option on backscattering spectrometers
Source: Sci Rep. 2018 Sep 11;8:13580. doi: 10.1038/s41598-018-31774-y (PMC6133999; doi:10.1038/s41598-018-31774-y)
Supplement: Supplementary file 2 — McStas simulation code repository [file 41598_2018_31774_MOESM2_ESM.zip › in16b-mcstas-public/in16b/chopperfocus/get_shape.m]

%% [m par] = get_shape(par, idx, z0)
%%
%% make guide shape from description in parameter structure par
%% idx = 1,2,3 to select chopfocus# fields
%% return value M is matrix formatted for myGuide_tapering2 with columns (z w h mx my)
%% used parameter fields will be removed in returned par
%% optional 3rd argument showplot can be used to plot the shape (shifted to appropriate z0)
%%
%% can also be called with one input argument, will then plot all 3 guides and not return cell array of {m1 m2 m3}
%%
%% THIS VERSION: guide shape as complicated tree structure, therefore no excess parameters
%%


function [M par] = get_shape(par, idx, showplot=false)
   if nargin == 1
      hold on
      M1 = get_shape(par, 1, true);
      M2 = get_shape(par, 2, true);
      M3 = get_shape(par, 3, true);
      M = {M1,M2,M3};
      return
   endif

   function p = set_default_field(p,f,val);
      if !isfield(p,f)
         warning("Setting missing field %s to default %g",f,val);
         p.(f) = val;
      endif
   endfunction

   switch idx
      case 1      % focusing before C12
         % first part of unfocused guide
         % make at most 0.5m segments for curvature
         par = set_default_field(par,"chopfocus1_mx",7.0);
         n = ceil( (6.983 - __x0__(par.chopfocus1_l)) / 0.5 );
         if n>0
            M1(1:n,1) = (6.983 - __x0__(par.chopfocus1_l)) / n * (0:n-1);
            M1(1:n,2:5) = repmat([0.090 0.115 2.0 2.0],[n 1]);
         else
            M1 = [];
         endif
         if (par.chopfocus1_l != 0)
            % second focused part
            n = 2+rows(par.chopfocus1_w);
            % position of control points
            M2(1:n,1) = (6.983 - __x0__(par.chopfocus1_l)) + __x0__(par.chopfocus1_l) * __x0__(par.chopfocus1_x);
            % guide width
            M2(1:n,2) = tree2list(__x0__(par.chopfocus1_w),0.090,__x0__(par.chopfocus1_w_out));
%            M2(1:n,3:5) = repmat([0.115 7.0 2.0],[n 1]);
            M2(1:n,3) = 0.115;
            M2(1:n,4) = par.chopfocus1_mx;
            M2(1:n,5) = 2.0; % my
         else
            M2 = [6.983 0.090 0.115 2.0 2.0];
         endif
         M = [M1 ; M2];
         %cleanup par struct
         par = rmfield(par,'chopfocus1_w_out');
         par = rmfield(par,'chopfocus1_l');
         par = rmfield(par,'chopfocus1_w');
         par = rmfield(par,'chopfocus1_x');
         par = rmfield(par,'chopfocus1_mx');
         z0 = -6.983 - 0.069;
      case 2      % between C12 and C34
      par = set_default_field(par,"chopfocus2_mx1",7.0);
      par = set_default_field(par,"chopfocus2_mx2",7.0);
         % first half
         n = 2+rows(par.chopfocus2_w1);
         % position of control points
         M1(1:n,1) = 0.793 * __x0__(par.chopfocus2_x_mid) * __x0__(par.chopfocus2_x1);
         % if negative, use chopfocus2_w_mid as relative position between in and out
         if __x0__(par.chopfocus2_w_mid) < 0
            par.chopfocus2_w_mid = __x0__(par.chopfocus2_w_in) + abs(__x0__(par.chopfocus2_w_mid)) * ( __x0__(par.chopfocus2_w_out) - __x0__(par.chopfocus2_w_in) );
         endif
         % guide width
         M1(1:n,2) = tree2list(__x0__(par.chopfocus2_w1),__x0__(par.chopfocus2_w_in),__x0__(par.chopfocus2_w_mid));
%         M1(1:n,3:5) = repmat([0.115 7.0 2.0],[n 1]);
         M1(1:n,3) = 0.115;
         M1(1:n,4) = par.chopfocus2_mx1;
         M1(1:n,5) = 2.0; % my
         % second half
         n = 2+rows(par.chopfocus2_w2);
         % position of control points
         M2(1:n,1) = 0.793 * ( __x0__(par.chopfocus2_x_mid) + (1 - __x0__(par.chopfocus2_x_mid)) * __x0__(par.chopfocus2_x2) );
         % guide width
         M2(1:n,2) = tree2list(__x0__(par.chopfocus2_w2),__x0__(par.chopfocus2_w_mid),__x0__(par.chopfocus2_w_out));
%         M2(1:n,3:5) = repmat([0.115 7.0 2.0],[n 1]);
         M2(1:n,3) = 0.115;
         M2(1:n,4) = par.chopfocus2_mx2;
         M2(1:n,5) = 2.0; % my
         M = [M1(1:end-1,:) ; M2];
         %cleanup par struct
         par = rmfield(par,'chopfocus2_w_in');
         par = rmfield(par,'chopfocus2_w_mid');
         par = rmfield(par,'chopfocus2_x_mid');
         par = rmfield(par,'chopfocus2_w_out');
         par = rmfield(par,'chopfocus2_w1');
         par = rmfield(par,'chopfocus2_w2');
         par = rmfield(par,'chopfocus2_x1');
         par = rmfield(par,'chopfocus2_x2');
         par = rmfield(par,'chopfocus2_mx1');
         par = rmfield(par,'chopfocus2_mx2');
         z0 = 0.069;
      case 3      % defocusing after C34
         par = set_default_field(par,"chopfocus3_mx",7.0);
         % first defocused part
         if (par.chopfocus3_l != 0)
            n = 2+rows(par.chopfocus3_w);
            % position of control points
            M1(1:n,1) = __x0__(par.chopfocus3_l) * __x0__(par.chopfocus3_x);
            % guide width
            M1(1:n,2) = tree2list(__x0__(par.chopfocus3_w),__x0__(par.chopfocus3_w_in),0.090);
%            M1(1:n,3:5) = repmat([0.115 7.0 2.0],[n 1]);
            M1(1:n,3) = 0.115;
            M1(1:n,4) = par.chopfocus3_mx;
            M1(1:n,5) = 2.0; % my
         else
            M1 = [0 0.090 0.115 2.0 2.0];
         endif
         % last part of unfocused guide
         % make at most 0.5m segments for curvature
         n = ceil( (6.983 - __x0__(par.chopfocus3_l)) / 0.5 );
         if n>0
            M2(1:n,1) = __x0__(par.chopfocus3_l) + (6.983 - __x0__(par.chopfocus3_l)) / n * (1:n);
            M2(1:n,2:5) = repmat([0.090 0.115 2.0 2.0],[n 1]);
         else
            M2 = [];
         endif
         M = [M1 ; M2];
         %cleanup par struct
         par = rmfield(par,'chopfocus3_w_in');
         par = rmfield(par,'chopfocus3_l');
         par = rmfield(par,'chopfocus3_w');
         par = rmfield(par,'chopfocus3_x');
         par = rmfield(par,'chopfocus3_mx');
         z0 = 0.069 + 0.793 + 2*0.069;
      otherwise
         error ("unknown idx: %d", idx);
   endswitch

   M = [ M get_abs_from_m(M(:,4:5)) ];

   if showplot
      plot(
         z0+M(:,1),+M(:,2)/2,'.-b',
         z0+M(:,1),-M(:,2)/2,'.-b'
         );

      chopper_lw = 3;
      if isfield(par,'C12_slit_width')
         hold on;
         w = 0.090 / 20.5 * par.C12_slit_width(1);
         line(0*[1 1],[+w/2 +0.050],'linewidth',chopper_lw);
         line(0*[1 1],[-w/2 -0.050],'linewidth',chopper_lw);
      endif
      if isfield(par,'C34_slit_width')
         hold on;
         w = 0.090 / 20.5 * par.C34_slit_width(1);
         line((0.793+2*0.069)*[1 1],[+w/2 +0.050],'linewidth',chopper_lw);
         line((0.793+2*0.069)*[1 1],[-w/2 -0.050],'linewidth',chopper_lw);
      endif
   endif
endfunction

function x = __x0__(p)
   switch columns(p)
      case 1
         x = p;
      case 2
         x = mean(p,2);
      case 3
         x = p(:,2);
      otherwise
         error("wrong parameter vector/matrix")
   endswitch
endfunction
