# Supplementary material for: A flexible high speed pulse chopper system for an inverted neutron time-of-flight option on backscattering spectrometers
Source: Sci Rep. 2018 Sep 11;8:13580. doi: 10.1038/s41598-018-31774-y (PMC6133999; doi:10.1038/s41598-018-31774-y)
Supplement: Supplementary file 2 — McStas simulation code repository [file 41598_2018_31774_MOESM2_ESM.zip › in16b-mcstas-public/in16b/chopperfocus/optim2/si111_hr_res1_focus2/parameters.dat]

# Created by Octave 4.0.0, Sun Mar 04 21:11:07 2018 CET <mappel@bigbear>
# name: FVAL
# type: scalar
-4778750


# name: PARS
# type: scalar struct
# ndims: 2
 1 1
# length: 9
# name: chopfocus1_w_out
# type: scalar
0.01492689830526618


# name: chopfocus1_w
# type: matrix
# rows: 12
# columns: 1
 0.3889321772104395
 0.4401509999742117
 0.6722857889230087
 0.3544704404892761
 0.5224054173592468
 0.3633942106804657
 0.5288512094902941
 0.3796287597808452
 0.5720840104781555
 0.495144572083212
 0.4421252555410814
 0.4183214147056721


# name: chopfocus2_w_in
# type: scalar
0.01267874005999572


# name: chopfocus2_w_mid
# type: scalar
-0.8747472282744242


# name: chopfocus2_w_out
# type: scalar
0.02675886941805955


# name: chopfocus2_w1
# type: scalar
0.6977456287691364


# name: chopfocus2_w2
# type: scalar
0.5275766569470154


# name: chopfocus3_w_in
# type: scalar
0.03137566917712511


# name: chopfocus3_w
# type: matrix
# rows: 12
# columns: 1
 0.6401702685654238
 0.5614048315295993
 0.8272256145255603
 0.4522626849912068
 0.5493796190489849
 0.6223018284316904
 0.4385553902282421
 0.5332832314590558
 0.5341410456244507
 0.5460536120910711
 0.5530589800864558
 0.5098794071898917


# name: full_par_best
# type: scalar struct
# ndims: 2
 1 1
# length: 45
# name: configuration
# type: string
# elements: 1
# length: 3
tof


# name: C1_split
# type: scalar
1


# name: clock_periods
# type: scalar
0


# name: C1234_radius
# type: scalar
0.75


# name: C1234_delta_y
# type: scalar
-0.31


# name: C12_nslits
# type: scalar
1


# name: C34_nslits
# type: scalar
1


# name: C1_slit_center
# type: scalar
0


# name: C2_slit_center
# type: scalar
0


# name: C3_slit_center
# type: scalar
0


# name: C4_slit_center
# type: scalar
0


# name: C1_phase
# type: scalar
0


# name: C2_phase
# type: scalar
0


# name: C3_phase
# type: scalar
0


# name: C4_phase
# type: scalar
0


# name: BG_ratio
# type: scalar
0


# name: BG_phase
# type: scalar
0


# name: verbose
# type: scalar
0


# name: file
# type: string
# elements: 1
# length: 37
/users/appel/mcstas/si111_chopper.dat


# name: lambda0
# type: scalar
6.27


# name: nvs
# type: string
# elements: 1
# length: 5
si111


# name: clock_freq
# type: scalar
236.666


# name: C12_slit_width
# type: scalar
2


# name: C1_ratio
# type: scalar
1


# name: C2_ratio
# type: scalar
-1


# name: p_C1
# type: scalar
1


# name: C34_slit_width
# type: scalar
11


# name: C3_ratio
# type: scalar
1


# name: C4_ratio
# type: scalar
-1


# name: chopfocus1_l
# type: scalar
4.483


# name: chopfocus2_x_mid
# type: scalar
0.5


# name: chopfocus3_l
# type: scalar
4.483


# name: chopfocus1_x
# type: matrix
# rows: 14
# columns: 1
 0
 0.1115324559446799
 0.2230649118893598
 0.3345973678340397
 0.4461298237787196
 0.5576622797233995
 0.6134285076957395
 0.6691947356680794
 0.7249609636404194
 0.7807271916127594
 0.8364934195850994
 0.8922596475574393
 0.9480258755297792
 1


# name: chopfocus2_x1
# type: matrix
# rows: 3
# columns: 1
 0
 0.5
 1


# name: chopfocus2_x2
# type: matrix
# rows: 3
# columns: 1
 0
 0.5
 1


# name: chopfocus3_x
# type: matrix
# rows: 14
# columns: 1
 0
 0.05197412447022084
 0.1077403524425608
 0.1635065804149007
 0.2192728083872407
 0.2750390363595807
 0.3308052643319206
 0.3865714923042606
 0.4423377202766006
 0.5538701762212804
 0.6654026321659604
 0.7769350881106403
 0.8884675440553201
 1


# name: chopfocus1_w
# type: matrix
# rows: 12
# columns: 1
 0.3889321772104395
 0.4401509999742117
 0.6722857889230087
 0.3544704404892761
 0.5224054173592468
 0.3633942106804657
 0.5288512094902941
 0.3796287597808452
 0.5720840104781555
 0.495144572083212
 0.4421252555410814
 0.4183214147056721


# name: chopfocus1_w_out
# type: scalar
0.01492689830526618


# name: chopfocus2_w1
# type: scalar
0.6977456287691364


# name: chopfocus2_w_in
# type: scalar
0.01267874005999572


# name: chopfocus2_w2
# type: scalar
0.5275766569470154


# name: chopfocus2_w_out
# type: scalar
0.02675886941805955


# name: chopfocus2_w_mid
# type: scalar
-0.8747472282744242


# name: chopfocus3_w
# type: matrix
# rows: 12
# columns: 1
 0.6401702685654238
 0.5614048315295993
 0.8272256145255603
 0.4522626849912068
 0.5493796190489849
 0.6223018284316904
 0.4385553902282421
 0.5332832314590558
 0.5341410456244507
 0.5460536120910711
 0.5530589800864558
 0.5098794071898917


# name: chopfocus3_w_in
# type: scalar
0.03137566917712511


# name: full_par_start
# type: scalar struct
# ndims: 2
 1 1
# length: 45
# name: configuration
# type: string
# elements: 1
# length: 3
tof


# name: C1_split
# type: scalar
1


# name: clock_periods
# type: scalar
0


# name: C1234_radius
# type: scalar
0.75


# name: C1234_delta_y
# type: scalar
-0.31


# name: C12_nslits
# type: scalar
1


# name: C34_nslits
# type: scalar
1


# name: C1_slit_center
# type: scalar
0


# name: C2_slit_center
# type: scalar
0


# name: C3_slit_center
# type: scalar
0


# name: C4_slit_center
# type: scalar
0


# name: C1_phase
# type: scalar
0


# name: C2_phase
# type: scalar
0


# name: C3_phase
# type: scalar
0


# name: C4_phase
# type: scalar
0


# name: BG_ratio
# type: scalar
0


# name: BG_phase
# type: scalar
0


# name: verbose
# type: scalar
0


# name: file
# type: string
# elements: 1
# length: 37
/users/appel/mcstas/si111_chopper.dat


# name: lambda0
# type: scalar
6.27


# name: nvs
# type: string
# elements: 1
# length: 5
si111


# name: clock_freq
# type: scalar
236.666


# name: C12_slit_width
# type: scalar
2


# name: C1_ratio
# type: scalar
1


# name: C2_ratio
# type: scalar
-1


# name: p_C1
# type: scalar
1


# name: C34_slit_width
# type: scalar
11


# name: C3_ratio
# type: scalar
1


# name: C4_ratio
# type: scalar
-1


# name: chopfocus1_l
# type: scalar
4.483


# name: chopfocus2_x_mid
# type: scalar
0.5


# name: chopfocus3_l
# type: scalar
4.483


# name: chopfocus1_x
# type: matrix
# rows: 14
# columns: 1
 0
 0.1115324559446799
 0.2230649118893598
 0.3345973678340397
 0.4461298237787196
 0.5576622797233995
 0.6134285076957395
 0.6691947356680794
 0.7249609636404194
 0.7807271916127594
 0.8364934195850994
 0.8922596475574393
 0.9480258755297792
 1


# name: chopfocus2_x1
# type: matrix
# rows: 3
# columns: 1
 0
 0.5
 1


# name: chopfocus2_x2
# type: matrix
# rows: 3
# columns: 1
 0
 0.5
 1


# name: chopfocus3_x
# type: matrix
# rows: 14
# columns: 1
 0
 0.05197412447022084
 0.1077403524425608
 0.1635065804149007
 0.2192728083872407
 0.2750390363595807
 0.3308052643319206
 0.3865714923042606
 0.4423377202766006
 0.5538701762212804
 0.6654026321659604
 0.7769350881106403
 0.8884675440553201
 1


# name: chopfocus1_w
# type: matrix
# rows: 12
# columns: 3
 0 0.3670969833772531 1
 0 0.3835772163448546 1
 0 0.654984410198421 1
 0 0.4766189728817767 1
 0 0.4619713761787724 1
 0 0.3610089871724478 1
 0 0.5240216748744916 1
 0 0.3870873950379392 1
 0 0.5953130259230258 1
 0 0.4932638670711089 1
 0 0.4284768299162152 1
 0 0.4236031738865097 1


# name: chopfocus1_w_out
# type: matrix
# rows: 1
# columns: 3
 0.005 0.0142339767662419 0.09


# name: chopfocus2_w1
# type: matrix
# rows: 1
# columns: 3
 0 0.6869693413645706 1


# name: chopfocus2_w_in
# type: matrix
# rows: 1
# columns: 3
 0.005 0.01260107410010528 0.09


# name: chopfocus2_w2
# type: matrix
# rows: 1
# columns: 3
 0 0.5304097127168964 1


# name: chopfocus2_w_out
# type: matrix
# rows: 1
# columns: 3
 0.005 0.03146579825005433 0.09


# name: chopfocus2_w_mid
# type: matrix
# rows: 1
# columns: 3
 -1 -0.6996389627418961 -1e-06


# name: chopfocus3_w
# type: matrix
# rows: 12
# columns: 3
 0 0.6491895404535195 1
 0 0.5625720885072337 1
 0 0.8374886878846485 1
 0 0.5341385946148252 1
 0 0.5592731227207944 1
 0 0.5876533036186964 1
 0 0.4665254538999233 1
 0 0.5232847662846933 1
 0 0.5322670876963232 1
 0 0.5382300497931433 1
 0 0.5729238566505754 1
 0 0.5124323226556278 1


# name: chopfocus3_w_in
# type: matrix
# rows: 1
# columns: 3
 0.01 0.03639522163333796 0.09
