# Supplementary material for: A flexible high speed pulse chopper system for an inverted neutron time-of-flight option on backscattering spectrometers
Source: Sci Rep. 2018 Sep 11;8:13580. doi: 10.1038/s41598-018-31774-y (PMC6133999; doi:10.1038/s41598-018-31774-y)
Supplement: Supplementary file 2 — McStas simulation code repository [file 41598_2018_31774_MOESM2_ESM.zip › in16b-mcstas-public/in16b/chopperfocus/optim2/si111_hr_res2_focus2/parameters.dat]

# Created by Octave 4.0.0, Sun Mar 04 21:11:07 2018 CET <mappel@bigbear>
# name: FVAL
# type: scalar
-14102700


# name: PARS
# type: scalar struct
# ndims: 2
 1 1
# length: 9
# name: chopfocus1_w_out
# type: scalar
0.01818596042385346


# name: chopfocus1_w
# type: matrix
# rows: 12
# columns: 1
 0.3620954054270535
 0.3630913201691655
 0.7147249496925034
 0.2831706907252904
 0.5290174741313054
 0.3735226943531677
 0.3914785211768937
 0.480222130051884
 0.6882333044149752
 0.4577031163566426
 0.4716079335941313
 0.4224374167553003


# name: chopfocus2_w_in
# type: scalar
0.01534919651461082


# name: chopfocus2_w_mid
# type: scalar
-0.7866230553497278


# name: chopfocus2_w_out
# type: scalar
0.02949738204663995


# name: chopfocus2_w1
# type: scalar
0.6749242272223623


# name: chopfocus2_w2
# type: scalar
0.2514795762762769


# name: chopfocus3_w_in
# type: scalar
0.03222808707415021


# name: chopfocus3_w
# type: matrix
# rows: 12
# columns: 1
 0.6115420891789439
 0.535046698345765
 0.8616032357703053
 0.4125408350264104
 0.5186625243658091
 0.5862077460238516
 0.3438621732761041
 0.5129269077758521
 0.5270508693680959
 0.5272580914342465
 0.5772709710210892
 0.462133875078599


# name: full_par_best
# type: scalar struct
# ndims: 2
 1 1
# length: 45
# name: configuration
# type: string
# elements: 1
# length: 3
tof


# name: C1_split
# type: scalar
1


# name: clock_periods
# type: scalar
0


# name: C1234_radius
# type: scalar
0.75


# name: C1234_delta_y
# type: scalar
-0.31


# name: C12_nslits
# type: scalar
1


# name: C34_nslits
# type: scalar
1


# name: C1_slit_center
# type: scalar
0


# name: C2_slit_center
# type: scalar
0


# name: C3_slit_center
# type: scalar
0


# name: C4_slit_center
# type: scalar
0


# name: C1_phase
# type: scalar
0


# name: C2_phase
# type: scalar
0


# name: C3_phase
# type: scalar
0


# name: C4_phase
# type: scalar
0


# name: BG_ratio
# type: scalar
0


# name: BG_phase
# type: scalar
0


# name: verbose
# type: scalar
0


# name: file
# type: string
# elements: 1
# length: 37
/users/appel/mcstas/si111_chopper.dat


# name: lambda0
# type: scalar
6.27


# name: nvs
# type: string
# elements: 1
# length: 5
si111


# name: clock_freq
# type: scalar
236.666


# name: C12_slit_width
# type: scalar
4


# name: C1_ratio
# type: scalar
1


# name: C2_ratio
# type: scalar
-1


# name: p_C1
# type: scalar
1


# name: C34_slit_width
# type: scalar
11


# name: C3_ratio
# type: scalar
1


# name: C4_ratio
# type: scalar
-1


# name: chopfocus1_l
# type: scalar
4.483


# name: chopfocus2_x_mid
# type: scalar
0.5


# name: chopfocus3_l
# type: scalar
4.483


# name: chopfocus1_x
# type: matrix
# rows: 14
# columns: 1
 0
 0.1115324559446799
 0.2230649118893598
 0.3345973678340397
 0.4461298237787196
 0.5576622797233995
 0.6134285076957395
 0.6691947356680794
 0.7249609636404194
 0.7807271916127594
 0.8364934195850994
 0.8922596475574393
 0.9480258755297792
 1


# name: chopfocus2_x1
# type: matrix
# rows: 3
# columns: 1
 0
 0.5
 1


# name: chopfocus2_x2
# type: matrix
# rows: 3
# columns: 1
 0
 0.5
 1


# name: chopfocus3_x
# type: matrix
# rows: 14
# columns: 1
 0
 0.05197412447022084
 0.1077403524425608
 0.1635065804149007
 0.2192728083872407
 0.2750390363595807
 0.3308052643319206
 0.3865714923042606
 0.4423377202766006
 0.5538701762212804
 0.6654026321659604
 0.7769350881106403
 0.8884675440553201
 1


# name: chopfocus1_w
# type: matrix
# rows: 12
# columns: 1
 0.3620954054270535
 0.3630913201691655
 0.7147249496925034
 0.2831706907252904
 0.5290174741313054
 0.3735226943531677
 0.3914785211768937
 0.480222130051884
 0.6882333044149752
 0.4577031163566426
 0.4716079335941313
 0.4224374167553003


# name: chopfocus1_w_out
# type: scalar
0.01818596042385346


# name: chopfocus2_w1
# type: scalar
0.6749242272223623


# name: chopfocus2_w_in
# type: scalar
0.01534919651461082


# name: chopfocus2_w2
# type: scalar
0.2514795762762769


# name: chopfocus2_w_out
# type: scalar
0.02949738204663995


# name: chopfocus2_w_mid
# type: scalar
-0.7866230553497278


# name: chopfocus3_w
# type: matrix
# rows: 12
# columns: 1
 0.6115420891789439
 0.535046698345765
 0.8616032357703053
 0.4125408350264104
 0.5186625243658091
 0.5862077460238516
 0.3438621732761041
 0.5129269077758521
 0.5270508693680959
 0.5272580914342465
 0.5772709710210892
 0.462133875078599


# name: chopfocus3_w_in
# type: scalar
0.03222808707415021


# name: full_par_start
# type: scalar struct
# ndims: 2
 1 1
# length: 45
# name: configuration
# type: string
# elements: 1
# length: 3
tof


# name: C1_split
# type: scalar
1


# name: clock_periods
# type: scalar
0


# name: C1234_radius
# type: scalar
0.75


# name: C1234_delta_y
# type: scalar
-0.31


# name: C12_nslits
# type: scalar
1


# name: C34_nslits
# type: scalar
1


# name: C1_slit_center
# type: scalar
0


# name: C2_slit_center
# type: scalar
0


# name: C3_slit_center
# type: scalar
0


# name: C4_slit_center
# type: scalar
0


# name: C1_phase
# type: scalar
0


# name: C2_phase
# type: scalar
0


# name: C3_phase
# type: scalar
0


# name: C4_phase
# type: scalar
0


# name: BG_ratio
# type: scalar
0


# name: BG_phase
# type: scalar
0


# name: verbose
# type: scalar
0


# name: file
# type: string
# elements: 1
# length: 37
/users/appel/mcstas/si111_chopper.dat


# name: lambda0
# type: scalar
6.27


# name: nvs
# type: string
# elements: 1
# length: 5
si111


# name: clock_freq
# type: scalar
236.666


# name: C12_slit_width
# type: scalar
4


# name: C1_ratio
# type: scalar
1


# name: C2_ratio
# type: scalar
-1


# name: p_C1
# type: scalar
1


# name: C34_slit_width
# type: scalar
11


# name: C3_ratio
# type: scalar
1


# name: C4_ratio
# type: scalar
-1


# name: chopfocus1_l
# type: scalar
4.483


# name: chopfocus2_x_mid
# type: scalar
0.5


# name: chopfocus3_l
# type: scalar
4.483


# name: chopfocus1_x
# type: matrix
# rows: 14
# columns: 1
 0
 0.1115324559446799
 0.2230649118893598
 0.3345973678340397
 0.4461298237787196
 0.5576622797233995
 0.6134285076957395
 0.6691947356680794
 0.7249609636404194
 0.7807271916127594
 0.8364934195850994
 0.8922596475574393
 0.9480258755297792
 1


# name: chopfocus2_x1
# type: matrix
# rows: 3
# columns: 1
 0
 0.5
 1


# name: chopfocus2_x2
# type: matrix
# rows: 3
# columns: 1
 0
 0.5
 1


# name: chopfocus3_x
# type: matrix
# rows: 14
# columns: 1
 0
 0.05197412447022084
 0.1077403524425608
 0.1635065804149007
 0.2192728083872407
 0.2750390363595807
 0.3308052643319206
 0.3865714923042606
 0.4423377202766006
 0.5538701762212804
 0.6654026321659604
 0.7769350881106403
 0.8884675440553201
 1


# name: chopfocus1_w
# type: matrix
# rows: 12
# columns: 3
 0 0.4114380841780388 1
 0 0.3850690224314414 1
 0 0.7529229123105946 1
 0 0.3355090553689253 1
 0 0.4845022997844686 1
 0 0.3931434298810527 1
 0 0.3447493482726382 1
 0 0.5253376787698312 1
 0 0.6090780338866292 1
 0 0.4770297512383248 1
 0 0.4424266812522001 1
 0 0.4388865302127186 1


# name: chopfocus1_w_out
# type: matrix
# rows: 1
# columns: 3
 0.005 0.01936208748812026 0.09


# name: chopfocus2_w1
# type: matrix
# rows: 1
# columns: 3
 0 0.6220116156410315 1


# name: chopfocus2_w_in
# type: matrix
# rows: 1
# columns: 3
 0.005 0.01730899848218355 0.09


# name: chopfocus2_w2
# type: matrix
# rows: 1
# columns: 3
 0 0.2686209492837773 1


# name: chopfocus2_w_out
# type: matrix
# rows: 1
# columns: 3
 0.005 0.02915365815670186 0.09


# name: chopfocus2_w_mid
# type: matrix
# rows: 1
# columns: 3
 -1 -0.7657092863205075 -1e-06


# name: chopfocus3_w
# type: matrix
# rows: 12
# columns: 3
 0 0.5918017383743267 1
 0 0.5501522840096023 1
 0 0.8331095914833604 1
 0 0.4328063562266619 1
 0 0.546874211286085 1
 0 0.5640731928588267 1
 0 0.3827446323034545 1
 0 0.5132197731612809 1
 0 0.5293412878462288 1
 0 0.5201977661930732 1
 0 0.5497801014601882 1
 0 0.5163461337016427 1


# name: chopfocus3_w_in
# type: matrix
# rows: 1
# columns: 3
 0.01 0.03209038879153808 0.09
