# Supplementary material for: A flexible high speed pulse chopper system for an inverted neutron time-of-flight option on backscattering spectrometers
Source: Sci Rep. 2018 Sep 11;8:13580. doi: 10.1038/s41598-018-31774-y (PMC6133999; doi:10.1038/s41598-018-31774-y)
Supplement: Supplementary file 2 — McStas simulation code repository [file 41598_2018_31774_MOESM2_ESM.zip › in16b-mcstas-public/in16b/chopperfocus/optim2/si111_hr_res3_focus2/parameters.dat]

# Created by Octave 4.0.0, Sun Mar 04 21:11:07 2018 CET <mappel@bigbear>
# name: FVAL
# type: scalar
-15747600


# name: PARS
# type: scalar struct
# ndims: 2
 1 1
# length: 9
# name: chopfocus1_w_out
# type: scalar
0.02662231992306266


# name: chopfocus1_w
# type: matrix
# rows: 12
# columns: 1
 0.5125312137871835
 0.4155178765746708
 0.8309437825063227
 0.4337017815574924
 0.5300872331841984
 0.4340908152299277
 0.4813462748404482
 0.4925725329688512
 0.6331141080710712
 0.5070719870806453
 0.47804671389856
 0.4643230123111238


# name: chopfocus2_w_in
# type: scalar
0.02354711824368678


# name: chopfocus2_w_mid
# type: scalar
-0.04129020952552763


# name: chopfocus2_w_out
# type: scalar
0.01954889067218327


# name: chopfocus2_w1
# type: scalar
0.7042698362794355


# name: chopfocus2_w2
# type: scalar
0.5432637209078793


# name: chopfocus3_w_in
# type: scalar
0.02295731905868563


# name: chopfocus3_w
# type: matrix
# rows: 12
# columns: 1
 0.7020713065731025
 0.6369725177663176
 0.8909217663948616
 0.5324882156616435
 0.5707401363990313
 0.5584451324211765
 0.4754470646741791
 0.5559462173825124
 0.5094140476451319
 0.5287157728897608
 0.5994562807410341
 0.5899298521231695


# name: full_par_best
# type: scalar struct
# ndims: 2
 1 1
# length: 45
# name: configuration
# type: string
# elements: 1
# length: 3
tof


# name: C1_split
# type: scalar
1


# name: clock_periods
# type: scalar
0


# name: C1234_radius
# type: scalar
0.75


# name: C1234_delta_y
# type: scalar
-0.31


# name: C12_nslits
# type: scalar
1


# name: C34_nslits
# type: scalar
1


# name: C1_slit_center
# type: scalar
0


# name: C2_slit_center
# type: scalar
0


# name: C3_slit_center
# type: scalar
0


# name: C4_slit_center
# type: scalar
0


# name: C1_phase
# type: scalar
0


# name: C2_phase
# type: scalar
0


# name: C3_phase
# type: scalar
0


# name: C4_phase
# type: scalar
0


# name: BG_ratio
# type: scalar
0


# name: BG_phase
# type: scalar
0


# name: verbose
# type: scalar
0


# name: file
# type: string
# elements: 1
# length: 37
/users/appel/mcstas/si111_chopper.dat


# name: lambda0
# type: scalar
6.27


# name: nvs
# type: string
# elements: 1
# length: 5
si111


# name: clock_freq
# type: scalar
236.666


# name: C12_slit_width
# type: scalar
6


# name: C1_ratio
# type: scalar
1


# name: C2_ratio
# type: scalar
-1


# name: p_C1
# type: scalar
1


# name: C34_slit_width
# type: scalar
8


# name: C3_ratio
# type: scalar
1


# name: C4_ratio
# type: scalar
-1


# name: chopfocus1_l
# type: scalar
4.483


# name: chopfocus2_x_mid
# type: scalar
0.5


# name: chopfocus3_l
# type: scalar
4.483


# name: chopfocus1_x
# type: matrix
# rows: 14
# columns: 1
 0
 0.1115324559446799
 0.2230649118893598
 0.3345973678340397
 0.4461298237787196
 0.5576622797233995
 0.6134285076957395
 0.6691947356680794
 0.7249609636404194
 0.7807271916127594
 0.8364934195850994
 0.8922596475574393
 0.9480258755297792
 1


# name: chopfocus2_x1
# type: matrix
# rows: 3
# columns: 1
 0
 0.5
 1


# name: chopfocus2_x2
# type: matrix
# rows: 3
# columns: 1
 0
 0.5
 1


# name: chopfocus3_x
# type: matrix
# rows: 14
# columns: 1
 0
 0.05197412447022084
 0.1077403524425608
 0.1635065804149007
 0.2192728083872407
 0.2750390363595807
 0.3308052643319206
 0.3865714923042606
 0.4423377202766006
 0.5538701762212804
 0.6654026321659604
 0.7769350881106403
 0.8884675440553201
 1


# name: chopfocus1_w
# type: matrix
# rows: 12
# columns: 1
 0.5125312137871835
 0.4155178765746708
 0.8309437825063227
 0.4337017815574924
 0.5300872331841984
 0.4340908152299277
 0.4813462748404482
 0.4925725329688512
 0.6331141080710712
 0.5070719870806453
 0.47804671389856
 0.4643230123111238


# name: chopfocus1_w_out
# type: scalar
0.02662231992306266


# name: chopfocus2_w1
# type: scalar
0.7042698362794355


# name: chopfocus2_w_in
# type: scalar
0.02354711824368678


# name: chopfocus2_w2
# type: scalar
0.5432637209078793


# name: chopfocus2_w_out
# type: scalar
0.01954889067218327


# name: chopfocus2_w_mid
# type: scalar
-0.04129020952552763


# name: chopfocus3_w
# type: matrix
# rows: 12
# columns: 1
 0.7020713065731025
 0.6369725177663176
 0.8909217663948616
 0.5324882156616435
 0.5707401363990313
 0.5584451324211765
 0.4754470646741791
 0.5559462173825124
 0.5094140476451319
 0.5287157728897608
 0.5994562807410341
 0.5899298521231695


# name: chopfocus3_w_in
# type: scalar
0.02295731905868563


# name: full_par_start
# type: scalar struct
# ndims: 2
 1 1
# length: 45
# name: configuration
# type: string
# elements: 1
# length: 3
tof


# name: C1_split
# type: scalar
1


# name: clock_periods
# type: scalar
0


# name: C1234_radius
# type: scalar
0.75


# name: C1234_delta_y
# type: scalar
-0.31


# name: C12_nslits
# type: scalar
1


# name: C34_nslits
# type: scalar
1


# name: C1_slit_center
# type: scalar
0


# name: C2_slit_center
# type: scalar
0


# name: C3_slit_center
# type: scalar
0


# name: C4_slit_center
# type: scalar
0


# name: C1_phase
# type: scalar
0


# name: C2_phase
# type: scalar
0


# name: C3_phase
# type: scalar
0


# name: C4_phase
# type: scalar
0


# name: BG_ratio
# type: scalar
0


# name: BG_phase
# type: scalar
0


# name: verbose
# type: scalar
0


# name: file
# type: string
# elements: 1
# length: 37
/users/appel/mcstas/si111_chopper.dat


# name: lambda0
# type: scalar
6.27


# name: nvs
# type: string
# elements: 1
# length: 5
si111


# name: clock_freq
# type: scalar
236.666


# name: C12_slit_width
# type: scalar
6


# name: C1_ratio
# type: scalar
1


# name: C2_ratio
# type: scalar
-1


# name: p_C1
# type: scalar
1


# name: C34_slit_width
# type: scalar
8


# name: C3_ratio
# type: scalar
1


# name: C4_ratio
# type: scalar
-1


# name: chopfocus1_l
# type: scalar
4.483


# name: chopfocus2_x_mid
# type: scalar
0.5


# name: chopfocus3_l
# type: scalar
4.483


# name: chopfocus1_x
# type: matrix
# rows: 14
# columns: 1
 0
 0.1115324559446799
 0.2230649118893598
 0.3345973678340397
 0.4461298237787196
 0.5576622797233995
 0.6134285076957395
 0.6691947356680794
 0.7249609636404194
 0.7807271916127594
 0.8364934195850994
 0.8922596475574393
 0.9480258755297792
 1


# name: chopfocus2_x1
# type: matrix
# rows: 3
# columns: 1
 0
 0.5
 1


# name: chopfocus2_x2
# type: matrix
# rows: 3
# columns: 1
 0
 0.5
 1


# name: chopfocus3_x
# type: matrix
# rows: 14
# columns: 1
 0
 0.05197412447022084
 0.1077403524425608
 0.1635065804149007
 0.2192728083872407
 0.2750390363595807
 0.3308052643319206
 0.3865714923042606
 0.4423377202766006
 0.5538701762212804
 0.6654026321659604
 0.7769350881106403
 0.8884675440553201
 1


# name: chopfocus1_w
# type: matrix
# rows: 12
# columns: 3
 0 0.5593991231900302 1
 0 0.4064246760335411 1
 0 0.8891501864988103 1
 0 0.4239957825274218 1
 0 0.5221966813923117 1
 0 0.4618566106633054 1
 0 0.4605232140397477 1
 0 0.4720032928090342 1
 0 0.6207340797961488 1
 0 0.4965479264457106 1
 0 0.4504085027961105 1
 0 0.4888848862689212 1


# name: chopfocus1_w_out
# type: matrix
# rows: 1
# columns: 3
 0.005 0.02835233304893086 0.09


# name: chopfocus2_w1
# type: matrix
# rows: 1
# columns: 3
 0 0.7511986236392139 1


# name: chopfocus2_w_in
# type: matrix
# rows: 1
# columns: 3
 0.005 0.02333062962328051 0.09


# name: chopfocus2_w2
# type: matrix
# rows: 1
# columns: 3
 0 0.5542004484637199 1


# name: chopfocus2_w_out
# type: matrix
# rows: 1
# columns: 3
 0.005 0.01962514185274798 0.09


# name: chopfocus2_w_mid
# type: matrix
# rows: 1
# columns: 3
 -1 -0.06000118043029096 -1e-06


# name: chopfocus3_w
# type: matrix
# rows: 12
# columns: 3
 0 0.6778323463742699 1
 0 0.6232290696996186 1
 0 0.8939115827578106 1
 0 0.5423243000293079 1
 0 0.5376362344941706 1
 0 0.5609370331450043 1
 0 0.4757775980749031 1
 0 0.5398777124488188 1
 0 0.5211609072232477 1
 0 0.5235543207456719 1
 0 0.6031913470053581 1
 0 0.5875360640770497 1


# name: chopfocus3_w_in
# type: matrix
# rows: 1
# columns: 3
 0.01 0.02255765443418865 0.09
