# Supplementary material for: A flexible high speed pulse chopper system for an inverted neutron time-of-flight option on backscattering spectrometers
Source: Sci Rep. 2018 Sep 11;8:13580. doi: 10.1038/s41598-018-31774-y (PMC6133999; doi:10.1038/s41598-018-31774-y)
Supplement: Supplementary file 2 — McStas simulation code repository [file 41598_2018_31774_MOESM2_ESM.zip › in16b-mcstas-public/in16b/chopperfocus/optim2/si111_lr_res1_focus2/parameters.dat]

# Created by Octave 4.0.0, Sun Mar 04 21:11:08 2018 CET <mappel@bigbear>
# name: FVAL
# type: scalar
-2529200


# name: PARS
# type: scalar struct
# ndims: 2
 1 1
# length: 9
# name: chopfocus1_w_out
# type: scalar
0.01512939760647257


# name: chopfocus1_w
# type: matrix
# rows: 12
# columns: 1
 0.3533101464965631
 0.4435518249871757
 0.655698747193064
 0.357137291454543
 0.4955338421861004
 0.3733523674293051
 0.4537650448593288
 0.4206059819309563
 0.6043623081830776
 0.4499046229466507
 0.4264832839532076
 0.4305747481827705


# name: chopfocus2_w_in
# type: scalar
0.01323492050044624


# name: chopfocus2_w_mid
# type: scalar
-0.6595047699091632


# name: chopfocus2_w_out
# type: scalar
0.04374991454232666


# name: chopfocus2_w1
# type: scalar
0.6096871011049272


# name: chopfocus2_w2
# type: scalar
0.5554205297192167


# name: chopfocus3_w_in
# type: scalar
0.04830164239519708


# name: chopfocus3_w
# type: matrix
# rows: 12
# columns: 1
 0.6397214749712931
 0.6272708009603262
 0.9049792098430745
 0.5742595378926298
 0.5324209712536722
 0.5534326924054581
 0.5311010798462988
 0.5462942493345874
 0.5262187913383304
 0.4958707260637029
 0.574090213548842
 0.5475766433017667


# name: full_par_best
# type: scalar struct
# ndims: 2
 1 1
# length: 45
# name: configuration
# type: string
# elements: 1
# length: 3
tof


# name: C1_split
# type: scalar
1


# name: clock_periods
# type: scalar
0


# name: C1234_radius
# type: scalar
0.75


# name: C1234_delta_y
# type: scalar
-0.31


# name: C12_nslits
# type: scalar
1


# name: C34_nslits
# type: scalar
1


# name: C1_slit_center
# type: scalar
0


# name: C2_slit_center
# type: scalar
0


# name: C3_slit_center
# type: scalar
0


# name: C4_slit_center
# type: scalar
0


# name: C1_phase
# type: scalar
0


# name: C2_phase
# type: scalar
0


# name: C3_phase
# type: scalar
0


# name: C4_phase
# type: scalar
0


# name: BG_ratio
# type: scalar
0


# name: BG_phase
# type: scalar
0


# name: verbose
# type: scalar
0


# name: file
# type: string
# elements: 1
# length: 37
/users/appel/mcstas/si111_chopper.dat


# name: lambda0
# type: scalar
6.27


# name: nvs
# type: string
# elements: 1
# length: 5
si111


# name: clock_freq
# type: scalar
315.4


# name: C12_slit_width
# type: scalar
2


# name: C1_ratio
# type: scalar
1


# name: C2_ratio
# type: scalar
-1


# name: p_C1
# type: scalar
0.25


# name: C34_slit_width
# type: scalar
20.5


# name: C3_ratio
# type: scalar
4


# name: C4_ratio
# type: scalar
-4


# name: chopfocus1_l
# type: scalar
4.483


# name: chopfocus2_x_mid
# type: scalar
0.5


# name: chopfocus3_l
# type: scalar
4.483


# name: chopfocus1_x
# type: matrix
# rows: 14
# columns: 1
 0
 0.1115324559446799
 0.2230649118893598
 0.3345973678340397
 0.4461298237787196
 0.5576622797233995
 0.6134285076957395
 0.6691947356680794
 0.7249609636404194
 0.7807271916127594
 0.8364934195850994
 0.8922596475574393
 0.9480258755297792
 1


# name: chopfocus2_x1
# type: matrix
# rows: 3
# columns: 1
 0
 0.5
 1


# name: chopfocus2_x2
# type: matrix
# rows: 3
# columns: 1
 0
 0.5
 1


# name: chopfocus3_x
# type: matrix
# rows: 14
# columns: 1
 0
 0.05197412447022084
 0.1077403524425608
 0.1635065804149007
 0.2192728083872407
 0.2750390363595807
 0.3308052643319206
 0.3865714923042606
 0.4423377202766006
 0.5538701762212804
 0.6654026321659604
 0.7769350881106403
 0.8884675440553201
 1


# name: chopfocus1_w
# type: matrix
# rows: 12
# columns: 1
 0.3533101464965631
 0.4435518249871757
 0.655698747193064
 0.357137291454543
 0.4955338421861004
 0.3733523674293051
 0.4537650448593288
 0.4206059819309563
 0.6043623081830776
 0.4499046229466507
 0.4264832839532076
 0.4305747481827705


# name: chopfocus1_w_out
# type: scalar
0.01512939760647257


# name: chopfocus2_w1
# type: scalar
0.6096871011049272


# name: chopfocus2_w_in
# type: scalar
0.01323492050044624


# name: chopfocus2_w2
# type: scalar
0.5554205297192167


# name: chopfocus2_w_out
# type: scalar
0.04374991454232666


# name: chopfocus2_w_mid
# type: scalar
-0.6595047699091632


# name: chopfocus3_w
# type: matrix
# rows: 12
# columns: 1
 0.6397214749712931
 0.6272708009603262
 0.9049792098430745
 0.5742595378926298
 0.5324209712536722
 0.5534326924054581
 0.5311010798462988
 0.5462942493345874
 0.5262187913383304
 0.4958707260637029
 0.574090213548842
 0.5475766433017667


# name: chopfocus3_w_in
# type: scalar
0.04830164239519708


# name: full_par_start
# type: scalar struct
# ndims: 2
 1 1
# length: 45
# name: configuration
# type: string
# elements: 1
# length: 3
tof


# name: C1_split
# type: scalar
1


# name: clock_periods
# type: scalar
0


# name: C1234_radius
# type: scalar
0.75


# name: C1234_delta_y
# type: scalar
-0.31


# name: C12_nslits
# type: scalar
1


# name: C34_nslits
# type: scalar
1


# name: C1_slit_center
# type: scalar
0


# name: C2_slit_center
# type: scalar
0


# name: C3_slit_center
# type: scalar
0


# name: C4_slit_center
# type: scalar
0


# name: C1_phase
# type: scalar
0


# name: C2_phase
# type: scalar
0


# name: C3_phase
# type: scalar
0


# name: C4_phase
# type: scalar
0


# name: BG_ratio
# type: scalar
0


# name: BG_phase
# type: scalar
0


# name: verbose
# type: scalar
0


# name: file
# type: string
# elements: 1
# length: 37
/users/appel/mcstas/si111_chopper.dat


# name: lambda0
# type: scalar
6.27


# name: nvs
# type: string
# elements: 1
# length: 5
si111


# name: clock_freq
# type: scalar
315.4


# name: C12_slit_width
# type: scalar
2


# name: C1_ratio
# type: scalar
1


# name: C2_ratio
# type: scalar
-1


# name: p_C1
# type: scalar
0.25


# name: C34_slit_width
# type: scalar
20.5


# name: C3_ratio
# type: scalar
4


# name: C4_ratio
# type: scalar
-4


# name: chopfocus1_l
# type: scalar
4.483


# name: chopfocus2_x_mid
# type: scalar
0.5


# name: chopfocus3_l
# type: scalar
4.483


# name: chopfocus1_x
# type: matrix
# rows: 14
# columns: 1
 0
 0.1115324559446799
 0.2230649118893598
 0.3345973678340397
 0.4461298237787196
 0.5576622797233995
 0.6134285076957395
 0.6691947356680794
 0.7249609636404194
 0.7807271916127594
 0.8364934195850994
 0.8922596475574393
 0.9480258755297792
 1


# name: chopfocus2_x1
# type: matrix
# rows: 3
# columns: 1
 0
 0.5
 1


# name: chopfocus2_x2
# type: matrix
# rows: 3
# columns: 1
 0
 0.5
 1


# name: chopfocus3_x
# type: matrix
# rows: 14
# columns: 1
 0
 0.05197412447022084
 0.1077403524425608
 0.1635065804149007
 0.2192728083872407
 0.2750390363595807
 0.3308052643319206
 0.3865714923042606
 0.4423377202766006
 0.5538701762212804
 0.6654026321659604
 0.7769350881106403
 0.8884675440553201
 1


# name: chopfocus1_w
# type: matrix
# rows: 12
# columns: 3
 0 0.3551997063916779 1
 0 0.4421542184890553 1
 0 0.6622039491753747 1
 0 0.4042759329372829 1
 0 0.4427655694159597 1
 0 0.3861803862300254 1
 0 0.4708050070507014 1
 0 0.4151109602236209 1
 0 0.6087192947146355 1
 0 0.4547998685890656 1
 0 0.4546872988926679 1
 0 0.4227871615952433 1


# name: chopfocus1_w_out
# type: matrix
# rows: 1
# columns: 3
 0.005 0.01448184125294312 0.09


# name: chopfocus2_w1
# type: matrix
# rows: 1
# columns: 3
 0 0.6047903622286939 1


# name: chopfocus2_w_in
# type: matrix
# rows: 1
# columns: 3
 0.005 0.01296540399070413 0.09


# name: chopfocus2_w2
# type: matrix
# rows: 1
# columns: 3
 0 0.4812536351273106 1


# name: chopfocus2_w_out
# type: matrix
# rows: 1
# columns: 3
 0.005 0.04473423821318583 0.09


# name: chopfocus2_w_mid
# type: matrix
# rows: 1
# columns: 3
 -1 -0.6835694101570433 -1e-06


# name: chopfocus3_w
# type: matrix
# rows: 12
# columns: 3
 0 0.6191761543834404 1
 0 0.6252947861968424 1
 0 0.8656659094558652 1
 0 0.5522291319092665 1
 0 0.5197659423032872 1
 0 0.5564198121897953 1
 0 0.5054517483469152 1
 0 0.5424820684283667 1
 0 0.5087803350361557 1
 0 0.5188183681503227 1
 0 0.5393710078546599 1
 0 0.5580584409402576 1


# name: chopfocus3_w_in
# type: matrix
# rows: 1
# columns: 3
 0.01 0.04820086378166073 0.09
