# Supplementary material for: A flexible high speed pulse chopper system for an inverted neutron time-of-flight option on backscattering spectrometers
Source: Sci Rep. 2018 Sep 11;8:13580. doi: 10.1038/s41598-018-31774-y (PMC6133999; doi:10.1038/s41598-018-31774-y)
Supplement: Supplementary file 2 — McStas simulation code repository [file 41598_2018_31774_MOESM2_ESM.zip › in16b-mcstas-public/in16b/chopperfocus/optim2/si111_lr_res2_focus2/parameters.dat]

# Created by Octave 4.0.0, Sun Mar 04 21:11:08 2018 CET <mappel@bigbear>
# name: FVAL
# type: scalar
-7684020


# name: PARS
# type: scalar struct
# ndims: 2
 1 1
# length: 9
# name: chopfocus1_w_out
# type: scalar
0.01699762212074267


# name: chopfocus1_w
# type: matrix
# rows: 12
# columns: 1
 0.3419439149691936
 0.4028119760100484
 0.6858739358931479
 0.3217772018218739
 0.4821925565516752
 0.3758492993824157
 0.4453282907288295
 0.5188581380234342
 0.6037572758429313
 0.4781563498744706
 0.4479413061211155
 0.4188433255913384


# name: chopfocus2_w_in
# type: scalar
0.01608351534250596


# name: chopfocus2_w_mid
# type: scalar
-0.6279854224314249


# name: chopfocus2_w_out
# type: scalar
0.04877145594797056


# name: chopfocus2_w1
# type: scalar
0.5594106882984036


# name: chopfocus2_w2
# type: scalar
0.5545569514633305


# name: chopfocus3_w_in
# type: scalar
0.05212685743701676


# name: chopfocus3_w
# type: matrix
# rows: 12
# columns: 1
 0.6955414480097308
 0.6171703254791656
 0.8664147626884904
 0.5289273585170674
 0.5904947136401454
 0.6321082611480978
 0.5275658257040722
 0.5018444498103597
 0.5538021169495365
 0.510509718979297
 0.5114739547715301
 0.56541172949067


# name: full_par_best
# type: scalar struct
# ndims: 2
 1 1
# length: 45
# name: configuration
# type: string
# elements: 1
# length: 3
tof


# name: C1_split
# type: scalar
1


# name: clock_periods
# type: scalar
0


# name: C1234_radius
# type: scalar
0.75


# name: C1234_delta_y
# type: scalar
-0.31


# name: C12_nslits
# type: scalar
1


# name: C34_nslits
# type: scalar
1


# name: C1_slit_center
# type: scalar
0


# name: C2_slit_center
# type: scalar
0


# name: C3_slit_center
# type: scalar
0


# name: C4_slit_center
# type: scalar
0


# name: C1_phase
# type: scalar
0


# name: C2_phase
# type: scalar
0


# name: C3_phase
# type: scalar
0


# name: C4_phase
# type: scalar
0


# name: BG_ratio
# type: scalar
0


# name: BG_phase
# type: scalar
0


# name: verbose
# type: scalar
0


# name: file
# type: string
# elements: 1
# length: 37
/users/appel/mcstas/si111_chopper.dat


# name: lambda0
# type: scalar
6.27


# name: nvs
# type: string
# elements: 1
# length: 5
si111


# name: clock_freq
# type: scalar
315.4


# name: C12_slit_width
# type: scalar
4


# name: C1_ratio
# type: scalar
1


# name: C2_ratio
# type: scalar
-1


# name: p_C1
# type: scalar
0.25


# name: C34_slit_width
# type: scalar
20.5


# name: C3_ratio
# type: scalar
4


# name: C4_ratio
# type: scalar
-4


# name: chopfocus1_l
# type: scalar
4.483


# name: chopfocus2_x_mid
# type: scalar
0.5


# name: chopfocus3_l
# type: scalar
4.483


# name: chopfocus1_x
# type: matrix
# rows: 14
# columns: 1
 0
 0.1115324559446799
 0.2230649118893598
 0.3345973678340397
 0.4461298237787196
 0.5576622797233995
 0.6134285076957395
 0.6691947356680794
 0.7249609636404194
 0.7807271916127594
 0.8364934195850994
 0.8922596475574393
 0.9480258755297792
 1


# name: chopfocus2_x1
# type: matrix
# rows: 3
# columns: 1
 0
 0.5
 1


# name: chopfocus2_x2
# type: matrix
# rows: 3
# columns: 1
 0
 0.5
 1


# name: chopfocus3_x
# type: matrix
# rows: 14
# columns: 1
 0
 0.05197412447022084
 0.1077403524425608
 0.1635065804149007
 0.2192728083872407
 0.2750390363595807
 0.3308052643319206
 0.3865714923042606
 0.4423377202766006
 0.5538701762212804
 0.6654026321659604
 0.7769350881106403
 0.8884675440553201
 1


# name: chopfocus1_w
# type: matrix
# rows: 12
# columns: 1
 0.3419439149691936
 0.4028119760100484
 0.6858739358931479
 0.3217772018218739
 0.4821925565516752
 0.3758492993824157
 0.4453282907288295
 0.5188581380234342
 0.6037572758429313
 0.4781563498744706
 0.4479413061211155
 0.4188433255913384


# name: chopfocus1_w_out
# type: scalar
0.01699762212074267


# name: chopfocus2_w1
# type: scalar
0.5594106882984036


# name: chopfocus2_w_in
# type: scalar
0.01608351534250596


# name: chopfocus2_w2
# type: scalar
0.5545569514633305


# name: chopfocus2_w_out
# type: scalar
0.04877145594797056


# name: chopfocus2_w_mid
# type: scalar
-0.6279854224314249


# name: chopfocus3_w
# type: matrix
# rows: 12
# columns: 1
 0.6955414480097308
 0.6171703254791656
 0.8664147626884904
 0.5289273585170674
 0.5904947136401454
 0.6321082611480978
 0.5275658257040722
 0.5018444498103597
 0.5538021169495365
 0.510509718979297
 0.5114739547715301
 0.56541172949067


# name: chopfocus3_w_in
# type: scalar
0.05212685743701676


# name: full_par_start
# type: scalar struct
# ndims: 2
 1 1
# length: 45
# name: configuration
# type: string
# elements: 1
# length: 3
tof


# name: C1_split
# type: scalar
1


# name: clock_periods
# type: scalar
0


# name: C1234_radius
# type: scalar
0.75


# name: C1234_delta_y
# type: scalar
-0.31


# name: C12_nslits
# type: scalar
1


# name: C34_nslits
# type: scalar
1


# name: C1_slit_center
# type: scalar
0


# name: C2_slit_center
# type: scalar
0


# name: C3_slit_center
# type: scalar
0


# name: C4_slit_center
# type: scalar
0


# name: C1_phase
# type: scalar
0


# name: C2_phase
# type: scalar
0


# name: C3_phase
# type: scalar
0


# name: C4_phase
# type: scalar
0


# name: BG_ratio
# type: scalar
0


# name: BG_phase
# type: scalar
0


# name: verbose
# type: scalar
0


# name: file
# type: string
# elements: 1
# length: 37
/users/appel/mcstas/si111_chopper.dat


# name: lambda0
# type: scalar
6.27


# name: nvs
# type: string
# elements: 1
# length: 5
si111


# name: clock_freq
# type: scalar
315.4


# name: C12_slit_width
# type: scalar
4


# name: C1_ratio
# type: scalar
1


# name: C2_ratio
# type: scalar
-1


# name: p_C1
# type: scalar
0.25


# name: C34_slit_width
# type: scalar
20.5


# name: C3_ratio
# type: scalar
4


# name: C4_ratio
# type: scalar
-4


# name: chopfocus1_l
# type: scalar
4.483


# name: chopfocus2_x_mid
# type: scalar
0.5


# name: chopfocus3_l
# type: scalar
4.483


# name: chopfocus1_x
# type: matrix
# rows: 14
# columns: 1
 0
 0.1115324559446799
 0.2230649118893598
 0.3345973678340397
 0.4461298237787196
 0.5576622797233995
 0.6134285076957395
 0.6691947356680794
 0.7249609636404194
 0.7807271916127594
 0.8364934195850994
 0.8922596475574393
 0.9480258755297792
 1


# name: chopfocus2_x1
# type: matrix
# rows: 3
# columns: 1
 0
 0.5
 1


# name: chopfocus2_x2
# type: matrix
# rows: 3
# columns: 1
 0
 0.5
 1


# name: chopfocus3_x
# type: matrix
# rows: 14
# columns: 1
 0
 0.05197412447022084
 0.1077403524425608
 0.1635065804149007
 0.2192728083872407
 0.2750390363595807
 0.3308052643319206
 0.3865714923042606
 0.4423377202766006
 0.5538701762212804
 0.6654026321659604
 0.7769350881106403
 0.8884675440553201
 1


# name: chopfocus1_w
# type: matrix
# rows: 12
# columns: 3
 0 0.4247734563737593 1
 0 0.4170932427471314 1
 0 0.7366597847603329 1
 0 0.4654297223939428 1
 0 0.4740128530988454 1
 0 0.3975130363086896 1
 0 0.4719796699306583 1
 0 0.5193976703367306 1
 0 0.6031892394363993 1
 0 0.4752058002227058 1
 0 0.4625181406204229 1
 0 0.4252564979829774 1


# name: chopfocus1_w_out
# type: matrix
# rows: 1
# columns: 3
 0.005 0.01969772274844062 0.09


# name: chopfocus2_w1
# type: matrix
# rows: 1
# columns: 3
 0 0.4749053004614041 1


# name: chopfocus2_w_in
# type: matrix
# rows: 1
# columns: 3
 0.005 0.01841665554639204 0.09


# name: chopfocus2_w2
# type: matrix
# rows: 1
# columns: 3
 0 0.5326912213178092 1


# name: chopfocus2_w_out
# type: matrix
# rows: 1
# columns: 3
 0.005 0.04635794108758473 0.09


# name: chopfocus2_w_mid
# type: matrix
# rows: 1
# columns: 3
 -1 -0.5803362249467477 -1e-06


# name: chopfocus3_w
# type: matrix
# rows: 12
# columns: 3
 0 0.6979241014244509 1
 0 0.643366649128563 1
 0 0.8704836424879164 1
 0 0.5332229524167154 1
 0 0.5784321693905512 1
 0 0.6270611480754026 1
 0 0.521750936198211 1
 0 0.5163272148226686 1
 0 0.5409059412976166 1
 0 0.554101482834215 1
 0 0.4998548218101781 1
 0 0.5423452121181821 1


# name: chopfocus3_w_in
# type: matrix
# rows: 1
# columns: 3
 0.01 0.04961358740841956 0.09
