# Supplementary material for: A flexible high speed pulse chopper system for an inverted neutron time-of-flight option on backscattering spectrometers
Source: Sci Rep. 2018 Sep 11;8:13580. doi: 10.1038/s41598-018-31774-y (PMC6133999; doi:10.1038/s41598-018-31774-y)
Supplement: Supplementary file 2 — McStas simulation code repository [file 41598_2018_31774_MOESM2_ESM.zip › in16b-mcstas-public/in16b/chopperfocus/optim2/si111_lr_res3_focus2/parameters.dat]

# Created by Octave 4.0.0, Sun Mar 04 21:11:08 2018 CET <mappel@bigbear>
# name: FVAL
# type: scalar
-11923800


# name: PARS
# type: scalar struct
# ndims: 2
 1 1
# length: 9
# name: chopfocus1_w_out
# type: scalar
0.02570367233064953


# name: chopfocus1_w
# type: matrix
# rows: 12
# columns: 1
 0.4274238619982276
 0.4156767979968848
 0.8459235499487269
 0.3054566935829361
 0.5250763762327743
 0.3858340827091665
 0.4184663755183358
 0.4225616680303513
 0.6582942302879087
 0.446841385115153
 0.442690613122727
 0.444735287928735


# name: chopfocus2_w_in
# type: scalar
0.02137976088442894


# name: chopfocus2_w_mid
# type: scalar
-0.3392865008419324


# name: chopfocus2_w_out
# type: scalar
0.03515586145063727


# name: chopfocus2_w1
# type: scalar
0.7043940614977063


# name: chopfocus2_w2
# type: scalar
0.5046722964130886


# name: chopfocus3_w_in
# type: scalar
0.03837142593631026


# name: chopfocus3_w
# type: matrix
# rows: 12
# columns: 1
 0.759361301912134
 0.6394441118526587
 0.8597628073647212
 0.5589939184190769
 0.5672749708234968
 0.7218650725690532
 0.5044199087952571
 0.5412695392776937
 0.5236522106144645
 0.5719865879212579
 0.5697370530766693
 0.4683284367190383


# name: full_par_best
# type: scalar struct
# ndims: 2
 1 1
# length: 45
# name: configuration
# type: string
# elements: 1
# length: 3
tof


# name: C1_split
# type: scalar
1


# name: clock_periods
# type: scalar
0


# name: C1234_radius
# type: scalar
0.75


# name: C1234_delta_y
# type: scalar
-0.31


# name: C12_nslits
# type: scalar
1


# name: C34_nslits
# type: scalar
1


# name: C1_slit_center
# type: scalar
0


# name: C2_slit_center
# type: scalar
0


# name: C3_slit_center
# type: scalar
0


# name: C4_slit_center
# type: scalar
0


# name: C1_phase
# type: scalar
0


# name: C2_phase
# type: scalar
0


# name: C3_phase
# type: scalar
0


# name: C4_phase
# type: scalar
0


# name: BG_ratio
# type: scalar
0


# name: BG_phase
# type: scalar
0


# name: verbose
# type: scalar
0


# name: file
# type: string
# elements: 1
# length: 37
/users/appel/mcstas/si111_chopper.dat


# name: lambda0
# type: scalar
6.27


# name: nvs
# type: string
# elements: 1
# length: 5
si111


# name: clock_freq
# type: scalar
315.4


# name: C12_slit_width
# type: scalar
6


# name: C1_ratio
# type: scalar
1


# name: C2_ratio
# type: scalar
-1


# name: p_C1
# type: scalar
0.25


# name: C34_slit_width
# type: scalar
20.5


# name: C3_ratio
# type: scalar
4


# name: C4_ratio
# type: scalar
-4


# name: chopfocus1_l
# type: scalar
4.483


# name: chopfocus2_x_mid
# type: scalar
0.5


# name: chopfocus3_l
# type: scalar
4.483


# name: chopfocus1_x
# type: matrix
# rows: 14
# columns: 1
 0
 0.1115324559446799
 0.2230649118893598
 0.3345973678340397
 0.4461298237787196
 0.5576622797233995
 0.6134285076957395
 0.6691947356680794
 0.7249609636404194
 0.7807271916127594
 0.8364934195850994
 0.8922596475574393
 0.9480258755297792
 1


# name: chopfocus2_x1
# type: matrix
# rows: 3
# columns: 1
 0
 0.5
 1


# name: chopfocus2_x2
# type: matrix
# rows: 3
# columns: 1
 0
 0.5
 1


# name: chopfocus3_x
# type: matrix
# rows: 14
# columns: 1
 0
 0.05197412447022084
 0.1077403524425608
 0.1635065804149007
 0.2192728083872407
 0.2750390363595807
 0.3308052643319206
 0.3865714923042606
 0.4423377202766006
 0.5538701762212804
 0.6654026321659604
 0.7769350881106403
 0.8884675440553201
 1


# name: chopfocus1_w
# type: matrix
# rows: 12
# columns: 1
 0.4274238619982276
 0.4156767979968848
 0.8459235499487269
 0.3054566935829361
 0.5250763762327743
 0.3858340827091665
 0.4184663755183358
 0.4225616680303513
 0.6582942302879087
 0.446841385115153
 0.442690613122727
 0.444735287928735


# name: chopfocus1_w_out
# type: scalar
0.02570367233064953


# name: chopfocus2_w1
# type: scalar
0.7043940614977063


# name: chopfocus2_w_in
# type: scalar
0.02137976088442894


# name: chopfocus2_w2
# type: scalar
0.5046722964130886


# name: chopfocus2_w_out
# type: scalar
0.03515586145063727


# name: chopfocus2_w_mid
# type: scalar
-0.3392865008419324


# name: chopfocus3_w
# type: matrix
# rows: 12
# columns: 1
 0.759361301912134
 0.6394441118526587
 0.8597628073647212
 0.5589939184190769
 0.5672749708234968
 0.7218650725690532
 0.5044199087952571
 0.5412695392776937
 0.5236522106144645
 0.5719865879212579
 0.5697370530766693
 0.4683284367190383


# name: chopfocus3_w_in
# type: scalar
0.03837142593631026


# name: full_par_start
# type: scalar struct
# ndims: 2
 1 1
# length: 45
# name: configuration
# type: string
# elements: 1
# length: 3
tof


# name: C1_split
# type: scalar
1


# name: clock_periods
# type: scalar
0


# name: C1234_radius
# type: scalar
0.75


# name: C1234_delta_y
# type: scalar
-0.31


# name: C12_nslits
# type: scalar
1


# name: C34_nslits
# type: scalar
1


# name: C1_slit_center
# type: scalar
0


# name: C2_slit_center
# type: scalar
0


# name: C3_slit_center
# type: scalar
0


# name: C4_slit_center
# type: scalar
0


# name: C1_phase
# type: scalar
0


# name: C2_phase
# type: scalar
0


# name: C3_phase
# type: scalar
0


# name: C4_phase
# type: scalar
0


# name: BG_ratio
# type: scalar
0


# name: BG_phase
# type: scalar
0


# name: verbose
# type: scalar
0


# name: file
# type: string
# elements: 1
# length: 37
/users/appel/mcstas/si111_chopper.dat


# name: lambda0
# type: scalar
6.27


# name: nvs
# type: string
# elements: 1
# length: 5
si111


# name: clock_freq
# type: scalar
315.4


# name: C12_slit_width
# type: scalar
6


# name: C1_ratio
# type: scalar
1


# name: C2_ratio
# type: scalar
-1


# name: p_C1
# type: scalar
0.25


# name: C34_slit_width
# type: scalar
20.5


# name: C3_ratio
# type: scalar
4


# name: C4_ratio
# type: scalar
-4


# name: chopfocus1_l
# type: scalar
4.483


# name: chopfocus2_x_mid
# type: scalar
0.5


# name: chopfocus3_l
# type: scalar
4.483


# name: chopfocus1_x
# type: matrix
# rows: 14
# columns: 1
 0
 0.1115324559446799
 0.2230649118893598
 0.3345973678340397
 0.4461298237787196
 0.5576622797233995
 0.6134285076957395
 0.6691947356680794
 0.7249609636404194
 0.7807271916127594
 0.8364934195850994
 0.8922596475574393
 0.9480258755297792
 1


# name: chopfocus2_x1
# type: matrix
# rows: 3
# columns: 1
 0
 0.5
 1


# name: chopfocus2_x2
# type: matrix
# rows: 3
# columns: 1
 0
 0.5
 1


# name: chopfocus3_x
# type: matrix
# rows: 14
# columns: 1
 0
 0.05197412447022084
 0.1077403524425608
 0.1635065804149007
 0.2192728083872407
 0.2750390363595807
 0.3308052643319206
 0.3865714923042606
 0.4423377202766006
 0.5538701762212804
 0.6654026321659604
 0.7769350881106403
 0.8884675440553201
 1


# name: chopfocus1_w
# type: matrix
# rows: 12
# columns: 3
 0 0.5462937912196529 1
 0 0.4447073947954483 1
 0 0.8960048122036758 1
 0 0.404065569927892 1
 0 0.5131374777937765 1
 0 0.4165094463827708 1
 0 0.4296851040126131 1
 0 0.5057124976617687 1
 0 0.6217571451005598 1
 0 0.4929829445281355 1
 0 0.4603729229899512 1
 0 0.4574421418885062 1


# name: chopfocus1_w_out
# type: matrix
# rows: 1
# columns: 3
 0.005 0.02765043113080853 0.09


# name: chopfocus2_w1
# type: matrix
# rows: 1
# columns: 3
 0 0.6737063399196777 1


# name: chopfocus2_w_in
# type: matrix
# rows: 1
# columns: 3
 0.005 0.0241857794693352 0.09


# name: chopfocus2_w2
# type: matrix
# rows: 1
# columns: 3
 0 0.5132007819290341 1


# name: chopfocus2_w_out
# type: matrix
# rows: 1
# columns: 3
 0.005 0.03418100375341282 0.09


# name: chopfocus2_w_mid
# type: matrix
# rows: 1
# columns: 3
 -1 -0.01009866504175266 -1e-06


# name: chopfocus3_w
# type: matrix
# rows: 12
# columns: 3
 0 0.7511332681943671 1
 0 0.6191142989588614 1
 0 0.8776707098107769 1
 0 0.5597561391113778 1
 0 0.5533397835544572 1
 0 0.734217954800765 1
 0 0.4831611698933939 1
 0 0.5409246890278154 1
 0 0.5293297230115769 1
 0 0.5340007113781289 1
 0 0.6201237367584544 1
 0 0.4969470042981516 1


# name: chopfocus3_w_in
# type: matrix
# rows: 1
# columns: 3
 0.01 0.03799028519859486 0.09
