# Supplementary material for: A flexible high speed pulse chopper system for an inverted neutron time-of-flight option on backscattering spectrometers
Source: Sci Rep. 2018 Sep 11;8:13580. doi: 10.1038/s41598-018-31774-y (PMC6133999; doi:10.1038/s41598-018-31774-y)
Supplement: Supplementary file 2 — McStas simulation code repository [file 41598_2018_31774_MOESM2_ESM.zip › in16b-mcstas-public/in16b/chopperfocus/optim2/si111_lr_res4_focus2/parameters.dat]

# Created by Octave 4.0.0, Sun Mar 04 21:11:09 2018 CET <mappel@bigbear>
# name: FVAL
# type: scalar
-15979100


# name: PARS
# type: scalar struct
# ndims: 2
 1 1
# length: 9
# name: chopfocus1_w_out
# type: scalar
0.04009106173417577


# name: chopfocus1_w
# type: matrix
# rows: 12
# columns: 1
 0.5527928592738307
 0.4706203865300908
 0.8192634061859284
 0.3199191953397491
 0.4525924010125155
 0.5479326739635602
 0.4120255892106107
 0.436643277767813
 0.6192147409080162
 0.4607300084916645
 0.5312438688078972
 0.4635613631417559


# name: chopfocus2_w_in
# type: scalar
0.03562631204149541


# name: chopfocus2_w_mid
# type: scalar
-0.7611282107006407


# name: chopfocus2_w_out
# type: scalar
0.03097059176259574


# name: chopfocus2_w1
# type: scalar
0.9994859448187391


# name: chopfocus2_w2
# type: scalar
0.4019109435333945


# name: chopfocus3_w_in
# type: scalar
0.03175448997331732


# name: chopfocus3_w
# type: matrix
# rows: 12
# columns: 1
 0.5210046844288311
 0.4402844516769727
 0.8622019478726214
 0.230873887785329
 0.5179917425241856
 0.5753811096378952
 0.675616061874027
 0.4798465735576313
 0.5865787785945271
 0.5242331805538084
 0.5207455018215263
 0.5147170019668267


# name: full_par_best
# type: scalar struct
# ndims: 2
 1 1
# length: 45
# name: configuration
# type: string
# elements: 1
# length: 3
tof


# name: C1_split
# type: scalar
1


# name: clock_periods
# type: scalar
0


# name: C1234_radius
# type: scalar
0.75


# name: C1234_delta_y
# type: scalar
-0.31


# name: C12_nslits
# type: scalar
1


# name: C34_nslits
# type: scalar
1


# name: C1_slit_center
# type: scalar
0


# name: C2_slit_center
# type: scalar
0


# name: C3_slit_center
# type: scalar
0


# name: C4_slit_center
# type: scalar
0


# name: C1_phase
# type: scalar
0


# name: C2_phase
# type: scalar
0


# name: C3_phase
# type: scalar
0


# name: C4_phase
# type: scalar
0


# name: BG_ratio
# type: scalar
0


# name: BG_phase
# type: scalar
0


# name: verbose
# type: scalar
0


# name: file
# type: string
# elements: 1
# length: 37
/users/appel/mcstas/si111_chopper.dat


# name: lambda0
# type: scalar
6.27


# name: nvs
# type: string
# elements: 1
# length: 5
si111


# name: clock_freq
# type: scalar
315.4


# name: C12_slit_width
# type: scalar
20.5


# name: C1_ratio
# type: scalar
4


# name: C2_ratio
# type: scalar
-4


# name: p_C1
# type: scalar
1


# name: C34_slit_width
# type: scalar
8


# name: C3_ratio
# type: scalar
1


# name: C4_ratio
# type: scalar
-1


# name: chopfocus1_l
# type: scalar
4.483


# name: chopfocus2_x_mid
# type: scalar
0.5


# name: chopfocus3_l
# type: scalar
4.483


# name: chopfocus1_x
# type: matrix
# rows: 14
# columns: 1
 0
 0.1115324559446799
 0.2230649118893598
 0.3345973678340397
 0.4461298237787196
 0.5576622797233995
 0.6134285076957395
 0.6691947356680794
 0.7249609636404194
 0.7807271916127594
 0.8364934195850994
 0.8922596475574393
 0.9480258755297792
 1


# name: chopfocus2_x1
# type: matrix
# rows: 3
# columns: 1
 0
 0.5
 1


# name: chopfocus2_x2
# type: matrix
# rows: 3
# columns: 1
 0
 0.5
 1


# name: chopfocus3_x
# type: matrix
# rows: 14
# columns: 1
 0
 0.05197412447022084
 0.1077403524425608
 0.1635065804149007
 0.2192728083872407
 0.2750390363595807
 0.3308052643319206
 0.3865714923042606
 0.4423377202766006
 0.5538701762212804
 0.6654026321659604
 0.7769350881106403
 0.8884675440553201
 1


# name: chopfocus1_w
# type: matrix
# rows: 12
# columns: 1
 0.5527928592738307
 0.4706203865300908
 0.8192634061859284
 0.3199191953397491
 0.4525924010125155
 0.5479326739635602
 0.4120255892106107
 0.436643277767813
 0.6192147409080162
 0.4607300084916645
 0.5312438688078972
 0.4635613631417559


# name: chopfocus1_w_out
# type: scalar
0.04009106173417577


# name: chopfocus2_w1
# type: scalar
0.9994859448187391


# name: chopfocus2_w_in
# type: scalar
0.03562631204149541


# name: chopfocus2_w2
# type: scalar
0.4019109435333945


# name: chopfocus2_w_out
# type: scalar
0.03097059176259574


# name: chopfocus2_w_mid
# type: scalar
-0.7611282107006407


# name: chopfocus3_w
# type: matrix
# rows: 12
# columns: 1
 0.5210046844288311
 0.4402844516769727
 0.8622019478726214
 0.230873887785329
 0.5179917425241856
 0.5753811096378952
 0.675616061874027
 0.4798465735576313
 0.5865787785945271
 0.5242331805538084
 0.5207455018215263
 0.5147170019668267


# name: chopfocus3_w_in
# type: scalar
0.03175448997331732


# name: full_par_start
# type: scalar struct
# ndims: 2
 1 1
# length: 45
# name: configuration
# type: string
# elements: 1
# length: 3
tof


# name: C1_split
# type: scalar
1


# name: clock_periods
# type: scalar
0


# name: C1234_radius
# type: scalar
0.75


# name: C1234_delta_y
# type: scalar
-0.31


# name: C12_nslits
# type: scalar
1


# name: C34_nslits
# type: scalar
1


# name: C1_slit_center
# type: scalar
0


# name: C2_slit_center
# type: scalar
0


# name: C3_slit_center
# type: scalar
0


# name: C4_slit_center
# type: scalar
0


# name: C1_phase
# type: scalar
0


# name: C2_phase
# type: scalar
0


# name: C3_phase
# type: scalar
0


# name: C4_phase
# type: scalar
0


# name: BG_ratio
# type: scalar
0


# name: BG_phase
# type: scalar
0


# name: verbose
# type: scalar
0


# name: file
# type: string
# elements: 1
# length: 37
/users/appel/mcstas/si111_chopper.dat


# name: lambda0
# type: scalar
6.27


# name: nvs
# type: string
# elements: 1
# length: 5
si111


# name: clock_freq
# type: scalar
315.4


# name: C12_slit_width
# type: scalar
20.5


# name: C1_ratio
# type: scalar
4


# name: C2_ratio
# type: scalar
-4


# name: p_C1
# type: scalar
1


# name: C34_slit_width
# type: scalar
8


# name: C3_ratio
# type: scalar
1


# name: C4_ratio
# type: scalar
-1


# name: chopfocus1_l
# type: scalar
4.483


# name: chopfocus2_x_mid
# type: scalar
0.5


# name: chopfocus3_l
# type: scalar
4.483


# name: chopfocus1_x
# type: matrix
# rows: 14
# columns: 1
 0
 0.1115324559446799
 0.2230649118893598
 0.3345973678340397
 0.4461298237787196
 0.5576622797233995
 0.6134285076957395
 0.6691947356680794
 0.7249609636404194
 0.7807271916127594
 0.8364934195850994
 0.8922596475574393
 0.9480258755297792
 1


# name: chopfocus2_x1
# type: matrix
# rows: 3
# columns: 1
 0
 0.5
 1


# name: chopfocus2_x2
# type: matrix
# rows: 3
# columns: 1
 0
 0.5
 1


# name: chopfocus3_x
# type: matrix
# rows: 14
# columns: 1
 0
 0.05197412447022084
 0.1077403524425608
 0.1635065804149007
 0.2192728083872407
 0.2750390363595807
 0.3308052643319206
 0.3865714923042606
 0.4423377202766006
 0.5538701762212804
 0.6654026321659604
 0.7769350881106403
 0.8884675440553201
 1


# name: chopfocus1_w
# type: matrix
# rows: 12
# columns: 3
 0 0.6127080220981211 1
 0 0.4818107802607512 1
 0 0.7677881654613876 1
 0 0.4355804450679963 1
 0 0.5583232380357236 1
 0 0.4688397247026152 1
 0 0.4973217890016598 1
 0 0.4005460598610797 1
 0 0.6447043326665289 1
 0 0.5037118844560551 1
 0 0.4881460921968531 1
 0 0.4772644876329594 1


# name: chopfocus1_w_out
# type: matrix
# rows: 1
# columns: 3
 0.005 0.03904596389588533 0.09


# name: chopfocus2_w1
# type: matrix
# rows: 1
# columns: 3
 0 0.9989806356115131 1


# name: chopfocus2_w_in
# type: matrix
# rows: 1
# columns: 3
 0.005 0.03527438667965863 0.09


# name: chopfocus2_w2
# type: matrix
# rows: 1
# columns: 3
 0 0.3009362197359314 1


# name: chopfocus2_w_out
# type: matrix
# rows: 1
# columns: 3
 0.005 0.03409913749831293 0.09


# name: chopfocus2_w_mid
# type: matrix
# rows: 1
# columns: 3
 -1 -0.9775650882226692 -1e-06


# name: chopfocus3_w
# type: matrix
# rows: 12
# columns: 3
 0 0.4544719813963295 1
 0 0.3612627145459643 1
 0 0.8536450813898119 1
 0 0.1841426655595121 1
 0 0.543392330330837 1
 0 0.565966966704606 1
 0 0.679447911967569 1
 0 0.3786708979024646 1
 0 0.528893688429985 1
 0 0.5141964407562355 1
 0 0.483871884223279 1
 0 0.5419404870382801 1


# name: chopfocus3_w_in
# type: matrix
# rows: 1
# columns: 3
 0.01 0.03611870569922716 0.09
