# Supplementary material for: A flexible high speed pulse chopper system for an inverted neutron time-of-flight option on backscattering spectrometers
Source: Sci Rep. 2018 Sep 11;8:13580. doi: 10.1038/s41598-018-31774-y (PMC6133999; doi:10.1038/s41598-018-31774-y)
Supplement: Supplementary file 2 — McStas simulation code repository [file 41598_2018_31774_MOESM2_ESM.zip › in16b-mcstas-public/in16b/chopperfocus/optim2/si111_lr_res5_focus2/parameters.dat]

# Created by Octave 4.0.0, Sun Mar 04 21:11:09 2018 CET <mappel@bigbear>
# name: FVAL
# type: scalar
-24210100


# name: PARS
# type: scalar struct
# ndims: 2
 1 1
# length: 9
# name: chopfocus1_w_out
# type: scalar
0.05092110816830748


# name: chopfocus1_w
# type: matrix
# rows: 12
# columns: 1
 0.6305346642281887
 0.6413718791623206
 0.9618386529749373
 0.3966778246398416
 0.5717246334296417
 0.4995635561849015
 0.5123912923798559
 0.4904541717032795
 0.6013011908405178
 0.4573101647324612
 0.4835363076255947
 0.5327200201827992


# name: chopfocus2_w_in
# type: scalar
0.04747340446721905


# name: chopfocus2_w_mid
# type: scalar
-0.4483785096456058


# name: chopfocus2_w_out
# type: scalar
0.03954567625359791


# name: chopfocus2_w1
# type: scalar
0.4394261408145502


# name: chopfocus2_w2
# type: scalar
0.5162026292974311


# name: chopfocus3_w_in
# type: scalar
0.04003059651388535


# name: chopfocus3_w
# type: matrix
# rows: 12
# columns: 1
 0.4329934409856818
 0.2434900225373636
 0.8376328192588144
 0.0463223405261458
 0.576437409086384
 0.5614147781859851
 0.5280276802442068
 0.07250823391824243
 0.5139282457303276
 0.5518110498628245
 0.4941706651633448
 0.516111946581731


# name: full_par_best
# type: scalar struct
# ndims: 2
 1 1
# length: 45
# name: configuration
# type: string
# elements: 1
# length: 3
tof


# name: C1_split
# type: scalar
1


# name: clock_periods
# type: scalar
0


# name: C1234_radius
# type: scalar
0.75


# name: C1234_delta_y
# type: scalar
-0.31


# name: C12_nslits
# type: scalar
1


# name: C34_nslits
# type: scalar
1


# name: C1_slit_center
# type: scalar
0


# name: C2_slit_center
# type: scalar
0


# name: C3_slit_center
# type: scalar
0


# name: C4_slit_center
# type: scalar
0


# name: C1_phase
# type: scalar
0


# name: C2_phase
# type: scalar
0


# name: C3_phase
# type: scalar
0


# name: C4_phase
# type: scalar
0


# name: BG_ratio
# type: scalar
0


# name: BG_phase
# type: scalar
0


# name: verbose
# type: scalar
0


# name: file
# type: string
# elements: 1
# length: 37
/users/appel/mcstas/si111_chopper.dat


# name: lambda0
# type: scalar
6.27


# name: nvs
# type: string
# elements: 1
# length: 5
si111


# name: clock_freq
# type: scalar
315.4


# name: C12_slit_width
# type: scalar
20.5


# name: C1_ratio
# type: scalar
4


# name: C2_ratio
# type: scalar
-4


# name: p_C1
# type: scalar
1


# name: C34_slit_width
# type: scalar
11


# name: C3_ratio
# type: scalar
1


# name: C4_ratio
# type: scalar
-1


# name: chopfocus1_l
# type: scalar
4.483


# name: chopfocus2_x_mid
# type: scalar
0.5


# name: chopfocus3_l
# type: scalar
4.483


# name: chopfocus1_x
# type: matrix
# rows: 14
# columns: 1
 0
 0.1115324559446799
 0.2230649118893598
 0.3345973678340397
 0.4461298237787196
 0.5576622797233995
 0.6134285076957395
 0.6691947356680794
 0.7249609636404194
 0.7807271916127594
 0.8364934195850994
 0.8922596475574393
 0.9480258755297792
 1


# name: chopfocus2_x1
# type: matrix
# rows: 3
# columns: 1
 0
 0.5
 1


# name: chopfocus2_x2
# type: matrix
# rows: 3
# columns: 1
 0
 0.5
 1


# name: chopfocus3_x
# type: matrix
# rows: 14
# columns: 1
 0
 0.05197412447022084
 0.1077403524425608
 0.1635065804149007
 0.2192728083872407
 0.2750390363595807
 0.3308052643319206
 0.3865714923042606
 0.4423377202766006
 0.5538701762212804
 0.6654026321659604
 0.7769350881106403
 0.8884675440553201
 1


# name: chopfocus1_w
# type: matrix
# rows: 12
# columns: 1
 0.6305346642281887
 0.6413718791623206
 0.9618386529749373
 0.3966778246398416
 0.5717246334296417
 0.4995635561849015
 0.5123912923798559
 0.4904541717032795
 0.6013011908405178
 0.4573101647324612
 0.4835363076255947
 0.5327200201827992


# name: chopfocus1_w_out
# type: scalar
0.05092110816830748


# name: chopfocus2_w1
# type: scalar
0.4394261408145502


# name: chopfocus2_w_in
# type: scalar
0.04747340446721905


# name: chopfocus2_w2
# type: scalar
0.5162026292974311


# name: chopfocus2_w_out
# type: scalar
0.03954567625359791


# name: chopfocus2_w_mid
# type: scalar
-0.4483785096456058


# name: chopfocus3_w
# type: matrix
# rows: 12
# columns: 1
 0.4329934409856818
 0.2434900225373636
 0.8376328192588144
 0.0463223405261458
 0.576437409086384
 0.5614147781859851
 0.5280276802442068
 0.07250823391824243
 0.5139282457303276
 0.5518110498628245
 0.4941706651633448
 0.516111946581731


# name: chopfocus3_w_in
# type: scalar
0.04003059651388535


# name: full_par_start
# type: scalar struct
# ndims: 2
 1 1
# length: 45
# name: configuration
# type: string
# elements: 1
# length: 3
tof


# name: C1_split
# type: scalar
1


# name: clock_periods
# type: scalar
0


# name: C1234_radius
# type: scalar
0.75


# name: C1234_delta_y
# type: scalar
-0.31


# name: C12_nslits
# type: scalar
1


# name: C34_nslits
# type: scalar
1


# name: C1_slit_center
# type: scalar
0


# name: C2_slit_center
# type: scalar
0


# name: C3_slit_center
# type: scalar
0


# name: C4_slit_center
# type: scalar
0


# name: C1_phase
# type: scalar
0


# name: C2_phase
# type: scalar
0


# name: C3_phase
# type: scalar
0


# name: C4_phase
# type: scalar
0


# name: BG_ratio
# type: scalar
0


# name: BG_phase
# type: scalar
0


# name: verbose
# type: scalar
0


# name: file
# type: string
# elements: 1
# length: 37
/users/appel/mcstas/si111_chopper.dat


# name: lambda0
# type: scalar
6.27


# name: nvs
# type: string
# elements: 1
# length: 5
si111


# name: clock_freq
# type: scalar
315.4


# name: C12_slit_width
# type: scalar
20.5


# name: C1_ratio
# type: scalar
4


# name: C2_ratio
# type: scalar
-4


# name: p_C1
# type: scalar
1


# name: C34_slit_width
# type: scalar
11


# name: C3_ratio
# type: scalar
1


# name: C4_ratio
# type: scalar
-1


# name: chopfocus1_l
# type: scalar
4.483


# name: chopfocus2_x_mid
# type: scalar
0.5


# name: chopfocus3_l
# type: scalar
4.483


# name: chopfocus1_x
# type: matrix
# rows: 14
# columns: 1
 0
 0.1115324559446799
 0.2230649118893598
 0.3345973678340397
 0.4461298237787196
 0.5576622797233995
 0.6134285076957395
 0.6691947356680794
 0.7249609636404194
 0.7807271916127594
 0.8364934195850994
 0.8922596475574393
 0.9480258755297792
 1


# name: chopfocus2_x1
# type: matrix
# rows: 3
# columns: 1
 0
 0.5
 1


# name: chopfocus2_x2
# type: matrix
# rows: 3
# columns: 1
 0
 0.5
 1


# name: chopfocus3_x
# type: matrix
# rows: 14
# columns: 1
 0
 0.05197412447022084
 0.1077403524425608
 0.1635065804149007
 0.2192728083872407
 0.2750390363595807
 0.3308052643319206
 0.3865714923042606
 0.4423377202766006
 0.5538701762212804
 0.6654026321659604
 0.7769350881106403
 0.8884675440553201
 1


# name: chopfocus1_w
# type: matrix
# rows: 12
# columns: 3
 0 0.7425568196547612 1
 0 0.6043807922018393 1
 0 0.9711050467236679 1
 0 0.3970500648791116 1
 0 0.4843644200599198 1
 0 0.6466959158667815 1
 0 0.4416127837349134 1
 0 0.4665340821489183 1
 0 0.6436107121036901 1
 0 0.5028328507843706 1
 0 0.4579464520998803 1
 0 0.7538038859668261 1


# name: chopfocus1_w_out
# type: matrix
# rows: 1
# columns: 3
 0.005 0.04989472547758689 0.09


# name: chopfocus2_w1
# type: matrix
# rows: 1
# columns: 3
 0 0.3622945559253042 1


# name: chopfocus2_w_in
# type: matrix
# rows: 1
# columns: 3
 0.005 0.04814515624940441 0.09


# name: chopfocus2_w2
# type: matrix
# rows: 1
# columns: 3
 0 0.4585793674051356 1


# name: chopfocus2_w_out
# type: matrix
# rows: 1
# columns: 3
 0.005 0.04264028866648093 0.09


# name: chopfocus2_w_mid
# type: matrix
# rows: 1
# columns: 3
 -1 -0.4190716810482337 -1e-06


# name: chopfocus3_w
# type: matrix
# rows: 12
# columns: 3
 0 0.3739629386718598 1
 0 0.06988670746359255 1
 0 0.8400457027815664 1
 0 0.07495149139225965 1
 0 0.553286849341627 1
 0 0.5719376535059122 1
 0 0.5088899652055479 1
 0 0.02563698191104906 1
 0 0.5342742735828536 1
 0 0.5194891742608007 1
 0 0.4851787012713207 1
 0 0.523143215492755 1


# name: chopfocus3_w_in
# type: matrix
# rows: 1
# columns: 3
 0.01 0.04325702390563621 0.09
