# Supplementary material for: A flexible high speed pulse chopper system for an inverted neutron time-of-flight option on backscattering spectrometers
Source: Sci Rep. 2018 Sep 11;8:13580. doi: 10.1038/s41598-018-31774-y (PMC6133999; doi:10.1038/s41598-018-31774-y)
Supplement: Supplementary file 2 — McStas simulation code repository [file 41598_2018_31774_MOESM2_ESM.zip › in16b-mcstas-public/in16b/chopperfocus/optim2/si111_lr_res6_focus2/parameters.dat]

# Created by Octave 4.0.0, Sun Mar 04 21:11:09 2018 CET <mappel@bigbear>
# name: FVAL
# type: scalar
-35246400


# name: PARS
# type: scalar struct
# ndims: 2
 1 1
# length: 9
# name: chopfocus1_w_out
# type: scalar
0.05597624021110276


# name: chopfocus1_w
# type: matrix
# rows: 12
# columns: 1
 0.4899407475410615
 0.4438879263964944
 0.7687834142591705
 0.5400632722939231
 0.5108724576257377
 0.4274607343666131
 0.4926391466180152
 0.3927478530277676
 0.6582603059648539
 0.4867119501674125
 0.512819564356092
 0.4919160834105928


# name: chopfocus2_w_in
# type: scalar
0.05282673860815691


# name: chopfocus2_w_mid
# type: scalar
-0.6137706499047734


# name: chopfocus2_w_out
# type: scalar
0.03927872316033049


# name: chopfocus2_w1
# type: scalar
0.4339252895624706


# name: chopfocus2_w2
# type: scalar
0.2794165324464621


# name: chopfocus3_w_in
# type: scalar
0.03982725605671938


# name: chopfocus3_w
# type: matrix
# rows: 12
# columns: 1
 0.5595718644445927
 0.3470848940690081
 0.8548785182108276
 0.12326978727848
 0.5426797699943019
 0.5835609486905383
 0.560481958796723
 0.4557813303213173
 0.4988100233353977
 0.5897137218812325
 0.4843022440590855
 0.5154388416041532


# name: full_par_best
# type: scalar struct
# ndims: 2
 1 1
# length: 45
# name: configuration
# type: string
# elements: 1
# length: 3
tof


# name: C1_split
# type: scalar
1


# name: clock_periods
# type: scalar
0


# name: C1234_radius
# type: scalar
0.75


# name: C1234_delta_y
# type: scalar
-0.31


# name: C12_nslits
# type: scalar
1


# name: C34_nslits
# type: scalar
1


# name: C1_slit_center
# type: scalar
0


# name: C2_slit_center
# type: scalar
0


# name: C3_slit_center
# type: scalar
0


# name: C4_slit_center
# type: scalar
0


# name: C1_phase
# type: scalar
0


# name: C2_phase
# type: scalar
0


# name: C3_phase
# type: scalar
0


# name: C4_phase
# type: scalar
0


# name: BG_ratio
# type: scalar
0


# name: BG_phase
# type: scalar
0


# name: verbose
# type: scalar
0


# name: file
# type: string
# elements: 1
# length: 37
/users/appel/mcstas/si111_chopper.dat


# name: lambda0
# type: scalar
6.27


# name: nvs
# type: string
# elements: 1
# length: 5
si111


# name: clock_freq
# type: scalar
315.4


# name: C12_slit_width
# type: scalar
20.5


# name: C1_ratio
# type: scalar
4


# name: C2_ratio
# type: scalar
-4


# name: p_C1
# type: scalar
1


# name: C34_slit_width
# type: scalar
14


# name: C3_ratio
# type: scalar
1


# name: C4_ratio
# type: scalar
-1


# name: chopfocus1_l
# type: scalar
4.483


# name: chopfocus2_x_mid
# type: scalar
0.5


# name: chopfocus3_l
# type: scalar
4.483


# name: chopfocus1_x
# type: matrix
# rows: 14
# columns: 1
 0
 0.1115324559446799
 0.2230649118893598
 0.3345973678340397
 0.4461298237787196
 0.5576622797233995
 0.6134285076957395
 0.6691947356680794
 0.7249609636404194
 0.7807271916127594
 0.8364934195850994
 0.8922596475574393
 0.9480258755297792
 1


# name: chopfocus2_x1
# type: matrix
# rows: 3
# columns: 1
 0
 0.5
 1


# name: chopfocus2_x2
# type: matrix
# rows: 3
# columns: 1
 0
 0.5
 1


# name: chopfocus3_x
# type: matrix
# rows: 14
# columns: 1
 0
 0.05197412447022084
 0.1077403524425608
 0.1635065804149007
 0.2192728083872407
 0.2750390363595807
 0.3308052643319206
 0.3865714923042606
 0.4423377202766006
 0.5538701762212804
 0.6654026321659604
 0.7769350881106403
 0.8884675440553201
 1


# name: chopfocus1_w
# type: matrix
# rows: 12
# columns: 1
 0.4899407475410615
 0.4438879263964944
 0.7687834142591705
 0.5400632722939231
 0.5108724576257377
 0.4274607343666131
 0.4926391466180152
 0.3927478530277676
 0.6582603059648539
 0.4867119501674125
 0.512819564356092
 0.4919160834105928


# name: chopfocus1_w_out
# type: scalar
0.05597624021110276


# name: chopfocus2_w1
# type: scalar
0.4339252895624706


# name: chopfocus2_w_in
# type: scalar
0.05282673860815691


# name: chopfocus2_w2
# type: scalar
0.2794165324464621


# name: chopfocus2_w_out
# type: scalar
0.03927872316033049


# name: chopfocus2_w_mid
# type: scalar
-0.6137706499047734


# name: chopfocus3_w
# type: matrix
# rows: 12
# columns: 1
 0.5595718644445927
 0.3470848940690081
 0.8548785182108276
 0.12326978727848
 0.5426797699943019
 0.5835609486905383
 0.560481958796723
 0.4557813303213173
 0.4988100233353977
 0.5897137218812325
 0.4843022440590855
 0.5154388416041532


# name: chopfocus3_w_in
# type: scalar
0.03982725605671938


# name: full_par_start
# type: scalar struct
# ndims: 2
 1 1
# length: 45
# name: configuration
# type: string
# elements: 1
# length: 3
tof


# name: C1_split
# type: scalar
1


# name: clock_periods
# type: scalar
0


# name: C1234_radius
# type: scalar
0.75


# name: C1234_delta_y
# type: scalar
-0.31


# name: C12_nslits
# type: scalar
1


# name: C34_nslits
# type: scalar
1


# name: C1_slit_center
# type: scalar
0


# name: C2_slit_center
# type: scalar
0


# name: C3_slit_center
# type: scalar
0


# name: C4_slit_center
# type: scalar
0


# name: C1_phase
# type: scalar
0


# name: C2_phase
# type: scalar
0


# name: C3_phase
# type: scalar
0


# name: C4_phase
# type: scalar
0


# name: BG_ratio
# type: scalar
0


# name: BG_phase
# type: scalar
0


# name: verbose
# type: scalar
0


# name: file
# type: string
# elements: 1
# length: 37
/users/appel/mcstas/si111_chopper.dat


# name: lambda0
# type: scalar
6.27


# name: nvs
# type: string
# elements: 1
# length: 5
si111


# name: clock_freq
# type: scalar
315.4


# name: C12_slit_width
# type: scalar
20.5


# name: C1_ratio
# type: scalar
4


# name: C2_ratio
# type: scalar
-4


# name: p_C1
# type: scalar
1


# name: C34_slit_width
# type: scalar
14


# name: C3_ratio
# type: scalar
1


# name: C4_ratio
# type: scalar
-1


# name: chopfocus1_l
# type: scalar
4.483


# name: chopfocus2_x_mid
# type: scalar
0.5


# name: chopfocus3_l
# type: scalar
4.483


# name: chopfocus1_x
# type: matrix
# rows: 14
# columns: 1
 0
 0.1115324559446799
 0.2230649118893598
 0.3345973678340397
 0.4461298237787196
 0.5576622797233995
 0.6134285076957395
 0.6691947356680794
 0.7249609636404194
 0.7807271916127594
 0.8364934195850994
 0.8922596475574393
 0.9480258755297792
 1


# name: chopfocus2_x1
# type: matrix
# rows: 3
# columns: 1
 0
 0.5
 1


# name: chopfocus2_x2
# type: matrix
# rows: 3
# columns: 1
 0
 0.5
 1


# name: chopfocus3_x
# type: matrix
# rows: 14
# columns: 1
 0
 0.05197412447022084
 0.1077403524425608
 0.1635065804149007
 0.2192728083872407
 0.2750390363595807
 0.3308052643319206
 0.3865714923042606
 0.4423377202766006
 0.5538701762212804
 0.6654026321659604
 0.7769350881106403
 0.8884675440553201
 1


# name: chopfocus1_w
# type: matrix
# rows: 12
# columns: 3
 0 0.6142446037103537 1
 0 0.5047140480557414 1
 0 0.8026914197954391 1
 0 0.5134191995045542 1
 0 0.5296428681097162 1
 0 0.3972722063604299 1
 0 0.4884141052639255 1
 0 0.5655320017932596 1
 0 0.6160081756754674 1
 0 0.5373355840236467 1
 0 0.409597202940005 1
 0 0.4824567869351603 1


# name: chopfocus1_w_out
# type: matrix
# rows: 1
# columns: 3
 0.005 0.05511215791441078 0.09


# name: chopfocus2_w1
# type: matrix
# rows: 1
# columns: 3
 0 0.6732830473348377 1


# name: chopfocus2_w_in
# type: matrix
# rows: 1
# columns: 3
 0.005 0.05542640436713919 0.09


# name: chopfocus2_w2
# type: matrix
# rows: 1
# columns: 3
 0 0.2193629604962401 1


# name: chopfocus2_w_out
# type: matrix
# rows: 1
# columns: 3
 0.005 0.05339568376772819 0.09


# name: chopfocus2_w_mid
# type: matrix
# rows: 1
# columns: 3
 -1 -0.5382869753558183 -1e-06


# name: chopfocus3_w
# type: matrix
# rows: 12
# columns: 3
 0 0.5098412458538222 1
 0 0.3547457540623271 1
 0 0.829489768428135 1
 0 0.1066011934144566 1
 0 0.5389877360514281 1
 0 0.5510270639328533 1
 0 0.4884792815260539 1
 0 0.3789483845583361 1
 0 0.5222288435992678 1
 0 0.5234739101093134 1
 0 0.5722657280130463 1
 0 0.5163335985539279 1


# name: chopfocus3_w_in
# type: matrix
# rows: 1
# columns: 3
 0.01 0.05259803400696005 0.09
