# Supplementary material for: A flexible high speed pulse chopper system for an inverted neutron time-of-flight option on backscattering spectrometers
Source: Sci Rep. 2018 Sep 11;8:13580. doi: 10.1038/s41598-018-31774-y (PMC6133999; doi:10.1038/s41598-018-31774-y)
Supplement: Supplementary file 2 — McStas simulation code repository [file 41598_2018_31774_MOESM2_ESM.zip › in16b-mcstas-public/in16b/chopperfocus/run_mcstas.m]

% wrapper for mcstas2 used in optimization

function ret = run_mcstas(binary,parameters,options)

% Plotting goes wrong sometimes in parallel execution
%
%   if isfield(options,'logdir')
%      % plot shape
%      if options.figure
%         figure(10);
%      else
%         close all;
%         figure(10,'visible','off');grid minor on;
%      endif
%      get_shape(parameters);
%      xlim([-7.2 8])
%      print([options.logdir 'last_shape.pdf'],'-dpdfcairo','-S600,150');
%   endif

   % get focusguide shapes from parameters and write to temporary file
   tmp1 = tempname();
   tmp2 = tempname();
   tmp3 = tempname();
   
   [M,parameters] = get_shape(parameters,1);
   dlmwrite(tmp1,M,"delimiter","\t");
   [M,parameters] = get_shape(parameters,2);
   dlmwrite(tmp2,M,"delimiter","\t");
   [M,parameters] = get_shape(parameters,3);
   dlmwrite(tmp3,M,"delimiter","\t");
   
   parameters.chopfocus1_file = tmp1;
   parameters.chopfocus2_file = tmp2;
   parameters.chopfocus3_file = tmp3;
   
   % run mcstas
   ret = mcstas2(binary,parameters,options);
   
   % clean up
   delete(tmp1);
   delete(tmp2);
   delete(tmp3);
endfunction
