# Supplementary material for: A flexible high speed pulse chopper system for an inverted neutron time-of-flight option on backscattering spectrometers
Source: Sci Rep. 2018 Sep 11;8:13580. doi: 10.1038/s41598-018-31774-y (PMC6133999; doi:10.1038/s41598-018-31774-y)
Supplement: Supplementary file 2 — McStas simulation code repository [file 41598_2018_31774_MOESM2_ESM.zip › in16b-mcstas-public/in16b/disktest/analyze_disktest.m]

#!/usr/bin/octave -q

% automatically analyze and plot results for disktest simulations
% loop through all output/* subfolders
% create tex file for import

if !strncmp(program_name,"octave",6) && nargin>0
   subdir=argv(){1}
else
   subdir="output_BG_80"
endif

if subdir(end)!='/'
   subdir = [subdir '/'];
endif

addpath("../../octave");
pkg load optim parallel
graphics_toolkit gnuplot
directories = glob([subdir "/*"]);
directories = directories(cellfun(@isdir,directories));

% functions to save plots in nice format
function mysave_small(file)
   print(file,"-dpdfcairo","-S400,250","-FArial");
endfunction

function mysave_wide(file)
   print(file,"-dpdfcairo","-S800,250","-FArial");
endfunction

function mysave_large(file)
   print(file,"-dpdfcairo","-S500,500","-FArial");
endfunction

% some custom plot functions
function [x y] = myplot (s,name,x0=0,xscale=1,outfile="",varargin)
   legend show

   if !isfield(s,name)
      warning('Detector %s not found.',name);
      x=y=[];
      return
   endif

   d = s.(name);
   xmin = str2num(strsplit(d.xylimits){1});
   xmax = str2num(strsplit(d.xylimits){2});
   imin = str2num(strsplit(d.xylimits){3});
   imax = str2num(strsplit(d.xylimits){4});

   if (imax==0) && (imin==0)
      d.data=d.data';
   endif

   % figure out how many slits/revolutions there are
   nslits = str2num(s.simulation.Param.C12_nslits);
   nbins = rows(d.data);

   if (imax-imin+1 != nbins)
      error("Something is wrong with monitor %s",name);
   endif

   islit = imin + (0:nbins-1);

   colors=lines(nslits);
   colors=[
      1 0 0
      0 1 0
      0 0 1
      0.7 0.7 0
      0 0.7 0.7
      1 0 1
   ];
   x = xscale*(linspace(xmin,xmax,columns(d.data))-x0);
%   area(x,d.data');

   data = { {} }(ones(1,nslits));

   % first nslits plots with legend if nonzero data
   for i=1:nslits
      if !any(d.data(i,:))
         continue
      endif
      % cut leading & trailing zeros
      y=d.data(i,:)./mean(diff(x));
      idx1=max(1,find(y!=0,1,'first')-5);
      idx2=min(length(y),find(y!=0,1,'last')+5);
      plot(
         x(idx1:idx2),
         y(idx1:idx2),
         "displayname",strrep(sprintf("%s, C1-slit #%d",name,mod(islit(i),nslits)+1),'_','\_'),
         "color",colors(mod(islit(i),nslits)+1,:),
         varargin{:}
         );
      data{mod(islit(i),nslits)+1}{end+1} = [x(idx1:idx2)(:) y(idx1:idx2)(:)];
   endfor

   % remaining plots without legend if nonzero data
   for i=(nslits+1):nbins
      if !any(d.data(i,:))
         continue
      endif
      y=d.data(i,:)./mean(diff(x));
      idx1=max(1,find(y!=0,1,'first')-5);
      idx2=min(length(y),find(y!=0,1,'last')+5);
      plot(
         x(idx1:idx2),
         y(idx1:idx2),
         "displayname","",
         "color",colors(mod(islit(i),nslits)+1,:),
         varargin{:}
         );
      data{mod(islit(i),nslits)+1}{end+1} = [x(idx1:idx2)(:) y(idx1:idx2)(:)];
   endfor

   y = sum(d.data,1);

   if !isempty(outfile)
      fid = fopen(outfile,'w');
      for i=1:nslits
         fprintf(fid,"# %s, C1-slit #%d\n0\t-1\n\n",name,mod(islit(i),nslits)+1);
         for j=1:length(data{i})
            dlmwrite(fid,data{i}{j},'precision','%.6e','delimiter','\t');
            fputs(fid,"\n");
         endfor
         fputs(fid,"\n");
      endfor
      fclose(fid);
   endif

endfunction

function myplot_PSD (s,name)
   if !isfield(s,name)
      warning('Detector %s not found.',name);
      return
   endif
   d = s.(name);
   x = str2num(d.xylimits)(1:2);
   y = str2num(d.xylimits)(3:4);
   imagesc(x,y,d.data);
   set(gca,'ydir','normal');
   title(strrep(name,'_','\_'));
   axis image
endfunction

fig_opts = {"visible","off"};

function [res stex] = analyze_dir(directory)

   close all
   fig_opts = {"visible","off"};

   close all

   outdir = [ directory "/" ]

   s = mcread([outdir 'mccode.sim']);

   % extract some instrument parameters into octave variables
   f = {'lambda0' 'd_C3_C4' 'C3_ratio' ...
        'd_C1_C2' 'C12_slit_width' 'C1_slit_center' 'C2_slit_center' ...
         'C34_slit_width' 'C3_slit_center' 'C4_slit_center' ...
         'C1_phase' 'C2_phase' 'C3_phase' 'C4_phase'}(:);

   for i=1:length(f)
      eval(sprintf("%s=str2num(s.simulation.Param.%s);",f{i},f{i}));
   endfor

   % ... and set d_C1_sample and d_C2_C3
   source("../share/d_C1_sample.c")
   source("../share/d_C2_C3.c")

   vn = 3956.034/lambda0;
   E0 = 81.8042/lambda0^2;

   [~, ~, ~, ~, tokens] = regexp (outdir, "(.+)_slit([0-9]+)_([0-9]+)_shift([0-9]+)");
   res.test_config = strsplit(tokens{1}{1},'/'){end};
   res.islit12 = str2num(tokens{1}{2});
   res.islit34 = str2num(tokens{1}{3});
   res.ips12 =  str2num(tokens{1}{4});

   d_C1_NVS = d_C1_sample-11.005;
   l_NVS = 0.25;
   d_C1_BG = d_C1_sample - 1.65;
   d_C1_PST = d_C1_sample - 0.35;

   stex = sprintf("\\subsection{%s -- (%g deg and %g deg) ips12=%g}\n",strrep(res.test_config,'_',' '),C12_slit_width(res.islit12+1),C34_slit_width(res.islit34+1),res.ips12);

   ls1 = {'r-',"linewidth",1};
   ls2 = {'bo-',"linewidth",3,"markersize",2,"markerfacecolor","k"};

   figure(1,fig_opts{:});clf;hold on;
   %myplot(s,'TOF_aC1',0,'.-');
   myplot(s,'TOF_bC2',d_C1_C2/vn,1e3,[outdir "TOF_C2-1.dat"],ls1{:});
   myplot(s,'TOF_aC2',d_C1_C2/vn,1e3,[outdir "TOF_C2-2.dat"],ls2{:});
   %xlim([-1 16])
   xlabel "ToF / ms"
   ylabel "n/s/ms"
   title("pulse structure before and after counter chopper C2")
   file = [outdir "TOF_C2.pdf"];
   mysave_wide(file);
   stex = [stex sprintf("\\includegraphics[width=\\linewidth]{%s}\n",file)];

   figure(2,fig_opts{:});clf;hold on;
   %myplot(s,'TOF_aC1',0,'.-');
   myplot(s,'TOF_aC2',d_C2_C3/vn,1e3,[outdir "TOF_C2C3-1.dat"],ls1{:});
   myplot(s,'TOF_bC3',(d_C2_C3+d_C1_C2)/vn,1e3,[outdir "TOF_C2C3-2.dat"],ls2{:});
   %xlim([-1 16])
%   ylim([0 3e9])
   xlabel "ToF / ms"
   ylabel "n/s/ms"
   title(sprintf("evolution of pulse structure from C2 to C3 (distance %g m)",d_C1_C2))
   file = [outdir "TOF_C2C3.pdf"];
   mysave_small(file);
%   stex = [stex sprintf("\\includegraphics[width=0.5\\linewidth]{%s}\n",file)];

   figure(3,fig_opts{:});clf;hold on;
   myplot(s,'TOF_bC3',(d_C2_C3+d_C1_C2)/vn,1e3,[outdir "TOF_C3-1.dat"],ls1{:});
   myplot(s,'TOF_aC4',(d_C2_C3+d_C1_C2+d_C3_C4)/vn,1e3,[outdir "TOF_C3-2.dat"],ls2{:});
   %xlim([-1 16])
   xlabel "ToF / ms"
   ylabel "n/s/ms"
   title("pulse structure before and after chopper pair C3/4")
   file = [outdir "TOF_C3.pdf"];
   mysave_wide(file);
   stex = [stex sprintf("\\includegraphics[width=\\linewidth]{%s}\n",file)];

   figure(4,fig_opts{:});clf;hold on;
   myplot(s,'L_bC3',0,1,[outdir "L_C3-1.dat"],ls1{:});
   myplot(s,'L_aC4',0,1,[outdir "L_C3-2.dat"],ls2{:});
   %xlim([-1 16])
   xlabel "lambda / AA"
   ylabel "n/s/AA"
%   set(gca,'yscale','log');
%   axis tight
%   ylim([1e-8 1e-1]);
   if !isempty(strfind(outdir,'si111'))
      sel=[5.0 7.7];
      line(sel(1)*[1 1],ylim());
      line(sel(2)*[1 1],ylim());
      text(6.27,mean(ylim()),sprintf("si111 selector\n%g to %g A",sel(1),sel(2)),'horizontalalignment','center');
   elseif !isempty(strfind(outdir,'si311'))
      sel=[2.2 4.4];
      line(sel(1)*[1 1],ylim());
      line(sel(2)*[1 1],ylim());
      text(3.27,mean(ylim()),sprintf("si311 selector\n%g to %g A",sel(1),sel(2)),'horizontalalignment','center');
   endif
   title("wavelength distribution before and after chopper C3/4")
   file = [outdir "L_C3.pdf"];
   mysave_small(file);
   stex = [stex sprintf("\\includegraphics[width=0.5\\linewidth]{%s}\n",file)];

   figure(5,fig_opts{:});clf;hold on;
   %myplot(s,'TOF_aC1',0,'.-');
   myplot(s,'TOF_aC4',(d_C2_C3+d_C1_C2)/vn,1e3,[outdir "TOF_C4NVS-1.dat"],ls1{:});
   myplot(s,'TOF_bNVS',d_C1_NVS/vn,1e3,[outdir "TOF_C4NVS-2.dat"],ls2{:});
   %xlim([-1 16])
   %ylim([0 1e7])
   xlabel "ToF / ms"
   ylabel "n/s/ms"
   title(sprintf("evolution of pulse structure from C4 to NVS (distance %g m)",d_C1_C2))
   file = [outdir "TOF_C4NVS.pdf"];
   mysave_small(file);
%   stex = [stex sprintf("\\includegraphics[width=0.5\\linewidth]{%s}\n",file)];

   figure(6,fig_opts{:});clf;hold on;
   myplot(s,'L_bNVS',0,1,[outdir "L_NVS-1.dat"],ls1{:});
   myplot(s,'L_aNVS',0,1,[outdir "L_NVS-2.dat"],ls2{:});
   %xlim([-1 16])
   xlabel "lambda / A"
   ylabel "n/s/ms"
   title("wavelength spectrum before and after NVS")
   file = [outdir "L_NVS.pdf"];
   mysave_small(file);
   stex = [stex sprintf("\\includegraphics[width=0.5\\linewidth]{%s}\n",file)];

   figure(7,fig_opts{:});clf;hold on;
   myplot(s,'TOF_bNVS',(d_C1_NVS)/vn,1e3,[outdir "TOF_NVS-1.dat"],ls1{:});
   myplot(s,'TOF_aNVS',(d_C1_NVS+l_NVS)/vn,1e3,[outdir "TOF_NVS-2.dat"],ls2{:});
   %xlim([-1 16])
   xlabel "ToF / ms"
   ylabel "n/s/ms"
   title("pulse structure before and after NVS")
   file = [outdir "TOF_NVS.pdf"];
   mysave_small(file);
%   stex = [stex sprintf("\\includegraphics[width=0.5\\linewidth]{%s}\n",file)];

   figure(8,fig_opts{:});clf;hold on;
   myplot(s,'TOF_bPST',(d_C1_PST)/vn,1e3,[outdir "TOF_PST-1.dat"],ls1{:});
   myplot(s,'TOF_aPST',(d_C1_PST)/vn,1e3,[outdir "TOF_PST-2.dat"],ls2{:});
   %xlim([-1 16])
   xlabel "ToF / ms"
   ylabel "n/s/ms"
   title("pulse structure before and after PST (PST chopper)")
   file = [outdir "TOF_PST.pdf"];
   mysave_small(file);
   stex = [stex sprintf("\\includegraphics[width=0.5\\linewidth]{%s}\n",file)];

   v_analyzed = ifelse(isempty(findstr(outdir,"si311")),630.8,1208);

   figure(8,fig_opts{:});clf;hold on;
   myplot(s,'TOF_bBG',(d_C1_BG)/vn,1e3,[outdir "TOF_BG-1.dat"],ls1{:});
   myplot(s,'TOF_aBG',(d_C1_BG)/vn,1e3,[outdir "TOF_BG-2.dat"],ls2{:});
   %xlim([-1 16])
   xlabel "ToF / ms"
   ylabel "n/s/ms"
   title("pulse structure before and after BG (BG chopper)")
   file = [outdir "TOF_BG.pdf"];
   mysave_small(file);
   % stex = [stex sprintf("\\includegraphics[width=0.5\\linewidth]{%s}\n",file)];

   figure(9,fig_opts{:});clf;hold on;
   myplot(s,'TOF_sample',(d_C1_sample)/vn,1e3,[outdir "TOF_sample-1.dat"],ls2{:});
   myplot(s,'TOF_sample',(d_C1_sample-4)/vn,1e3,[outdir "TOF_sample-2.dat"],ls1{:});
   %xlim([-1 16])
   xlabel "ToF / ms"
   ylabel "n/s/ms"
   title("pulse structure at sample")
   file = [outdir "TOF_sample.pdf"];
   mysave_small(file);
   stex = [stex sprintf("\\includegraphics[width=0.5\\linewidth]{%s}\n\n",file)];

   figure(10,fig_opts{:});clf;hold on;
   [x y] = myplot(s,'E_sample',0,1e3,[outdir "E_sample.dat"],ls2{:});
   %xlim([-1 16])
   [ymax ymaxidx] = max(y);
   Emin = x(find(y(1:ymaxidx)<0.5*ymax,1,'last'));
   Emax = x(ymaxidx - 1 + find(y(ymaxidx:end)<0.5*ymax,1,'first'));
   if isempty(Emin) || isempty(Emax)
      Emin = Emax = 0;
   endif
   xlabel "E / ueV"
   ylabel "n/s/ueV"
   title(sprintf("energy spectrum at sample, from %.0f to %.0f uev (hw = 2 x %.0f uev)",Emin,Emax,(Emax-Emin)/2));
   file = [outdir "E_sample.pdf"];
   mysave_small(file);
   stex = [stex sprintf("\\includegraphics[width=0.5\\linewidth]{%s}\n \\\\",file)];

%   figure(11,fig_opts{:});clf;hold on;
%   A = ETOF_E_analyze(s.ETOF_E_sample,E0,d_C1_sample);
%   plot(A.E,A.p(:,2),ls2{:});
%   ymax = ceil(max(A.p(:,2)));
%   if !isfinite(ymax) || isempty(ymax) || ymax<=0
%      ymax = 1;
%   endif
%   ylim([ 0 ymax ]);
%   %xlim([-1 16])
%   xlabel "delta-E / meV"
%   ylabel "dE / ueV"
%   title(sprintf("TOF resolution at sample, average: %.2f ueV",mean(A.p(:,2))));
%   grid minor on
%   file = [outdir "res_sample.pdf"];
%   mysave_small(file);
%   stex = [stex sprintf("\\includegraphics[width=0.5\\linewidth]{%s}\n\n",file)];

   figure(12,fig_opts{:});clf;
%   names = {'bC1' 'aC1' 'aC2' 'bC3' 'aC3' 'bNVS' 'bC4' 'aC4' 'PST' 'sample'};
   names = {'bC1' 'aC2' 'aC4' 'PST' 'sample'};
   for i=1:length(names)
      subplot(1,5,i);
      myplot_PSD(s,['PSD_' names{i}]);
   endfor
%   hax=axes();
%   ht=text(0,0,strrep(outdir,'_','\_'));
%   set(hax,'visible','off');
%   set(ht,'visible','on');
   file = [outdir "PSD.pdf"];
   mysave_wide(file);
   stex = [stex sprintf("\\includegraphics[width=\\linewidth]{%s}\n",file)];

   figure(13,fig_opts{:});clf;
   names = {'bC1' 'aC4' 'bNVS' 'FG'};
   for i=1:length(names)
      subplot(1,4,i);
      detplot_2D(s,['div_' names{i}]);
      colorbar hide
      axis image
   endfor
   file = [outdir "div.pdf"];
   mysave_wide(file);
   stex = [stex sprintf("\\includegraphics[width=\\linewidth]{%s}\n",file)];


   figure(14,fig_opts{:});clf;
   detplot_2D(s,'PSD_sample','proj');
   file = [outdir "PSD_sample.pdf"];
   mysave_large(file);


   stex = [stex sprintf("{\\tiny\\ttfamily\n",file)];
   % simple text
%   for [val key] = s.simulation.Param
%      stex = [stex sprintf("%s = %s | ",strrep(key,'_','\_'),strrep(disp(val),'_','\_'))];
%   endfor
   % LaTeX table
   keys = fieldnames(s.simulation.Param);
   keys = setdiff(keys,{'ETOF_E_op_sample','DC1_E_op_sample','source_file','class','name','parent'});
   ncols = 5;
   nrows = ceil(length(keys)/ncols);
   for icol = 1:ncols
      stex = [stex sprintf("\\begin{minipage}{%.3f\\textwidth}%%\n",1/ncols)];
      stex = [stex sprintf("\\begin{tabular}{|lp{17mm}}")];
      for irow = 1:nrows
         idx = (icol-1)*nrows + irow;
         if idx <= length(keys)
            stex = [stex strrep(sprintf("\n %s & %s \\\\",keys{idx},s.simulation.Param.(keys{idx})),"_","\\_")];
         endif
      endfor
      stex = [stex "\\end{tabular}\\end{minipage}%\n"];
   endfor


   stex = [stex sprintf("}\n",file)];

   stex = [stex sprintf("\\clearpage\n",file)];

   d = s.L_aC4;
   xl = str2num(d.xylimits)(1:2);
   x = linspace(xl(1),xl(2),columns(d.data));
   res.int = sum(d.data(:,(x>sel(1) & x<sel(2))),2);

   res.outdir = outdir;
   res.sel = sel;
   res.slit12_width = C12_slit_width(res.islit12+1);
   res.slit34_width = C34_slit_width(res.islit34+1);

endfunction

% do the analysis
if debug_on_error()
   [cell_res cell_stex] = cellfun(@analyze_dir,directories,"UniformOutput",false);
else
   [cell_res cell_stex] = parcellfun(8,@analyze_dir,directories,"UniformOutput",false);
endif

idx = cellfun(@isempty,cell_res);
if any(idx)
   warning("Failed to analyze some directories");
   cell_res(idx)=[];
   cell_stex(idx)=[];
endif

res = cell2mat(cell_res);

ftex = fopen(sprintf([subdir "disktest_listing.tex"],i),'w');
fputs(ftex,strjoin(cell_stex));
fclose(ftex);


%ftex = fopen("mappelbats_disktest_summary.tex",'w');

%nslits = length(cell_res{1}.int);

%% create table of transmitted intensities
%fprintf(ftex,"\\begin{tabular}{%s}\n",'l'(ones(1,nslits+3)));
%fprintf(ftex,"\\toprule\n");
%fprintf(ftex,"& $\\alpha$ [deg] & $\\lambda$ [\\AA]");
%fprintf(ftex," & slit~%g",1:nslits);
%fprintf(ftex,"\\\\ \n");
%fprintf(ftex,"\\midrule \n");

%for i=1:length(cell_res)
%   label = strrep(strrep(cell_res{i}.outdir,"mappelbats_disktest_",""),'_','\_');
%   fprintf(ftex,"%s & %g & %g--%g",label,cell_res{i}.slit_width,cell_res{i}.sel(1),cell_res{i}.sel(2));
%   for j = 1:nslits
%      fprintf(ftex," & ");
%      int = cell_res{i}.int(j);
%      if int!=0 && cell_res{i}.islit==j
%         fprintf(ftex,"%8.2e",int);
%      elseif int!=0
%         fprintf(ftex,"\\textbf{\\textcolor{red}{%8.2e}}",int);
%      endif
%   endfor
%   fprintf(ftex,"\\\\ \n");
%endfor

%fprintf(ftex,"\\bottomrule \n");
%fprintf(ftex,"\\end{tabular}\n");

%fclose(ftex);
