# Supplementary material for: A flexible high speed pulse chopper system for an inverted neutron time-of-flight option on backscattering spectrometers
Source: Sci Rep. 2018 Sep 11;8:13580. doi: 10.1038/s41598-018-31774-y (PMC6133999; doi:10.1038/s41598-018-31774-y)
Supplement: Supplementary file 2 — McStas simulation code repository [file 41598_2018_31774_MOESM2_ESM.zip › in16b-mcstas-public/in16b/disktest/disktest_report.tex]

\documentclass[10pt]{scrartcl}

\usepackage{graphicx}
\usepackage{color}
\usepackage{booktabs}
\usepackage[top=1cm,bottom=1cm,left=5mm,right=5mm]{geometry}
\usepackage{amsmath}
\usepackage{amssymb}

\graphicspath{{../}}

\begin{document}
   {\Large BG opening 60~deg} \\
   \input{output_BG_60/disktest_listing.tex}
   {\Large BG opening 80~deg} \\
   \input{output_BG_80/disktest_listing.tex}
   {\Large Always using NVS066 (Si311)} \\
   \input{output_nvs311/disktest_listing.tex}
\end{document}
