# Supplementary material for: A flexible high speed pulse chopper system for an inverted neutron time-of-flight option on backscattering spectrometers
Source: Sci Rep. 2018 Sep 11;8:13580. doi: 10.1038/s41598-018-31774-y (PMC6133999; doi:10.1038/s41598-018-31774-y)
Supplement: Supplementary file 2 — McStas simulation code repository [file 41598_2018_31774_MOESM2_ESM.zip › in16b-mcstas-public/in16b/disktest/simulation.run]

#!/bin/bash

export CFLAGS="-O2"
USE_MPI=1
NEUTRONS=${1:-1e10}

VIRTUAL_SOURCE_DIR="/users/appel/mcstas/"

echo CFLAGS = $CFLAGS
echo USE_MPI = $USE_MPI
echo NEUTRONS = $NEUTRONS

if [ $USE_MPI -ne 0 ]
then
   N_CPUS=$(cat /proc/cpuinfo | grep processor | wc -l)
   MPI_EXT="-mpi"
   MPI_CMD="mpirun -n $N_CPUS"
else
   MPI_EXT=""
   MPI_CMD=""
fi

( make -j in16b${MPI_EXT}.out ) || exit $?


MCOPTS="--format=McStas --gravitation"

function test_slitpair () {

   # create PREFIX directory if not existing
   if [ ! -d "$PREFIX" ]; then
      mkdir -p "$PREFIX"
   fi

   # loop over C12 phase shifts
   for (( ips12=0 ; ips12<${#C12_phase_shift[@]} ; ips12++ ))
   do

      SEED=$(python -c "import random as R; print(R.getrandbits(32))")
      RUN_CMD="$MPI_CMD ./in16b${MPI_EXT}.out -n $NEUTRONS $MCOPTS --seed=$SEED"


      OUTDIR="${PREFIX}${test_config}_slit${islit12}_${islit34}_shift${ips12}"
      rm -rf $OUTDIR

      set -x

      ( eval time $RUN_CMD \
      -d $OUTDIR  \
      nvs=$NVS  \
      ETOF_E_op_sample="\"$ETOF_E_op_sample\"" \
      configuration=tof  \
      C1_split=$C1_SPLIT  \
      lambda0=$lambda0  \
      file=$FILE \
      C1_ratio=$C1_ratio  \
      C2_ratio=$C2_ratio  \
      C3_ratio=$C3_ratio  \
      C4_ratio=$C4_ratio  \
      BG_ratio=$( echo $BG_ratio*$USE_BG | bc )  \
      PST_ratio=$PST_ratio  \
      clock_freq=$clock_freq  \
      clock_periods=$clock_periods  \
      C1234_radius=$C1234_radius  \
      C1234_thickness=$C1234_thickness  \
      C1234_delta_y=$delta_y  \
      C12_nslits=$C12_nslits  \
      C12_slit_width=\"$C12_slit_width\"  \
      C1_slit_center=\"$C1_slit_center\"  \
      C2_slit_center=\"$C2_slit_center\"  \
      C34_nslits=$C34_nslits  \
      C34_slit_width=\"$C34_slit_width\"  \
      C3_slit_center=\"$C3_slit_center\"  \
      C4_slit_center=\"$C4_slit_center\"  \
      PST_slit_center=\"$PST_slit_center\"  \
      PST_slit_width=\"$PST_slit_width\"  \
      BG_slit_center=\"$BG_slit_center\"  \
      BG_slit_width=\"$BG_slit_width\"  \
      C1_phase=$( echo ${C1_phase[islit12]} + ${C12_phase_shift[ips12]} | bc )  \
      C2_phase=$( echo ${C2_phase[islit12]} + ${C12_phase_shift[ips12]} | bc )  \
      C3_phase=$( echo ${C3_phase[islit34]} + ${C12_phase_shift[ips12]} | bc )  \
      C4_phase=$( echo ${C4_phase[islit34]} + ${C12_phase_shift[ips12]} | bc )  \
      2>&1 | tee $OUTDIR.log ; exit ${PIPESTATUS[0]} ) || exit $?

      set +x

      mv $OUTDIR.log $OUTDIR/

   done

}

# subfunction for all 4x4 slit combinations for 2366rpm
function test_2366 () {
   C1_ratio=1
   C2_ratio=-1
   C3_ratio=$suppress_ratio
   C4_ratio=-$suppress_ratio

   clock_periods=$suppress_ratio
   islit34=1
   islit12=0
   test_slitpair
   islit12=1
   test_slitpair
   islit12=2
   test_slitpair
   islit12=3
   test_slitpair


   C1_ratio=$suppress_ratio
   C2_ratio=-$suppress_ratio
   C3_ratio=1
   C4_ratio=-1

   clock_periods=$suppress_ratio
   islit12=1
   islit34=0
   test_slitpair
   islit34=2
   test_slitpair
   islit34=3
   test_slitpair
}

# subfunction for all 4x4 slit combinations for 7100rpm
function test_7100 () {
   C1_ratio=1
   C2_ratio=-1
   C3_ratio=1
   C4_ratio=-1
   clock_periods=1

   islit12=0
   islit34=0
   test_slitpair
   islit34=3
   test_slitpair

   islit12=2
   islit34=0
   test_slitpair
   islit34=3
   test_slitpair
   islit34=2
   test_slitpair

   islit12=3
   islit34=0
   test_slitpair
   islit34=3
   test_slitpair
   islit34=2
   test_slitpair
}

# 4x4 disk test main routine
function test_disk4x4 () {
   # -------------------------------------------
   # 4x4 disk design (large disks)
   C1234_radius=0.375
   C1234_thickness=0.005
   delta_y=-0.310
   C12_nslits=4
   C34_nslits=4
   BG_nslits=2
   PST_nslits=2
   C12_slit_width="  6 20.5  4   2"
   C1_slit_center="-20 19  140 221"
   C2_slit_center="-20 19  140 221"
   C34_slit_width=" 14 20.5 11   8"
   C3_slit_center="-20 19  140 221"
   C4_slit_center="-20 19  140 221"
   C1_phase=(-20 19 140 221)
   C2_phase=(-20 19 140 221)
   C3_phase=(-20 19 140 221)
   C4_phase=(-20 19 140 221)
   BG_slit_center="0 180"
   BG_slit_width=" $BGwidth $BGwidth"
   PST_slit_center="0 180"
   PST_slit_width=" 90 90"
   C12_phase_shift=(0)
   ETOF_E_op_sample="energy bins=100, limits=[1.9 2.4], user1 bins=100, limits=[-0.01 0.01]"

   # create disktest for Si111 2366 centered energy transfer range
   test_config="si111_2366_centered"
   clock_freq=315.4
   suppress_ratio=4
   BG_ratio=8
   PST_ratio=8
   lambda0=6.27
   # NVS=si111
   NVS=si111
   test_2366

   # create disktest for Si111 2366 shifted energy transfer range 1
   test_config="si111_2366_shifted1"
   lambda0=6.55
   ETOF_E_op_sample="energy bins=100, limits=[1.7 2.3], user1 bins=100, limits=[-0.01 0.01]"
   test_2366

   # create disktest for Si111 2366 shifted energy transfer range 2
   test_config="si111_2366_shifted2"
   lambda0=8
   ETOF_E_op_sample="energy bins=100, limits=[1.1 1.5], user1 bins=100, limits=[-0.01 0.01]"
   test_2366

   # create disktest for Si111 7100 centered energy transfer range
   test_config="si111_7100_centered"
   clock_freq=236.666
   suppress_ratio=1
   BG_ratio=2
   PST_ratio=2
   lambda0=6.27
   ETOF_E_op_sample="energy bins=100, limits=[1.9 2.4], user1 bins=100, limits=[-0.01 0.01]"
   test_7100

   # create disktest for Si111 7100 shifted energy transfer range 1
   test_config="si111_7100_shifted1"
   lambda0=6.55
   ETOF_E_op_sample="energy bins=100, limits=[1.7 2.3], user1 bins=100, limits=[-0.01 0.01]"
   test_7100

   # create disktest for Si311 ratio 2 centered energy transfer range
   test_config="si311_ratio2"
   clock_freq=302
   suppress_ratio=2
   BG_ratio=4
   PST_ratio=4
   lambda0=3.27
   NVS=si311
   ETOF_E_op_sample="energy bins=100, limits=[6.5 8.8], user1 bins=100, limits=[-0.1 0.1]"
   test_2366   # although it is not really 2366 for si311, the slit pairs to test are the same
}


##########################################################################################
# do it, finally:

USE_BG=1
BGwidth=60
C1_SPLIT=5
PREFIX="output_BG_60/"
FILE=${VIRTUAL_SOURCE_DIR}/full_chopper.dat
test_disk4x4

USE_BG=1
BGwidth=80
C1_SPLIT=5
PREFIX="output_BG_80/"
FILE=${VIRTUAL_SOURCE_DIR}/full_chopper.dat
test_disk4x4

USE_BG=0
C1_SPLIT=5
PREFIX="output/"
FILE=${VIRTUAL_SOURCE_DIR}/full_chopper.dat
test_disk4x4

USE_BG=0
C1_SPLIT=5
PREFIX="output_nvs311/"
FILE=${VIRTUAL_SOURCE_DIR}/full_chopper.dat
test_disk4x4

#./analyze_disktest.m || exit $?
#pdflatex disktest_report.tex || exit $?

# -- THE END --
