# Supplementary material for: A flexible high speed pulse chopper system for an inverted neutron time-of-flight option on backscattering spectrometers
Source: Sci Rep. 2018 Sep 11;8:13580. doi: 10.1038/s41598-018-31774-y (PMC6133999; doi:10.1038/s41598-018-31774-y)
Supplement: Supplementary file 2 — McStas simulation code repository [file 41598_2018_31774_MOESM2_ESM.zip › in16b-mcstas-public/in16b/disktest/test.run]

#!/bin/bash

export CFLAGS="-O2"
USE_MPI=1
NEUTRONS=${1:-1e10}
C1_SPLIT=1

echo CFLAGS = $CFLAGS
echo USE_MPI = $USE_MPI
echo NEUTRONS = $NEUTRONS

if [ $USE_MPI -ne 0 ]
then
   N_CPUS=7 # $(cat /proc/cpuinfo | grep processor | wc -l)
   MPI_EXT="-mpi"
   MPI_CMD="mpirun -n $N_CPUS"
else
   MPI_EXT=""
   MPI_CMD=""
fi

( make -j in16b${MPI_EXT}.out ) || exit $?


MCOPTS="--format=McStas --gravitation"

function test_slitpair () {

   # loop over C12 phase shifts
   for (( ips12=0 ; ips12<${#C12_phase_shift[@]} ; ips12++ ))
   do

      SEED=$(python -c "import random as R; print(R.getrandbits(32))")
      RUN_CMD="$MPI_CMD ./in16b${MPI_EXT}.out -n $NEUTRONS $MCOPTS --seed=$SEED"


#      OUTDIR="${PREFIX}${test_config}_slit${islit12}_${islit34}_shift${ips12}"
      OUTDIR="${PREFIX}${test_config}"
      rm -rf $OUTDIR

      set -x

      ( eval time $RUN_CMD \
      -d $OUTDIR  \
      nvs=$NVS  \
      ETOF_E_op_sample="\"$ETOF_E_op_sample\"" \
      configuration=tof  \
      C1_split=$C1_SPLIT  \
      lambda0=$lambda0  \
      file=$FILE \
      C1_ratio=$C1_ratio  \
      C2_ratio=$C2_ratio  \
      C3_ratio=$C3_ratio  \
      C4_ratio=$C4_ratio  \
      BG_ratio=$( echo $BG_ratio*$USE_BG | bc )  \
      PST_ratio=$PST_ratio  \
      clock_freq=$clock_freq  \
      clock_periods=$clock_periods  \
      C1234_radius=$C1234_radius  \
      C1234_thickness=$C1234_thickness  \
      C1234_delta_y=$delta_y  \
      C12_nslits=$C12_nslits  \
      C12_slit_width=\"$C12_slit_width\"  \
      C1_slit_center=\"$C1_slit_center\"  \
      C2_slit_center=\"$C2_slit_center\"  \
      C34_nslits=$C34_nslits  \
      C34_slit_width=\"$C34_slit_width\"  \
      C3_slit_center=\"$C3_slit_center\"  \
      C4_slit_center=\"$C4_slit_center\"  \
      C1_phase=$( echo ${C1_phase[islit12]} + ${C12_phase_shift[ips12]} | bc )  \
      C2_phase=$( echo ${C2_phase[islit12]} + ${C12_phase_shift[ips12]} | bc )  \
      C3_phase=$( echo ${C3_phase[islit34]} + ${C12_phase_shift[ips12]} | bc )  \
      C4_phase=$( echo ${C4_phase[islit34]} + ${C12_phase_shift[ips12]} | bc )  \
      p_C1=$p_C1 \
      dia_PST_xwidth=$dia_PST_xwidth \
      dia_PST_yheight=$dia_PST_yheight \
      PSD_bins=50 \
      2>&1 | tee $OUTDIR.log ; exit ${PIPESTATUS[0]} ) || exit $?

      set +x

      mv $OUTDIR.log $OUTDIR/

   done

}

USE_BG=1
PREFIX="test/"
FILE="/users/appel/mcstas/si111_chopper.dat"

C1234_radius=0.375
C1234_thickness=0.001
delta_y=-0.310
C12_nslits=4
C34_nslits=4
BG_nslits=2
PST_nslits=2
C12_slit_width="  6 20.5  4   2"
C1_slit_center="-20 19  140 221"
C2_slit_center="-20 19  140 221"
C34_slit_width=" 14 20.5 11   8"
C3_slit_center="-20 19  140 221"
C4_slit_center="-20 19  140 221"
C1_phase=(-20 19 140 221)
C2_phase=(-20 19 140 221)
C3_phase=(-20 19 140 221)
C4_phase=(-20 19 140 221)
BG_slit_center="0 180"
BG_slit_width=" 60 60"
PST_slit_center="0 180"
PST_slit_width=" 90 90"
C12_phase_shift=(0)
ETOF_E_op_sample="energy bins=100, limits=[1.9 2.4], user1 bins=100, limits=[-0.01 0.01]"

clock_freq=315.4
lambda0=6.27
NVS=si111

C1_ratio=1
C2_ratio=-1
C3_ratio=4
C4_ratio=-4
BG_ratio=0
PST_ratio=0
clock_periods=0
p_C1=1

dia_PST_xwidth=0.2
dia_PST_yheight=0.3

islit12=3
islit34=1

test_config="CW"
test_slitpair
#
# test_config="CCW"
# C1_ratio=-1
# C2_ratio=1
# test_slitpair

# -- THE END --
