# Supplementary material for: A flexible high speed pulse chopper system for an inverted neutron time-of-flight option on backscattering spectrometers
Source: Sci Rep. 2018 Sep 11;8:13580. doi: 10.1038/s41598-018-31774-y (PMC6133999; doi:10.1038/s41598-018-31774-y)
Supplement: Supplementary file 2 — McStas simulation code repository [file 41598_2018_31774_MOESM2_ESM.zip › in16b-mcstas-public/in16b/samplefocus/analyze_simulation.m]

#!/usr/local/bin/octave -q

% analyze output, make latex table
if !strncmp(program_name,"octave",6) && nargin>0
   subdir=argv(){1}
else
   subdir="output_medium"
endif

if subdir(end)!='/'
   subdir = [subdir '/'];
endif

addpath("../../octave");
pkg load parallel

directories = glob([subdir "/*"]);
directories = directories(cellfun(@isdir,directories));

% functions to save plots in nice format
function mysave_small(file)
   print(file,"-dpdfcairo","-S400,250","-FArial");
endfunction

function mysave_wide(file)
   print(file,"-dpdfcairo","-S800,250","-FArial");
endfunction

% custom plot function
function [x y] = myplot (s,name,x0=0,xscale=1,repeat=[],varargin)

   if !isfield(s,name)
      warning('Detector %s not found.',name);
      x=y=[];
      return
   endif

   d = s.(name);
   xmin = str2num(strsplit(d.xlimits){1});
   xmax = str2num(strsplit(d.xlimits){2});

   x = xscale*(linspace(xmin,xmax,rows(d.data))-x0);

   % cut leading & trailing zeros
   y=d.data(:,2)./mean(diff(x));
   idx1=max(1,find(y!=0,1,'first')-5);
   idx2=min(length(y),find(y!=0,1,'last')+5);
   plot(x(idx1:idx2),y(idx1:idx2),varargin{:});

endfunction

% load all data
function s = load_dir(name)
   try
      s = load([name "/parameters.dat"]);
      s.data = mcread(name,{'PSD_sample' 'div_sample' 'flux_sample_optim'});
      s.flux = str2num(s.data.flux_sample_optim.values)(1);
      s.flux2 = str2num(s.data.PSD_sample.values)(1);

      % extract some instrument parameters into octave variables
      f = {'lambda0'}(:);
      for i=1:length(f)
         eval(sprintf("%s=str2num(s.data.simulation.Param.%s);",f{i},f{i}));
      endfor
   catch
      warning("Failed to load '%s'",name);
      lasterr
      lest = lasterror().stack;
      for i = 1:length(lest)
         printf(" -- line %d:%d of %s in %s\n",lest(i).line,lest(i).column,lest(i).name,lest(i).file);
      endfor
      return
   end_try_catch
endfunction

if debug_on_error()
   s = cellfun(@load_dir,directories,'uniformoutput',false);
else
   s = parcellfun(8,@load_dir,directories,'uniformoutput',false);
endif
s(cellfun(@isempty,s)) = [];
s = cat(1,s{:});

% loop through data and construct table matrix
% columns: samplefocus guide configurations
% rows: instrument configurations (wavelength,chopperslits....)
% take only spectrum='si111'

% see what has been simulated
sf = unique([s.sfidx]);
[vs i] = unique([s.vsidx]);
% labels for rows
rlabels = strrep({s(i).vsname},"_"," ");

% number of columns and rows
nc = length(sf);
nr = length(vs);

% fill table
table = table2 = zeros(nr,nc);
for i=1:nr
   for j=1:nc
      idx = find([s.sfidx]==sf(j) & [s.vsidx]==vs(i));
      if length(idx)==1
         table(i,j) = s(idx).flux;
         table2(i,j) = s(idx).flux2;
      endif
   endfor
endfor

% write the tables
function write_table(table,fid,nc,nr,sf,rlabels)
   % meaningful names for focusguide configs
   sfconfigname = {'\SI{0.53}{\m} (existing)' '\SI{0.53}{\m} (adapted)' '\SI{0.88}{\m}' '$\SI{0.53}{\m}+\SI{0.15}{\m}$'};
   fprintf(fid,"\\begin{tabular}{l%s}\n",strcat({"l"}(ones(1,nc)){:}));
   fprintf(fid,"\\toprule \n");
   fprintf(fid,"simulation ");
   for j=1:nc
      fprintf(fid,"& \\#%d ",sf(j));
   endfor
   fprintf(fid,"\\\\ \n")
   for j=1:nc
      fprintf(fid,"& %s ",sfconfigname{j});
   endfor
   fprintf(fid,"\\\\ \n")
   fprintf(fid,"\\midrule \n")
   for i=1:nr
      fprintf(fid,"%s",rlabels{i});
      for j=1:nc
         val = table(i,j);
         color="white";
         fprintf(fid,"& \\colorbox{%s}{%.2e} ",color,val);
      endfor
      fprintf(fid," \\\\ \n");
   endfor
   fprintf(fid,"\\bottomrule\n");
   fprintf(fid,"\\end{tabular}\n");
endfunction

fid = fopen([subdir "flux_table.tex"],'w');
fprintf(fid,"\\noindent Flux on small sample:\\\\[0cm]");
write_table(table,fid,nc,nr,sf,rlabels);
fprintf(fid,"\\\\[3mm]");
fprintf(fid,"\\noindent Flux on full sample position:\\\\[0cm]");
write_table(table2,fid,nc,nr,sf,rlabels);
fclose(fid);

% plot stuff for each configuration
fid = fopen([subdir "listing.tex"],'w');
for j=1:nc
   for i=1:nr
      if sf(j)==0
         continue
      endif
      idx = find([s.sfidx]==sf(j) & [s.vsidx]==vs(i));
      idx0 = find([s.sfidx]==0 & [s.vsidx]==vs(i));

      if length(idx)!=1 || length(idx0)!=1
         warning("data incomplete ... skipping stuff")
         continue
      endif

      fprintf(fid,"\\section{%s sfocus~%d}\n",rlabels{i},sf(j));
      fprintf(fid,"Integral flux: \\num{%.2e}: \\\\\n",table(i,j));
      fprintf(fid,"\\includegraphics[height=0.5\\textheight]{%s/guide_shape.pdf}\\\\ \\noindent\n",directories{idx});

      close all
      fig_opts = {"visible","off"};
      cstr = sprintf("%s%s_sfocus%d_",subdir,s(idx).vsname,s(idx).sfidx);

      ls1 = {'bo-',"linewidth",3,"markersize",2,"markerfacecolor","k"};
      ls0 = {'ro-',"linewidth",3,"markersize",2,"markerfacecolor","k"};

#      s_unfocused = mcread(["../chopperfocus/output/" s(idx).vsname],{'PSD_sample' 'div_FG'});

      % PSD at sample
      figure(3,fig_opts{:});clf;
      h1=subplot(1,2,1);
      detplot_2D(s(idx0).data,'PSD_sample');
      cmax = caxis()(2);
      title("existing guide");
      rectangle("position",[-2e-3 -10e-3 4e-3 20e-3],"linewidth",3,"edgecolor",'k');
      rectangle("position",[-3.5e-3 -20e-3 7e-3 40e-3],"linewidth",3,"edgecolor",'m');
      % rectangle("position",[-15e-3 -20e-3 30e-3 40e-3],"linewidth",3,"edgecolor",'r');
      h2=subplot(1,2,2);
      detplot_2D(s(idx).data,'PSD_sample');
      title("focused");
      rectangle("position",[-2e-3 -10e-3 4e-3 20e-3],"linewidth",3,"edgecolor",'k');
      rectangle("position",[-3.5e-3 -20e-3 7e-3 40e-3],"linewidth",3,"edgecolor",'m');
      % rectangle("position",[-15e-3 -20e-3 30e-3 40e-3],"linewidth",3,"edgecolor",'r');
      cmax = max(cmax,caxis()(2));
      caxis(h1,[0 cmax]);caxis(h2,[0 cmax]);
      file = [cstr "PSD_sample.pdf"];
      mysave_wide(file);
      fprintf(fid,"\\includegraphics[width=\\textwidth]{%s}\n",file);

      % div at FG exit
      figure(4,fig_opts{:});clf;
      h1=subplot(1,2,1);
      detplot_2D(s(idx0).data,'div_sample');
      cmax = caxis()(2);
      title("existing guide");
      h2=subplot(1,2,2);
      detplot_2D(s(idx).data,'div_sample');
      title("focused");
      cmax = max(cmax,caxis()(2));
      caxis(h1,[0 cmax]);caxis(h2,[0 cmax]);
      file = [cstr "div_FG.pdf"];
      mysave_wide(file);
      fprintf(fid,"\\includegraphics[width=\\textwidth]{%s}\n",file);

   endfor
endfor
fclose(fid);
