# Supplementary material for: A flexible high speed pulse chopper system for an inverted neutron time-of-flight option on backscattering spectrometers
Source: Sci Rep. 2018 Sep 11;8:13580. doi: 10.1038/s41598-018-31774-y (PMC6133999; doi:10.1038/s41598-018-31774-y)
Supplement: Supplementary file 2 — McStas simulation code repository [file 41598_2018_31774_MOESM2_ESM.zip › in16b-mcstas-public/in16b/samplefocus/cmp_shape.gp]

if (!exist('col')) {col = 2}  # 2=w ; 3=h

if (!exist('sfocus')) {sfocus = 3}

cmd = sprintf("ls -1 optim_*/*sfocus%d/best_shape.dat",sfocus)
f = system(cmd)

set yran [0:0.07]

set title sprintf("guide %s sfocus=%d",(col==2?"width":"height"),sfocus)

plot \
for [i=1:words(f)] word(f,i) i 0 u 1:col w lp pt 7 lc i t word(f,i) noenhanced, \
for [i=1:words(f)] word(f,i) i 1 u ($1+0.53+0.25):col w lp pt 7 lc i t word(f,i) noenhanced, \


fname="cmp_shape.gp"

bind "Up" "col=(col==2?3:2) ; load '".fname
bind "Down" "col=(col==2?3:2) ; load '".fname
bind "Left" "sfocus=sfocus-1 ; load '".fname
bind "Right" "sfocus=sfocus+1 ; load '".fname
