# Supplementary material for: A flexible high speed pulse chopper system for an inverted neutron time-of-flight option on backscattering spectrometers
Source: Sci Rep. 2018 Sep 11;8:13580. doi: 10.1038/s41598-018-31774-y (PMC6133999; doi:10.1038/s41598-018-31774-y)
Supplement: Supplementary file 2 — McStas simulation code repository [file 41598_2018_31774_MOESM2_ESM.zip › in16b-mcstas-public/in16b/samplefocus/get_shape.m]

%% [m par] = get_shape(par, showplot=false)
%%
%% make samplefocus guide shape from description in parameter structure par
%% return value M is matrix formatted for myGuide_tapering2 with columns (z w h mx my)
%% used parameter fields will be removed in returned par
%% optional 2nd argument showplot can be used to plot the shape
%%


function [M par] = get_shape(par, showplot=false)
   % fix missing stuff
   if !isfield(par,"samplefocus_m")
      par.samplefocus_m = 7.0;
   endif

   if !isfield(par,"samplefocus2_m")
      par.samplefocus2_m = 7.0;
   endif

   %%%%%%%%%%%%%%%%%%%%%%%%%%%%%%%%%%%%%%%%%%%%%%
   % first focused part
   n = rows(par.samplefocus_x);
   % position of control points
   M1(1:n,1) = __x0__(par.samplefocus_length) * __x0__(par.samplefocus_x);
   % guide width
   M1(1:n,2) = tree2list(__x0__(par.samplefocus_w),__x0__(par.samplefocus_w_in),__x0__(par.samplefocus_w_out));
   % guide height
   M1(1:n,3) = tree2list(__x0__(par.samplefocus_h),__x0__(par.samplefocus_h_in),__x0__(par.samplefocus_h_out));
   % coating
   M1(1:n,4) = par.samplefocus_m;
   M1(1:n,5) = par.samplefocus_m;

   %cleanup par struct
   par = rmfield(par,'samplefocus_w_in');
   par = rmfield(par,'samplefocus_w_out');
   par = rmfield(par,'samplefocus_h_in');
   par = rmfield(par,'samplefocus_h_out');
   par = rmfield(par,'samplefocus_w');
   par = rmfield(par,'samplefocus_h');
   par = rmfield(par,'samplefocus_x');
   par = rmfield(par,'samplefocus_m');

   %%%%%%%%%%%%%%%%%%%%%%%%%%%%%%%%%%%%%%%%%%%%%%
   % second focused part
   if par.samplefocus2_length > 0;
      n = rows(par.samplefocus2_x);
      % position of control points
      M2(1:n,1) = __x0__(par.samplefocus2_length) * __x0__(par.samplefocus2_x);
      % guide width
      M2(1:n,2) = tree2list(__x0__(par.samplefocus2_w),__x0__(par.samplefocus2_w_in),__x0__(par.samplefocus2_w_out));
      % guide height
      M2(1:n,3) = tree2list(__x0__(par.samplefocus2_h),__x0__(par.samplefocus2_h_in),__x0__(par.samplefocus2_h_out));
      % coating
      M2(1:n,4:5) = repmat([7.0 7.0],[n 1]);
      M2(1:n,4) = par.samplefocus2_m;
      M2(1:n,5) = par.samplefocus2_m;
   else
      M2 = [];
   endif
   %cleanup par struct
   %use maybe_rmfield for backwards compatibility in plot_best
   par = maybe_rmfield(par,'samplefocus2_w');
   par = maybe_rmfield(par,'samplefocus2_h');
   par = maybe_rmfield(par,'samplefocus2_w_in');
   par = maybe_rmfield(par,'samplefocus2_h_in');
   par = maybe_rmfield(par,'samplefocus2_w_out');
   par = maybe_rmfield(par,'samplefocus2_h_out');
   par = maybe_rmfield(par,'samplefocus2_x');
   par = maybe_rmfield(par,'samplefocus2_m');

   M = { M1, M2 };

   if showplot
      sample_lw = 3;
      if isfield(par,"flux_sample_optim_w")
         optim_w = par.flux_sample_optim_w;
      else
         optim_w = 1;
      endif
      if isfield(par,"flux_sample_optim_h")
         optim_h = par.flux_sample_optim_h;
      else
         optim_h = 1;
      endif

      z1 = 0.5303 + 0.250 + par.samplefocus2_start;

      subplot(2,1,1);
      hold on;
      plot(
         M1(:,1),+M1(:,2)/2,'.-b',
         M1(:,1),-M1(:,2)/2,'.-b'
         );
      if !isempty(M2)
         plot(
            z1+M2(:,1),+M2(:,2)/2,'.-b',
            z1+M2(:,1),-M2(:,2)/2,'.-b'
            );
      endif
      line((0.5303+0.6)*[1 1],[-0.5 0.5]*optim_w,'linewidth',sample_lw);
      ylabel "top view"
      axis([0 1.2 -0.03 0.03])
      subplot(2,1,2);
      hold on;
      plot(
         M1(:,1),+M1(:,3)/2,'.-b',
         M1(:,1),-M1(:,3)/2,'.-b'
         );
      if !isempty(M2)
         plot(
            z1+M2(:,1),+M2(:,3)/2,'.-b',
            z1+M2(:,1),-M2(:,3)/2,'.-b'
            );
      endif
      line((0.5303+0.6)*[1 1],[-0.5 0.5]*optim_h,'linewidth',sample_lw);
      ylabel "side view"
      axis([0 1.2 -0.03 0.03])
   endif
endfunction

function x = __x0__(p)
   switch columns(p)
      case 1
         x = p;
      case 2
         x = mean(p,2);
      case 3
         x = p(:,2);
      otherwise
         error("wrong parameter vector/matrix")
   endswitch
endfunction


function s = maybe_rmfield(s,f)
   if isfield(s,f)
      s = rmfield(s,f);
   endif
endfunction
