# Supplementary material for: A flexible high speed pulse chopper system for an inverted neutron time-of-flight option on backscattering spectrometers
Source: Sci Rep. 2018 Sep 11;8:13580. doi: 10.1038/s41598-018-31774-y (PMC6133999; doi:10.1038/s41598-018-31774-y)
Supplement: Supplementary file 2 — McStas simulation code repository [file 41598_2018_31774_MOESM2_ESM.zip › in16b-mcstas-public/in16b/samplefocus/listing.tex]

\documentclass[10pt]{scrartcl}

\usepackage{graphicx}
\usepackage{xcolor}
\usepackage{booktabs}
\usepackage[top=1cm,bottom=1cm,left=5mm,right=5mm]{geometry}
\usepackage{amsmath}
\usepackage{amssymb}
\usepackage{siunitx}

%\graphicspath{{../}}

\begin{document}
   \section{Overview (small focus \SI{4x20}{\mm})}
   \input{output_small/flux_table.tex}

   \section{Overview (medium focus \SI{7x40}{\mm})}
   \input{output_medium/flux_table.tex}

   \section{Details (small focus)}
   \clearpage\noindent
   \input{output_small/listing.tex}
   \clearpage\noindent

   \section{Details (medium focus)}
   \clearpage\noindent
   \input{output_medium/listing.tex}
   \clearpage\noindent

\end{document}
