# Supplementary material for: A flexible high speed pulse chopper system for an inverted neutron time-of-flight option on backscattering spectrometers
Source: Sci Rep. 2018 Sep 11;8:13580. doi: 10.1038/s41598-018-31774-y (PMC6133999; doi:10.1038/s41598-018-31774-y)
Supplement: Supplementary file 2 — McStas simulation code repository [file 41598_2018_31774_MOESM2_ESM.zip › in16b-mcstas-public/in16b/samplefocus/optim_medium/si111_hr_res1_focus2_si111_sfocus1/parameters.dat]

# Created by Octave 4.0.0, Sun Mar 04 21:11:10 2018 CET <mappel@bigbear>
# name: FVAL
# type: scalar
-402764


# name: PARS
# type: scalar struct
# ndims: 2
 1 1
# length: 6
# name: samplefocus_w_in
# type: scalar
0.03476916903606438


# name: samplefocus_w_out
# type: scalar
0.02972424633910663


# name: samplefocus_w
# type: matrix
# rows: 3
# columns: 1
 0.360929524432857
 0.4319878701170709
 0.4330871750757557


# name: samplefocus_h_in
# type: scalar
0.05095940349077285


# name: samplefocus_h_out
# type: scalar
0.03922772543776241


# name: samplefocus_h
# type: matrix
# rows: 3
# columns: 1
 0.4173423357105336
 0.4214802935469403
 0.4530470048786939


# name: full_par_best
# type: scalar struct
# ndims: 2
 1 1
# length: 21
# name: verbose
# type: scalar
0


# name: flux_sample_optim_w
# type: scalar
0.007


# name: flux_sample_optim_h
# type: scalar
0.04


# name: samplefocus_length
# type: scalar
0.5303


# name: samplefocus_x
# type: matrix
# rows: 5
# columns: 1
 0
 0.25
 0.5
 0.75
 1


# name: samplefocus_w
# type: matrix
# rows: 3
# columns: 1
 0.360929524432857
 0.4319878701170709
 0.4330871750757557


# name: samplefocus_w_in
# type: scalar
0.03476916903606438


# name: samplefocus_w_out
# type: scalar
0.02972424633910663


# name: samplefocus_h
# type: matrix
# rows: 3
# columns: 1
 0.4173423357105336
 0.4214802935469403
 0.4530470048786939


# name: samplefocus_h_in
# type: scalar
0.05095940349077285


# name: samplefocus_h_out
# type: scalar
0.03922772543776241


# name: samplefocus2_start
# type: scalar
0


# name: samplefocus2_length
# type: scalar
0


# name: samplefocus2_x
# type: matrix
# rows: 0
# columns: 0


# name: samplefocus2_w
# type: matrix
# rows: 0
# columns: 2


# name: samplefocus2_w_in
# type: matrix
# rows: 0
# columns: 2


# name: samplefocus2_w_out
# type: matrix
# rows: 0
# columns: 2


# name: samplefocus2_h
# type: matrix
# rows: 0
# columns: 2


# name: samplefocus2_h_in
# type: matrix
# rows: 0
# columns: 2


# name: samplefocus2_h_out
# type: matrix
# rows: 0
# columns: 2


# name: file
# type: sq_string
# elements: 1
# length: 53
/users/appel/mcstas/si111_hr_res1_focus2_si111_SV.dat


# name: full_par_start
# type: scalar struct
# ndims: 2
 1 1
# length: 21
# name: verbose
# type: scalar
0


# name: flux_sample_optim_w
# type: scalar
0.007


# name: flux_sample_optim_h
# type: scalar
0.04


# name: samplefocus_length
# type: scalar
0.5303


# name: samplefocus_x
# type: matrix
# rows: 5
# columns: 1
 0
 0.25
 0.5
 0.75
 1


# name: samplefocus_w
# type: matrix
# rows: 3
# columns: 3
 0 0.09854245880862013 1
 0 0.390680970337575 1
 0 0.3093025385037266 1


# name: samplefocus_w_in
# type: matrix
# rows: 1
# columns: 3
 0.03 0.03459 0.05


# name: samplefocus_w_out
# type: matrix
# rows: 1
# columns: 3
 0.001 0.031434 0.05


# name: samplefocus_h
# type: matrix
# rows: 3
# columns: 3
 0 0.4581390419669344 1
 0 0.4185876051046655 1
 0 0.4288475166812935 1


# name: samplefocus_h_in
# type: matrix
# rows: 1
# columns: 3
 0.04 0.051 0.07000000000000001


# name: samplefocus_h_out
# type: matrix
# rows: 1
# columns: 3
 0.001 0.041564 0.07000000000000001


# name: samplefocus2_start
# type: scalar
0


# name: samplefocus2_length
# type: scalar
0


# name: samplefocus2_x
# type: matrix
# rows: 0
# columns: 0


# name: samplefocus2_w
# type: matrix
# rows: 0
# columns: 2


# name: samplefocus2_w_in
# type: matrix
# rows: 0
# columns: 2


# name: samplefocus2_w_out
# type: matrix
# rows: 0
# columns: 2


# name: samplefocus2_h
# type: matrix
# rows: 0
# columns: 2


# name: samplefocus2_h_in
# type: matrix
# rows: 0
# columns: 2


# name: samplefocus2_h_out
# type: matrix
# rows: 0
# columns: 2


# name: file
# type: sq_string
# elements: 1
# length: 53
/users/appel/mcstas/si111_hr_res1_focus2_si111_SV.dat
