# Supplementary material for: A flexible high speed pulse chopper system for an inverted neutron time-of-flight option on backscattering spectrometers
Source: Sci Rep. 2018 Sep 11;8:13580. doi: 10.1038/s41598-018-31774-y (PMC6133999; doi:10.1038/s41598-018-31774-y)
Supplement: Supplementary file 2 — McStas simulation code repository [file 41598_2018_31774_MOESM2_ESM.zip › in16b-mcstas-public/in16b/samplefocus/optim_medium/si111_lr_res1_focus2_si111_sfocus2/parameters.dat]

# Created by Octave 4.0.0, Sun Mar 04 21:11:10 2018 CET <mappel@bigbear>
# name: FVAL
# type: scalar
-481811


# name: PARS
# type: scalar struct
# ndims: 2
 1 1
# length: 6
# name: samplefocus_w_in
# type: scalar
0.03487171313037846


# name: samplefocus_w_out
# type: scalar
0.02214101512021183


# name: samplefocus_w
# type: matrix
# rows: 6
# columns: 1
 0.3199460888963084
 0.253267403955713
 0.5548406040800196
 0.6999550186406405
 0.412186714023507
 0.4191010480134081


# name: samplefocus_h_in
# type: scalar
0.0511684219706992


# name: samplefocus_h_out
# type: scalar
0.0303542759620371


# name: samplefocus_h
# type: matrix
# rows: 6
# columns: 1
 0.4520256184244502
 0.4222575073801282
 0.6330474490061989
 0.4403750468528159
 0.4538451189268954
 0.4901190677198626


# name: full_par_best
# type: scalar struct
# ndims: 2
 1 1
# length: 21
# name: verbose
# type: scalar
0


# name: flux_sample_optim_w
# type: scalar
0.007


# name: flux_sample_optim_h
# type: scalar
0.04


# name: samplefocus_length
# type: scalar
0.8803


# name: samplefocus_x
# type: matrix
# rows: 8
# columns: 1
 0
 0.1428571428571428
 0.2857142857142857
 0.4285714285714285
 0.5714285714285714
 0.7142857142857142
 0.8571428571428571
 1


# name: samplefocus_w
# type: matrix
# rows: 6
# columns: 1
 0.3199460888963084
 0.253267403955713
 0.5548406040800196
 0.6999550186406405
 0.412186714023507
 0.4191010480134081


# name: samplefocus_w_in
# type: scalar
0.03487171313037846


# name: samplefocus_w_out
# type: scalar
0.02214101512021183


# name: samplefocus_h
# type: matrix
# rows: 6
# columns: 1
 0.4520256184244502
 0.4222575073801282
 0.6330474490061989
 0.4403750468528159
 0.4538451189268954
 0.4901190677198626


# name: samplefocus_h_in
# type: scalar
0.0511684219706992


# name: samplefocus_h_out
# type: scalar
0.0303542759620371


# name: samplefocus2_start
# type: scalar
0


# name: samplefocus2_length
# type: scalar
0


# name: samplefocus2_x
# type: matrix
# rows: 0
# columns: 0


# name: samplefocus2_w
# type: matrix
# rows: 0
# columns: 2


# name: samplefocus2_w_in
# type: matrix
# rows: 0
# columns: 2


# name: samplefocus2_w_out
# type: matrix
# rows: 0
# columns: 2


# name: samplefocus2_h
# type: matrix
# rows: 0
# columns: 2


# name: samplefocus2_h_in
# type: matrix
# rows: 0
# columns: 2


# name: samplefocus2_h_out
# type: matrix
# rows: 0
# columns: 2


# name: file
# type: sq_string
# elements: 1
# length: 53
/users/appel/mcstas/si111_lr_res1_focus2_si111_SV.dat


# name: full_par_start
# type: scalar struct
# ndims: 2
 1 1
# length: 21
# name: verbose
# type: scalar
0


# name: flux_sample_optim_w
# type: scalar
0.007


# name: flux_sample_optim_h
# type: scalar
0.04


# name: samplefocus_length
# type: scalar
0.8803


# name: samplefocus_x
# type: matrix
# rows: 8
# columns: 1
 0
 0.1428571428571428
 0.2857142857142857
 0.4285714285714285
 0.5714285714285714
 0.7142857142857142
 0.8571428571428571
 1


# name: samplefocus_w
# type: matrix
# rows: 6
# columns: 3
 0 0.3220876938550924 1
 0 0.3343126249445449 1
 0 0.4824791896499845 1
 0 0.7163743830533053 1
 0 0.2156053017365179 1
 0 0.3774589852058404 1


# name: samplefocus_w_in
# type: matrix
# rows: 1
# columns: 3
 0.03 0.03459 0.05


# name: samplefocus_w_out
# type: matrix
# rows: 1
# columns: 3
 0.001 0.023947 0.05


# name: samplefocus_h
# type: matrix
# rows: 6
# columns: 3
 0 0.3770823924799703 1
 0 0.4481971345006869 1
 0 0.5861096994039904 1
 0 0.4903646943392421 1
 0 0.4437134578683085 1
 0 0.4602439607199078 1


# name: samplefocus_h_in
# type: matrix
# rows: 1
# columns: 3
 0.04 0.051 0.07000000000000001


# name: samplefocus_h_out
# type: matrix
# rows: 1
# columns: 3
 0.001 0.03132 0.07000000000000001


# name: samplefocus2_start
# type: scalar
0


# name: samplefocus2_length
# type: scalar
0


# name: samplefocus2_x
# type: matrix
# rows: 0
# columns: 0


# name: samplefocus2_w
# type: matrix
# rows: 0
# columns: 2


# name: samplefocus2_w_in
# type: matrix
# rows: 0
# columns: 2


# name: samplefocus2_w_out
# type: matrix
# rows: 0
# columns: 2


# name: samplefocus2_h
# type: matrix
# rows: 0
# columns: 2


# name: samplefocus2_h_in
# type: matrix
# rows: 0
# columns: 2


# name: samplefocus2_h_out
# type: matrix
# rows: 0
# columns: 2


# name: file
# type: sq_string
# elements: 1
# length: 53
/users/appel/mcstas/si111_lr_res1_focus2_si111_SV.dat
