# Supplementary material for: A flexible high speed pulse chopper system for an inverted neutron time-of-flight option on backscattering spectrometers
Source: Sci Rep. 2018 Sep 11;8:13580. doi: 10.1038/s41598-018-31774-y (PMC6133999; doi:10.1038/s41598-018-31774-y)
Supplement: Supplementary file 2 — McStas simulation code repository [file 41598_2018_31774_MOESM2_ESM.zip › in16b-mcstas-public/in16b/samplefocus/optim_medium/si111_lr_res7_focus0_si111_sfocus0/parameters.dat]

# Created by Octave 4.0.0, Sun Mar 04 21:11:11 2018 CET <mappel@bigbear>
# name: PARS
# type: scalar struct
# ndims: 2
 1 1
# length: 0


# name: full_par_best
# type: scalar struct
# ndims: 2
 1 1
# length: 14
# name: verbose
# type: scalar
0


# name: flux_sample_optim_w
# type: scalar
0.007


# name: flux_sample_optim_h
# type: scalar
0.04


# name: samplefocus_length
# type: scalar
0.5303


# name: samplefocus_x
# type: matrix
# rows: 3
# columns: 1
 0
 0.50726
 1


# name: samplefocus_w
# type: scalar
0.4886515353805076


# name: samplefocus_w_in
# type: scalar
0.03459


# name: samplefocus_w_out
# type: scalar
0.0271


# name: samplefocus_h
# type: scalar
0.4735294117647057


# name: samplefocus_h_in
# type: scalar
0.051


# name: samplefocus_h_out
# type: scalar
0.0272


# name: samplefocus2_start
# type: scalar
0


# name: samplefocus2_length
# type: scalar
0


# name: file
# type: sq_string
# elements: 1
# length: 53
/users/appel/mcstas/si111_lr_res7_focus0_si111_SV.dat


# name: full_par_start
# type: scalar struct
# ndims: 2
 1 1
# length: 14
# name: verbose
# type: scalar
0


# name: flux_sample_optim_w
# type: scalar
0.007


# name: flux_sample_optim_h
# type: scalar
0.04


# name: samplefocus_length
# type: scalar
0.5303


# name: samplefocus_x
# type: matrix
# rows: 3
# columns: 1
 0
 0.50726
 1


# name: samplefocus_w
# type: scalar
0.4886515353805076


# name: samplefocus_w_in
# type: scalar
0.03459


# name: samplefocus_w_out
# type: scalar
0.0271


# name: samplefocus_h
# type: scalar
0.4735294117647057


# name: samplefocus_h_in
# type: scalar
0.051


# name: samplefocus_h_out
# type: scalar
0.0272


# name: samplefocus2_start
# type: scalar
0


# name: samplefocus2_length
# type: scalar
0


# name: file
# type: sq_string
# elements: 1
# length: 53
/users/appel/mcstas/si111_lr_res7_focus0_si111_SV.dat
