# Supplementary material for: A flexible high speed pulse chopper system for an inverted neutron time-of-flight option on backscattering spectrometers
Source: Sci Rep. 2018 Sep 11;8:13580. doi: 10.1038/s41598-018-31774-y (PMC6133999; doi:10.1038/s41598-018-31774-y)
Supplement: Supplementary file 2 — McStas simulation code repository [file 41598_2018_31774_MOESM2_ESM.zip › in16b-mcstas-public/in16b/samplefocus/optim_medium/si111_lr_res7_focus0_si111_sfocus2/parameters.dat]

# Created by Octave 4.0.0, Sun Mar 04 21:11:11 2018 CET <mappel@bigbear>
# name: FVAL
# type: scalar
-7498820


# name: PARS
# type: scalar struct
# ndims: 2
 1 1
# length: 6
# name: samplefocus_w_in
# type: scalar
0.03495045917733908


# name: samplefocus_w_out
# type: scalar
0.02452082475353987


# name: samplefocus_w
# type: matrix
# rows: 6
# columns: 1
 0.2300692754845865
 0.273207386356532
 0.5328701765990573
 0.6164472060788685
 0.1826106068842796
 0.4163676909386475


# name: samplefocus_h_in
# type: scalar
0.05125354835508707


# name: samplefocus_h_out
# type: scalar
0.02996474981555962


# name: samplefocus_h
# type: matrix
# rows: 6
# columns: 1
 0.4469735848306335
 0.4015703040916414
 0.5905903575426865
 0.4457308081391962
 0.4559447204015389
 0.4669329994204383


# name: full_par_best
# type: scalar struct
# ndims: 2
 1 1
# length: 21
# name: verbose
# type: scalar
0


# name: flux_sample_optim_w
# type: scalar
0.007


# name: flux_sample_optim_h
# type: scalar
0.04


# name: samplefocus_length
# type: scalar
0.8803


# name: samplefocus_x
# type: matrix
# rows: 8
# columns: 1
 0
 0.1428571428571428
 0.2857142857142857
 0.4285714285714285
 0.5714285714285714
 0.7142857142857142
 0.8571428571428571
 1


# name: samplefocus_w
# type: matrix
# rows: 6
# columns: 1
 0.2300692754845865
 0.273207386356532
 0.5328701765990573
 0.6164472060788685
 0.1826106068842796
 0.4163676909386475


# name: samplefocus_w_in
# type: scalar
0.03495045917733908


# name: samplefocus_w_out
# type: scalar
0.02452082475353987


# name: samplefocus_h
# type: matrix
# rows: 6
# columns: 1
 0.4469735848306335
 0.4015703040916414
 0.5905903575426865
 0.4457308081391962
 0.4559447204015389
 0.4669329994204383


# name: samplefocus_h_in
# type: scalar
0.05125354835508707


# name: samplefocus_h_out
# type: scalar
0.02996474981555962


# name: samplefocus2_start
# type: scalar
0


# name: samplefocus2_length
# type: scalar
0


# name: samplefocus2_x
# type: matrix
# rows: 0
# columns: 0


# name: samplefocus2_w
# type: matrix
# rows: 0
# columns: 2


# name: samplefocus2_w_in
# type: matrix
# rows: 0
# columns: 2


# name: samplefocus2_w_out
# type: matrix
# rows: 0
# columns: 2


# name: samplefocus2_h
# type: matrix
# rows: 0
# columns: 2


# name: samplefocus2_h_in
# type: matrix
# rows: 0
# columns: 2


# name: samplefocus2_h_out
# type: matrix
# rows: 0
# columns: 2


# name: file
# type: sq_string
# elements: 1
# length: 53
/users/appel/mcstas/si111_lr_res7_focus0_si111_SV.dat


# name: full_par_start
# type: scalar struct
# ndims: 2
 1 1
# length: 21
# name: verbose
# type: scalar
0


# name: flux_sample_optim_w
# type: scalar
0.007


# name: flux_sample_optim_h
# type: scalar
0.04


# name: samplefocus_length
# type: scalar
0.8803


# name: samplefocus_x
# type: matrix
# rows: 8
# columns: 1
 0
 0.1428571428571428
 0.2857142857142857
 0.4285714285714285
 0.5714285714285714
 0.7142857142857142
 0.8571428571428571
 1


# name: samplefocus_w
# type: matrix
# rows: 6
# columns: 3
 0 0.3220876938550924 1
 0 0.3343126249445449 1
 0 0.4824791896499845 1
 0 0.7163743830533053 1
 0 0.2156053017365179 1
 0 0.3774589852058404 1


# name: samplefocus_w_in
# type: matrix
# rows: 1
# columns: 3
 0.03 0.03459 0.05


# name: samplefocus_w_out
# type: matrix
# rows: 1
# columns: 3
 0.001 0.023947 0.05


# name: samplefocus_h
# type: matrix
# rows: 6
# columns: 3
 0 0.3770823924799703 1
 0 0.4481971345006869 1
 0 0.5861096994039904 1
 0 0.4903646943392421 1
 0 0.4437134578683085 1
 0 0.4602439607199078 1


# name: samplefocus_h_in
# type: matrix
# rows: 1
# columns: 3
 0.04 0.051 0.07000000000000001


# name: samplefocus_h_out
# type: matrix
# rows: 1
# columns: 3
 0.001 0.03132 0.07000000000000001


# name: samplefocus2_start
# type: scalar
0


# name: samplefocus2_length
# type: scalar
0


# name: samplefocus2_x
# type: matrix
# rows: 0
# columns: 0


# name: samplefocus2_w
# type: matrix
# rows: 0
# columns: 2


# name: samplefocus2_w_in
# type: matrix
# rows: 0
# columns: 2


# name: samplefocus2_w_out
# type: matrix
# rows: 0
# columns: 2


# name: samplefocus2_h
# type: matrix
# rows: 0
# columns: 2


# name: samplefocus2_h_in
# type: matrix
# rows: 0
# columns: 2


# name: samplefocus2_h_out
# type: matrix
# rows: 0
# columns: 2


# name: file
# type: sq_string
# elements: 1
# length: 53
/users/appel/mcstas/si111_lr_res7_focus0_si111_SV.dat
