# Supplementary material for: A flexible high speed pulse chopper system for an inverted neutron time-of-flight option on backscattering spectrometers
Source: Sci Rep. 2018 Sep 11;8:13580. doi: 10.1038/s41598-018-31774-y (PMC6133999; doi:10.1038/s41598-018-31774-y)
Supplement: Supplementary file 2 — McStas simulation code repository [file 41598_2018_31774_MOESM2_ESM.zip › in16b-mcstas-public/in16b/samplefocus/optim_medium/si111_lr_res7_focus0_si111_sfocus3/parameters.dat]

# Created by Octave 4.0.0, Sun Mar 04 21:11:12 2018 CET <mappel@bigbear>
# name: FVAL
# type: scalar
-5265850


# name: PARS
# type: scalar struct
# ndims: 2
 1 1
# length: 6
# name: samplefocus2_w
# type: matrix
# rows: 2
# columns: 1
 0.5970403748504207
 0.4501328998092279


# name: samplefocus2_h
# type: matrix
# rows: 2
# columns: 1
 0.9963169450081935
 0.02932071802307615


# name: samplefocus2_w_in
# type: scalar
0.02880269667135561


# name: samplefocus2_h_in
# type: scalar
0.03500244880400565


# name: samplefocus2_w_out
# type: scalar
0.02230981755517472


# name: samplefocus2_h_out
# type: scalar
0.03491012753650264


# name: full_par_best
# type: scalar struct
# ndims: 2
 1 1
# length: 21
# name: verbose
# type: scalar
0


# name: flux_sample_optim_w
# type: scalar
0.007


# name: flux_sample_optim_h
# type: scalar
0.04


# name: samplefocus_length
# type: scalar
0.5303


# name: samplefocus_x
# type: matrix
# rows: 3
# columns: 1
 0
 0.50726
 1


# name: samplefocus_w
# type: matrix
# rows: 1
# columns: 3
 0 0.4886515353805076 1


# name: samplefocus_w_in
# type: matrix
# rows: 1
# columns: 3
 0.03 0.03459 0.05


# name: samplefocus_w_out
# type: matrix
# rows: 1
# columns: 3
 0.001 0.0271 0.05


# name: samplefocus_h
# type: matrix
# rows: 1
# columns: 3
 0 0.4735294117647057 1


# name: samplefocus_h_in
# type: matrix
# rows: 1
# columns: 3
 0.04 0.051 0.07000000000000001


# name: samplefocus_h_out
# type: matrix
# rows: 1
# columns: 3
 0.001 0.0272 0.07000000000000001


# name: samplefocus2_start
# type: scalar
0.05


# name: samplefocus2_length
# type: scalar
0.15


# name: samplefocus2_x
# type: matrix
# rows: 4
# columns: 1
 0
 0.3333333333333333
 0.6666666666666666
 1


# name: samplefocus2_w
# type: matrix
# rows: 2
# columns: 1
 0.5970403748504207
 0.4501328998092279


# name: samplefocus2_w_in
# type: scalar
0.02880269667135561


# name: samplefocus2_w_out
# type: scalar
0.02230981755517472


# name: samplefocus2_h
# type: matrix
# rows: 2
# columns: 1
 0.9963169450081935
 0.02932071802307615


# name: samplefocus2_h_in
# type: scalar
0.03500244880400565


# name: samplefocus2_h_out
# type: scalar
0.03491012753650264


# name: file
# type: sq_string
# elements: 1
# length: 53
/users/appel/mcstas/si111_lr_res7_focus0_si111_SV.dat


# name: full_par_start
# type: scalar struct
# ndims: 2
 1 1
# length: 21
# name: verbose
# type: scalar
0


# name: flux_sample_optim_w
# type: scalar
0.007


# name: flux_sample_optim_h
# type: scalar
0.04


# name: samplefocus_length
# type: scalar
0.5303


# name: samplefocus_x
# type: matrix
# rows: 3
# columns: 1
 0
 0.50726
 1


# name: samplefocus_w
# type: matrix
# rows: 1
# columns: 3
 0 0.4886515353805076 1


# name: samplefocus_w_in
# type: matrix
# rows: 1
# columns: 3
 0.03 0.03459 0.05


# name: samplefocus_w_out
# type: matrix
# rows: 1
# columns: 3
 0.001 0.0271 0.05


# name: samplefocus_h
# type: matrix
# rows: 1
# columns: 3
 0 0.4735294117647057 1


# name: samplefocus_h_in
# type: matrix
# rows: 1
# columns: 3
 0.04 0.051 0.07000000000000001


# name: samplefocus_h_out
# type: matrix
# rows: 1
# columns: 3
 0.001 0.0272 0.07000000000000001


# name: samplefocus2_start
# type: scalar
0.05


# name: samplefocus2_length
# type: scalar
0.15


# name: samplefocus2_x
# type: matrix
# rows: 4
# columns: 1
 0
 0.3333333333333333
 0.6666666666666666
 1


# name: samplefocus2_w
# type: matrix
# rows: 2
# columns: 3
 0 0.6132681903925947 1
 0 0.4683728880350416 1


# name: samplefocus2_w_in
# type: matrix
# rows: 1
# columns: 3
 0.01 0.03 0.07000000000000001


# name: samplefocus2_w_out
# type: matrix
# rows: 1
# columns: 3
 0.01 0.01897366596101028 0.07000000000000001


# name: samplefocus2_h
# type: matrix
# rows: 2
# columns: 3
 0 0.6132681903925947 1
 0 0.4683728880350416 1


# name: samplefocus2_h_in
# type: matrix
# rows: 1
# columns: 3
 0.01 0.03 0.09


# name: samplefocus2_h_out
# type: matrix
# rows: 1
# columns: 3
 0.01 0.01897366596101028 0.09


# name: file
# type: sq_string
# elements: 1
# length: 53
/users/appel/mcstas/si111_lr_res7_focus0_si111_SV.dat
