# Supplementary material for: A flexible high speed pulse chopper system for an inverted neutron time-of-flight option on backscattering spectrometers
Source: Sci Rep. 2018 Sep 11;8:13580. doi: 10.1038/s41598-018-31774-y (PMC6133999; doi:10.1038/s41598-018-31774-y)
Supplement: Supplementary file 2 — McStas simulation code repository [file 41598_2018_31774_MOESM2_ESM.zip › in16b-mcstas-public/in16b/samplefocus/optimization.m]

#!/usr/local/bin/octave -q
addpath("../../octave");
pkg load parallel

%%%%%%%%%%%%%
% Quick-access script parameters
use_mpi = 0
parallel = str2num(nthargout(2,@system,"cat /proc/cpuinfo | grep processor | wc -l"))
ncount = 5e6;
vs_root = "/users/appel/mcstas/"
binary = sprintf("samplefocus%s.out",ifelse(use_mpi,"-mpi",""))
CFLAGS = "-O2"

target = "small"

   host = nthargout(2,@system,"hostname");
   if strncmp("appellnx",host,8)
      idx = 1:2;
      samplefocus_idx = ':'
   elseif strncmp("in16blnx",host,8)
      idx = [2 4 5];
      samplefocus_idx = [0 2 4]
   else
      idx = 4;
      samplefocus_idx = 2:3 % ':'
   endif
   chopper_conf_vs = {
      "si111_lr_res7_focus0_si111"
      "si111_lr_res1_focus2_si111"
      "si111_lr_res4_focus2_si111"
      "si111_hr_res1_focus2_si111"
      "si111_lr_res1_focus0_si111"
   }(idx)

switch target
   case "medium"
      outdir = "optim_medium/"
      optim_w = 0.007
      optim_h = 0.040
   case "small"
      outdir = "optim_small/"
      optim_w = 0.004
      optim_h = 0.020
endswitch


monitor = 'flux_sample_optim_4b'
optimpar = PSOSET(
   "swarm_size",30,
   "tolx",1e-3,
   "tolfun",1e-3,
   "display","none",
   "max_iter",200,
   "max_fun_evals",2000,
   "max_time",inf
);
#optimpar = struct(
#   "LogPlot","off",
#   "DispModulo",5,
#   "EvalParallel","on",
#   "MaxFunEvals",3000,
#   "MaxIter",inf,
#   "TolFun",1e3,
#   "Noise",struct("on",1),
#   "Resume","off"
#);

% rebuild binary if necessary
ret = system(sprintf("CFLAGS=%s make %s",CFLAGS,binary));
if (ret!=0)
   error("make failed!");
endif

%%%%%%%%%%%%%
% General simulation/optimization parameters
options = struct(
   "ncount",ncount,
   "gravitation",0,
   "parallel",parallel,
   "verbose",0,
   "monitor",{monitor},
   "optimpar",optimpar,
   "figure",0,
   'mcstas',@run_mcstas,
   "timeout",30,
   "backend","PSO",
   "sigma",1/3
);
if (use_mpi!=0)
   options.mpi = use_mpi;
endif

%%%%%%%%%%%%%
% Instrument parameters

% optimizer monitor size
optim_conf = struct(
   "verbose",0,
   "flux_sample_optim_w",optim_w,
   "flux_sample_optim_h",optim_h
);

% focus guide configurations
% existing guide
fc0 = struct();
fc0.samplefocus_length = 0.5303;
x = [0 0.50726 1](:);
w = [0.03459 0.03093 0.0271](:);
h = [0.051   0.03973 0.0272](:);
fc0.samplefocus_x = x;
fc0.samplefocus_m = 3.5;
[fc0.samplefocus_w, fc0.samplefocus_w_in, fc0.samplefocus_w_out] = list2tree(w);
[fc0.samplefocus_h, fc0.samplefocus_h_in, fc0.samplefocus_h_out] = list2tree(h);
fc0.samplefocus2_start=0;
fc0.samplefocus2_length=0;

% produce starting parameters for focus guide configurations
fc = struct(); optimize = {};
addb = @(x,a,b) [a(ones(rows(x),1)) x b(ones(rows(x),1))];

% sfocus1: length of existing, start with previously obtained result
fc(1).samplefocus_length = 0.5303;
N = 5;
x = linspace(0,1,N)(:);
A = load("start_sfocus1.dat");
w = interp1(A(:,1)/A(end,1),A(:,2),x);
h = interp1(A(:,1)/A(end,1),A(:,3),x);
#w = interp1([0 0.50726 1],[0.03459 0.03093 0.0271],x);
#h = interp1([0 0.50726 1],[0.051   0.03973 0.0272],x);
fc(1).samplefocus_x = x;
fc(1).samplefocus_m = 7.0;
[fc(1).samplefocus_w, fc(1).samplefocus_w_in, fc(1).samplefocus_w_out] = list2tree(w);
[fc(1).samplefocus_h, fc(1).samplefocus_h_in, fc(1).samplefocus_h_out] = list2tree(h);
fc(1).samplefocus2_start=0;
fc(1).samplefocus2_length=0;
optimize{1} = { 'samplefocus_w_in' 'samplefocus_w_out' 'samplefocus_w' 'samplefocus_h_in' 'samplefocus_h_out' 'samplefocus_h' };

% sfocus2: existing length plus 35cm, start with previously obtained result
fc(2).samplefocus_length = 0.5303 + 0.35;
N = 8;
x = linspace(0,1,N)(:);
A = load("start_sfocus2.dat");
w = interp1(A(:,1)/A(end,1),A(:,2),x);
h = interp1(A(:,1)/A(end,1),A(:,3),x);
#w = interp1([0 0.50726 1],[0.03459 0.03093 0.0271],x);
#h = interp1([0 0.50726 1],[0.051   0.03973 0.0272],x);
fc(2).samplefocus_x = x;
fc(2).samplefocus_m = 7.0;
[fc(2).samplefocus_w, fc(2).samplefocus_w_in, fc(2).samplefocus_w_out] = list2tree(w);
[fc(2).samplefocus_h, fc(2).samplefocus_h_in, fc(2).samplefocus_h_out] = list2tree(h);
fc(2).samplefocus2_start=0;
fc(2).samplefocus2_length=0;
optimize{2} = { 'samplefocus_w_in' 'samplefocus_w_out' 'samplefocus_w' 'samplefocus_h_in' 'samplefocus_h_out' 'samplefocus_h' };

% sfocus3: existing fixed guide plus short secondary refocusing guide after PST ***FIXME: add m coating***
fc(3).samplefocus_length = 0.5303;
x = [0 0.50726 1](:);
w = [0.03459 0.03093 0.0271](:);
h = [0.051   0.03973 0.0272](:);
fc(3).samplefocus_x = x;
[fc(3).samplefocus_w, fc(3).samplefocus_w_in, fc(3).samplefocus_w_out] = list2tree(w);
[fc(3).samplefocus_h, fc(3).samplefocus_h_in, fc(3).samplefocus_h_out] = list2tree(h);
fc(3).samplefocus2_start=0.05;
fc(3).samplefocus2_length=0.15;
N = 4;
x = linspace(0,1,N)(:);
fc(3).samplefocus2_x = x;
w = 0.03*sqrt(1-x*0.15/0.25);
h = 0.03*sqrt(1-x*0.15/0.25);
[fc(3).samplefocus2_w, fc(3).samplefocus2_w_in, fc(3).samplefocus2_w_out] = list2tree(w);
[fc(3).samplefocus2_h, fc(3).samplefocus2_h_in, fc(3).samplefocus2_h_out] = list2tree(h);
optimize{3} = { 'samplefocus2_w' 'samplefocus2_h' 'samplefocus2_w_in' 'samplefocus2_h_in' 'samplefocus2_w_out' 'samplefocus2_h_out' };

% sfocus4: existing guide extended by 35cm
fc(4).samplefocus_length = 0.5303;
x = [0 0.50726 1](:);
w = [0.03459 0.03093 0.0271](:);
h = [0.051   0.03973 0.0272](:);
fc(4).samplefocus_x = x;
fc(4).samplefocus_m = 3.5;
[fc(4).samplefocus_w, fc(4).samplefocus_w_in, fc(4).samplefocus_w_out] = list2tree(w);
[fc(4).samplefocus_h, fc(4).samplefocus_h_in, fc(4).samplefocus_h_out] = list2tree(h);
fc(4).samplefocus2_start=-0.2495;
fc(4).samplefocus2_length=0.35;
N = 4;
x = linspace(0,1,N)(:);
fc(4).samplefocus2_x = x;
fc(4).samplefocus2_m = 7;
w = 0*x + 0.0271;
h = 0*x + 0.0272;
[fc(4).samplefocus2_w, fc(4).samplefocus2_w_in, fc(4).samplefocus2_w_out] = list2tree(w);
[fc(4).samplefocus2_h, fc(4).samplefocus2_h_in, fc(4).samplefocus2_h_out] = list2tree(h);
optimize{4} = { 'samplefocus2_w' 'samplefocus2_h' 'samplefocus2_w_out' 'samplefocus2_h_out' };

% add parameter bounds
for i=1:length(fc)
   fc(i).samplefocus_w_in = addb(fc(i).samplefocus_w_in, 0.03, 0.05);
   fc(i).samplefocus_w_out = addb(fc(i).samplefocus_w_out, 0.001, 0.05);
   fc(i).samplefocus_w = addb(fc(i).samplefocus_w, 0, 1);
   fc(i).samplefocus_h_in = addb(fc(i).samplefocus_h_in, 0.04, 0.07);
   fc(i).samplefocus_h_out = addb(fc(i).samplefocus_h_out, 0.001, 0.07);
   fc(i).samplefocus_h = addb(fc(i).samplefocus_h, 0, 1);
   fc(i).samplefocus2_w = addb(fc(i).samplefocus2_w, 0, 1);
   fc(i).samplefocus2_w_in = addb(fc(i).samplefocus2_w_in, 0.01, 0.07);
   fc(i).samplefocus2_w_out = addb(fc(i).samplefocus2_w_out, 0.01, 0.07);
   fc(i).samplefocus2_h = addb(fc(i).samplefocus2_h, 0, 1);
   fc(i).samplefocus2_h_in = addb(fc(i).samplefocus2_h_in, 0.01, 0.09);
   fc(i).samplefocus2_h_out = addb(fc(i).samplefocus2_h_out, 0.01, 0.09);
endfor


if ( outdir(end) != '/' )
   outdir = strcat(outdir,'/');
endif

for vsidx = 1:length(chopper_conf_vs) % loop over virtual input files
   vsname = chopper_conf_vs{vsidx};

   % loop over samplefocus guide configurations
   for sfidx = ifelse(ischar(samplefocus_idx),0:length(fc),samplefocus_idx)
      % generate output directory name
      options.logdir = sprintf("%s%s_sfocus%d/",outdir,vsname,sfidx);

      if (sfidx>0)
         % join instrument parameters
         par = structjoin(optim_conf,fc(sfidx));
         % set virtual input file
         par.file = strcat(vs_root,vsname,"_SV.dat");
         % set parameter names to be optimized
         options.optimize = optimize{sfidx};
         % start the optimization
         [PARS,FVAL,INFO] = mcoptimize (binary,par,options);
      else
         % for sfidx==0 (existing guide) run only a simple simulation
         par = structjoin(optim_conf,fc0);
         % set virtual input file
         par.file = strcat(vs_root,vsname,"_SV.dat");
         mkdir(options.logdir);
         run_mcstas (binary,par,options);
         PARS = struct();
         INFO = NA;
      endif

      % build full parameter struct
      full_par_best = par;
      f = fieldnames(PARS);
      for i = 1:length(f)
         full_par_best.(f{i}) = PARS.(f{i});
      endfor

      full_par_start = par;
      % save stuff
      save([options.logdir "parameters.dat"], "PARS", "FVAL", "INFO", "full_par_best", "full_par_start");

   endfor

endfor
