# Supplementary material for: A flexible high speed pulse chopper system for an inverted neutron time-of-flight option on backscattering spectrometers
Source: Sci Rep. 2018 Sep 11;8:13580. doi: 10.1038/s41598-018-31774-y (PMC6133999; doi:10.1038/s41598-018-31774-y)
Supplement: Supplementary file 2 — McStas simulation code repository [file 41598_2018_31774_MOESM2_ESM.zip › in16b-mcstas-public/in16b/samplefocus/plot_best.m]

#!/usr/local/bin/octave -q

if !strncmp(program_name,"octave",6) && nargin>0
   subdir=argv(){1}
else
   subdir="optim_medium"
endif

addpath("../../octave");

if subdir(end)!='/'
   subdir = [subdir '/'];
endif

directories = glob([subdir "/*"]);
directories = directories(cellfun(@isdir,directories));

strtex={};
cconf=fcidx=csidx=[];
% write list of all optimized shapes

for i=1:length(directories)
   close all;
   figure(1,"visible","off");
   directories{i}
   try
      load([directories{i} '/parameters.dat']);
      get_shape(full_par_start,true);
      subplot(2,1,1);
      set(get(gca,"children"),'color',0.6*[1 1 1]);
      subplot(2,1,2);
      set(get(gca,"children"),'color',0.6*[1 1 1]);
      M = get_shape(full_par_best,true);
      fid=fopen([directories{i} '/best_shape.dat'],'w');
      dlmwrite(fid,M{1},'precision','%.4e','delimiter',"\t");
      fprintf(fid,"\n\n# samplefocus2_start = %.4e ( after PST position )\n");
      dlmwrite(fid,M{2},'precision','%.4e','delimiter',"\t");
      fclose(fid);

      print([directories{i} '/best_shape.pdf'],'-dpdfcairo','-S400,500');

      [~, ~, ~, ~, tokens] = regexp (directories{i}, "(.+)/([a-zA-Z0-9_]+)_res([0-9]+)_focus([0-9]+)");
      cconf{i} = tokens{1}{2};
      csidx(i) = str2num(tokens{1}{3});
      fcidx(i) =  str2num(tokens{1}{4});

   catch
      warning("could not load or plot data from  %s/parameters.dat",directories{i});
      lasterr
      lest = lasterror().stack;
      for i = 1:length(lest)
         printf(" -- line %d:%d of %s in %s\n",lest(i).line,lest(i).column,lest(i).name,lest(i).file);
      endfor
   end_try_catch
endfor
