# Supplementary material for: A flexible high speed pulse chopper system for an inverted neutron time-of-flight option on backscattering spectrometers
Source: Sci Rep. 2018 Sep 11;8:13580. doi: 10.1038/s41598-018-31774-y (PMC6133999; doi:10.1038/s41598-018-31774-y)
Supplement: Supplementary file 2 — McStas simulation code repository [file 41598_2018_31774_MOESM2_ESM.zip › in16b-mcstas-public/in16b/samplefocus/run_mcstas.m]

% wrapper for mcstas2 used in optimization

function ret = run_mcstas(binary,parameters,options)

#   if isfield(options,'logdir')
#      fname = [options.logdir 'last_shape.pdf'];
#      fs = stat(fname);
#      if ( isempty(fs) || ( time() - fs.mtime ) > 5 )
#         % plot shape
#         if options.figure
#            figure(10);
#         else
#            close all;
#            figure(10,'visible','off');grid minor on;
#         endif
#         get_shape(parameters,true);
#         tmp = mytemp();
#         print(tmp,'-dpdfcairo','-S400,500');
#         system(sprintf("bash -c \"mv '%s.pdf' '%s' &> /dev/null\"",tmp,fname),"async");
#      endif
#   endif

   % get focusguide shapes from parameters and write to temporary file
   tmp1 = mytemp();
   tmp2 = mytemp();

   parameters.samplefocus_file = tmp1;
   if (parameters.samplefocus2_length > 0)
      parameters.samplefocus2_file = tmp2;
   endif

   [M,parameters] = get_shape(parameters);
   dlmwrite(tmp1,M{1},"delimiter","\t");
   dlmwrite(tmp2,M{2},"delimiter","\t");

   % run mcstas
   ret = mcstas2(binary,parameters,options);

   % clean up
   delete(tmp1);
   delete(tmp2);

endfunction
