# Supplementary material for: A flexible high speed pulse chopper system for an inverted neutron time-of-flight option on backscattering spectrometers
Source: Sci Rep. 2018 Sep 11;8:13580. doi: 10.1038/s41598-018-31774-y (PMC6133999; doi:10.1038/s41598-018-31774-y)
Supplement: Supplementary file 2 — McStas simulation code repository [file 41598_2018_31774_MOESM2_ESM.zip › in16b-mcstas-public/in16b/samplefocus/samplefocus-sim.instr]

DEFINE INSTRUMENT in16b_samplefocus(string file="",verbose=1)

TRACE

COMPONENT load = mySave(file=file, mode="load", verbose=verbose)
AT (0,0,0) ABSOLUTE

%include "4b_inside_SV_focus.instr"

END
