# Supplementary material for: A flexible high speed pulse chopper system for an inverted neutron time-of-flight option on backscattering spectrometers
Source: Sci Rep. 2018 Sep 11;8:13580. doi: 10.1038/s41598-018-31774-y (PMC6133999; doi:10.1038/s41598-018-31774-y)
Supplement: Supplementary file 2 — McStas simulation code repository [file 41598_2018_31774_MOESM2_ESM.zip › in16b-mcstas-public/in16b/samplefocus/simulation.m]

#!/usr/local/bin/octave -q
addpath("../../octave");
%
% loop over all optimized outputs and run two full simulations on each

%%%%%%%%%%%%%
% Quick-access script parameters
use_mpi = 8
ncount = 1e10;
vs_root = "/users/appel/mcstas/"
postfix = "_small"
outdir = ["output" postfix "/"]
optimdir = ["optim" postfix "/"]       % will only be read from
binary = sprintf("samplefocus-sim%s.out",ifelse(use_mpi,"-mpi",""))
CFLAGS = "-O2"
samplefocus_idx = ':'
chopper_conf_vs = {
   "si111_lr_res7_focus0_si111"
   "si111_lr_res1_focus2_si111"
   "si111_lr_res4_focus2_si111"
   "si111_hr_res1_focus2_si111"
   "si111_lr_res1_focus0_si111"
}(:)

% rebuild binary if necessary
ret = system(sprintf("CFLAGS=%s make %s",CFLAGS,binary))
if (ret!=0)
   error("make failed!");
endif

%%%%%%%%%%%%%
% General simulation parameters
options = struct(
   "ncount",ncount,
   "gravitation",0,
   "verbose",1
);
if (use_mpi!=0)
   options.mpi = use_mpi;
endif

samplefocus_max = 4;

%%%%%%%%%%%%%%%%%%%
% run the simulations
if ( outdir(end) != '/' )
   outdir = strcat(outdir,'/');
endif

for vsidx = 1:length(chopper_conf_vs) % loop over virtual input files
   vsname = chopper_conf_vs{vsidx};

   % loop over samplefocus guide configurations
   for sfidx = ifelse(ischar(samplefocus_idx),0:samplefocus_max,samplefocus_idx)

      % load optimization results
      optimfile = sprintf("%s%s_sfocus%d/parameters.dat",optimdir,vsname,sfidx);
      try
         optim = load(optimfile);
      catch
         warning("Could not load optimization results from %s , skipping simulation.",optimfile);
         continue
      end_try_catch

      % get instrument parameters
      par = optim.full_par_best;

      % enable reflection monitoring in focus guide
      par.samplefocus1_save = "lrtb";
      par.samplefocus2_save = "lrtb";

      % generate output directory name
      options.dir =  sprintf("%s%s_sfocus%d/",outdir,vsname,sfidx);
      % set log file
      options.log = strcat(options.dir,"mcstas.log");

      % run it
      ret = run_mcstas (binary,par,options);
      if ( ret != 0 )
         error("mcstas returned with code %d",ret);
      endif

      % save stuff
      save([options.dir "parameters.dat"], "options", "par", "vsidx", "vsname", "sfidx");

      % plot guide shape
      close all;
      figure(10,'visible','off');grid minor on;
      get_shape(par,true);
      print([options.dir 'guide_shape.pdf'],'-dpdfcairo','-S400,500');

      % plot all detectors with mcplot
      system(["mcplot -psc " options.dir]);
      system(sprintf("convert -rotate 90 -density 400 -background black -alpha off %smccode.sim.ps %smccode.sim.png ; rm %smccode.sim.ps",options.dir,options.dir,options.dir),0,"async");

   endfor

endfor
