# Supplementary material for: A flexible high speed pulse chopper system for an inverted neutron time-of-flight option on backscattering spectrometers
Source: Sci Rep. 2018 Sep 11;8:13580. doi: 10.1038/s41598-018-31774-y (PMC6133999; doi:10.1038/s41598-018-31774-y)
Supplement: Supplementary file 2 — McStas simulation code repository [file 41598_2018_31774_MOESM2_ESM.zip › in16b-mcstas-public/in16b/samplefocus/start_sfocus1.dat]

0.0000e+00	3.4590e-02	5.1000e-02	7.0000e+00	7.0000e+00
5.8922e-02	3.4578e-02	5.0372e-02	7.0000e+00	7.0000e+00
1.1784e-01	3.4479e-02	4.9510e-02	7.0000e+00	7.0000e+00
1.7677e-01	3.4437e-02	4.8232e-02	7.0000e+00	7.0000e+00
2.3569e-01	3.4328e-02	4.7381e-02	7.0000e+00	7.0000e+00
2.9461e-01	3.4230e-02	4.5973e-02	7.0000e+00	7.0000e+00
3.5353e-01	3.4005e-02	4.5415e-02	7.0000e+00	7.0000e+00
4.1246e-01	3.3197e-02	4.4174e-02	7.0000e+00	7.0000e+00
4.7138e-01	3.2453e-02	4.2873e-02	7.0000e+00	7.0000e+00
5.3030e-01	3.1434e-02	4.1564e-02	7.0000e+00	7.0000e+00
