# Supplementary material for: A flexible high speed pulse chopper system for an inverted neutron time-of-flight option on backscattering spectrometers
Source: Sci Rep. 2018 Sep 11;8:13580. doi: 10.1038/s41598-018-31774-y (PMC6133999; doi:10.1038/s41598-018-31774-y)
Supplement: Supplementary file 2 — McStas simulation code repository [file 41598_2018_31774_MOESM2_ESM.zip › in16b-mcstas-public/in16b/samplefocus/start_sfocus2.dat]

0.0000e+00	3.4590e-02	5.1000e-02	7.0000e+00	7.0000e+00
6.2879e-02	3.4274e-02	4.9728e-02	7.0000e+00	7.0000e+00
1.2576e-01	3.3769e-02	4.9369e-02	7.0000e+00	7.0000e+00
1.8864e-01	3.3602e-02	4.8549e-02	7.0000e+00	7.0000e+00
2.5151e-01	3.3444e-02	4.7674e-02	7.0000e+00	7.0000e+00
3.1439e-01	3.3198e-02	4.6755e-02	7.0000e+00	7.0000e+00
3.7727e-01	3.2952e-02	4.5857e-02	7.0000e+00	7.0000e+00
4.4015e-01	3.2072e-02	4.4394e-02	7.0000e+00	7.0000e+00
5.0303e-01	3.1162e-02	4.3579e-02	7.0000e+00	7.0000e+00
5.6591e-01	3.0570e-02	4.1827e-02	7.0000e+00	7.0000e+00
6.2879e-01	2.9848e-02	4.0272e-02	7.0000e+00	7.0000e+00
6.9166e-01	2.8741e-02	3.8089e-02	7.0000e+00	7.0000e+00
7.5454e-01	2.7681e-02	3.6394e-02	7.0000e+00	7.0000e+00
8.1742e-01	2.5994e-02	3.3948e-02	7.0000e+00	7.0000e+00
8.8030e-01	2.3947e-02	3.1320e-02	7.0000e+00	7.0000e+00
