# Supplementary material for: A flexible high speed pulse chopper system for an inverted neutron time-of-flight option on backscattering spectrometers
Source: Sci Rep. 2018 Sep 11;8:13580. doi: 10.1038/s41598-018-31774-y (PMC6133999; doi:10.1038/s41598-018-31774-y)
Supplement: Supplementary file 2 — McStas simulation code repository [file 41598_2018_31774_MOESM2_ESM.zip › in16b-mcstas-public/in16b/share/1_inpile.instr]

// IN16B BATS McStas simulation
// Markus Appel 2013-2015
//
// loosely based on
// IN16BmeasureIntOnSampleAndRes.instr
// and/or GaAs_BS_all.instr, the files used by A.Dinaoux,T.Seydel, ... et al.
// and the DPT technical note on H112
//
// Part 1:
// vertical cold source and first part of h112 (mostly inpile)
// up to VS (security valve and vertical splitter)
// based on DPT documents and McStas simulation file by Romain Boffy (ILL)

DEFINE INSTRUMENT in16b_inpile (
   %include "in16b_base_parameters.c"
)

DECLARE
%{
   %include "in16b_base_declare.c"
%}

INITIALIZE
%{
   %include "in16b_base_initialize.c"
%}


TRACE
/* Source description ******************************************************* */
/* a flat rectangular source with Maxwellian distribution */
/* Reactor source 22x16 cm  */

COMPONENT Source = Source_gen(
  yheight  = sH,
  xwidth   = sW,
  zdepth   = 0.1,
  dist = 2.525,
  focus_xw = 0.066,
  focus_yh = 0.120,
  Lmin     = lambda_source_min,
  Lmax     = lambda_source_max,
  T1       = sT1,
  I1       = sI1,
  T2       = sT2,
  I2       = sI2,
  T3       = sT3,
  I3       = sI3)
AT (0,0,0) ABSOLUTE

// Section 1
COMPONENT guide0 = Guide_gravity(
  w1=0.066, h1=0.120, w2=0.06235, h2=0.120, l=1.996,
  R0=R0_h112, Qc=Qc_h112, alpha=alpha_h112, m=m_h112, W=W_h112)
AT (0,0,2.525) RELATIVE Source

// Section 2
COMPONENT Carter_pink = COPY(guide0)(w1=0.06235, w2=0.060,l=1.29158)
AT (0,0,2) RELATIVE PREVIOUS

// Section A
COMPONENT Obturateur_plomb = COPY(guide0)(w1=0.060, w2=0.060, l=0.2325)
AT (0,0,1.292) RELATIVE PREVIOUS

// Section 3
COMPONENT guide3 = COPY(guide0)(w1=0.060, w2=0.075, l=6.0 )
AT (0,0,0.2325+0.003) RELATIVE PREVIOUS

// Section B
// Here is the security valve with a gap of 148mm
COMPONENT inpile_end = Arm()
AT (0,0,6.0+0.148) RELATIVE PREVIOUS

END
