# Supplementary material for: A flexible high speed pulse chopper system for an inverted neutron time-of-flight option on backscattering spectrometers
Source: Sci Rep. 2018 Sep 11;8:13580. doi: 10.1038/s41598-018-31774-y (PMC6133999; doi:10.1038/s41598-018-31774-y)
Supplement: Supplementary file 2 — McStas simulation code repository [file 41598_2018_31774_MOESM2_ESM.zip › in16b-mcstas-public/in16b/share/2_h112.instr]

// IN16B BATS McStas simulation
// Markus Appel 2013-2015
//
// loosely based on
// IN16BmeasureIntOnSampleAndRes.instr
// and/or GaAs_BS_all.instr, the files used by A.Dinaoux,T.Seydel, ... et al.
// and the DPT technical note on H112
//
// Part 2:
// h112 from vertical splitter to OS IN16B (instrument shutter)
// version with iterated guide elements for performance

DEFINE INSTRUMENT in16b_h112 (
   %include "in16b_base_parameters.c"
)

DECLARE
%{
   %include "in16b_base_declare.c"
%}

INITIALIZE
%{
   %include "in16b_base_initialize.c"
%}

TRACE

// This part begins with the vertical splitter
// and contains only the lower guide H112A
// negative y offset of 15.5mm
COMPONENT h112_start = Arm()
AT (0,-0.0155,0) RELATIVE PREVIOUS

// source component to run this simulation alone for testing
REMOVABLE COMPONENT Source = Source_gen(
  yheight  = 0.22,
  xwidth   = 0.16,
  zdepth   = 0.1,
  dist = 2,
  focus_xw = 0.06,
  focus_yh = 0.075,
  Lmin     = lambda_source_min,
  Lmax     = lambda_source_max,
  T1       = sT1,
  I1       = sI1,
  T2       = sT2,
  I2       = sI2,
  T3       = sT3,
  I3       = sI3,
  verbose  = 1)
AT (0,0,-2) RELATIVE h112_start

// Section 8
// lower guide part of vertical splitter
// straight and diverging, split in two parts
COMPONENT gdiverge8a = Guide_gravity (l=1,
        w1=0.07537,h1=0.089,
        w2=0.077805,h2=0.089,
        R0=R0_h112, Qc=Qc_h112, alpha=alpha_h112, m=m_h112, W=W_h112)
AT (0,0,0.0001) RELATIVE h112_start

// location of the first flux measurement (13m)
COMPONENT PSD_h112_13m = Monitor_nD(options="x y",bins=PSD_bins,
                             xwidth=0.07537,yheight=0.089,restore_neutron=1)
AT (0, 0, 1.0001) RELATIVE gdiverge8a

COMPONENT L_h112_13m = Monitor_nD(options="lambda per cm2,bins=300,limits=[0.5:20.5]",
                             xwidth=0.07537,yheight=0.089,restore_neutron=1)
AT (0, 0, 1.0001) RELATIVE gdiverge8a

COMPONENT cap_h112_13m = Monitor_nD(options="capture per cm2",
                             xwidth=0.07537,yheight=0.089,restore_neutron=1)
AT (0, 0, 1.0001) RELATIVE gdiverge8a

COMPONENT gdiverge8b = COPY(gdiverge8a) (l=1,
        w1=0.077805,h1=0.089,
        w2=0.08024,h2=0.089)
AT (0, 0, 1.0001) RELATIVE gdiverge8a

// Section 9
// further straight and diverging
COMPONENT gdiverge9 = COPY(gdiverge8a) (l=4,
        w1=0.08024,h1=0.089,
        w2=0.090,h2=0.1005)
AT (0, 0, 1.0001) RELATIVE PREVIOUS

// Section 10
// curvature starts here, R=2000m to the right
// guide is still diverging vertically
// use 10 x 500mm elements, 5m in total

COMPONENT gcurvediverge = Guide_gravity (l=0.500,
        w1=0.090,h1=0.10050,
        w2=0.090,h2=0.10195,
        R0=R0_h112, Qc=Qc_h112, alpha=alpha_h112, m=m_h112, W=W_h112)
AT (0, 0, 4.0001) RELATIVE PREVIOUS
ROTATED (0,h112_kink,0) RELATIVE PREVIOUS

COMPONENT COPY(gcurvediverge) = COPY(gcurvediverge) (h1=0.10195,h2=0.10340)
AT (0, 0, 0.5001) RELATIVE PREVIOUS
ROTATED (0,h112_kink,0) RELATIVE PREVIOUS

COMPONENT COPY(gcurvediverge) = COPY(gcurvediverge) (h1=0.10340,h2=0.10485)
AT (0, 0, 0.5001) RELATIVE PREVIOUS
ROTATED (0,h112_kink,0) RELATIVE PREVIOUS

COMPONENT COPY(gcurvediverge) = COPY(gcurvediverge) (h1=0.10485,h2=0.10630)
AT (0, 0, 0.5001) RELATIVE PREVIOUS
ROTATED (0,h112_kink,0) RELATIVE PREVIOUS

COMPONENT COPY(gcurvediverge) = COPY(gcurvediverge) (h1=0.10630,h2=0.10775)
AT (0, 0, 0.5001) RELATIVE PREVIOUS
ROTATED (0,h112_kink,0) RELATIVE PREVIOUS

COMPONENT COPY(gcurvediverge) = COPY(gcurvediverge) (h1=0.10775,h2=0.10920)
AT (0, 0, 0.5001) RELATIVE PREVIOUS
ROTATED (0,h112_kink,0) RELATIVE PREVIOUS

COMPONENT COPY(gcurvediverge) = COPY(gcurvediverge) (h1=0.10920,h2=0.11065)
AT (0, 0, 0.5001) RELATIVE PREVIOUS
ROTATED (0,h112_kink,0) RELATIVE PREVIOUS

COMPONENT COPY(gcurvediverge) = COPY(gcurvediverge) (h1=0.11065,h2=0.11210)
AT (0, 0, 0.5001) RELATIVE PREVIOUS
ROTATED (0,h112_kink,0) RELATIVE PREVIOUS

COMPONENT COPY(gcurvediverge) = COPY(gcurvediverge) (h1=0.11210,h2=0.11355)
AT (0, 0, 0.5001) RELATIVE PREVIOUS
ROTATED (0,h112_kink,0) RELATIVE PREVIOUS

COMPONENT COPY(gcurvediverge) = COPY(gcurvediverge) (h1=0.11355,h2=0.11500)
AT (0, 0, 0.5001) RELATIVE PREVIOUS
ROTATED (0,h112_kink,0) RELATIVE PREVIOUS

COMPONENT gcurvediverge_end = Arm()
AT (0, 0, 0.5001) RELATIVE PREVIOUS

// location of the second flux measurement (23m)
COMPONENT PSD_h112_23m = Monitor_nD(options="x y",bins=PSD_bins,
                             xwidth=0.090,yheight=0.115,restore_neutron=1)
AT (0, 0, 0) RELATIVE gcurvediverge_end

COMPONENT L_h112_23m = Monitor_nD(options="lambda per cm2,bins=300,limits=[0.5:20.5]",
                             xwidth=0.090,yheight=0.115,restore_neutron=1)
AT (0, 0, 0) RELATIVE gcurvediverge_end

COMPONENT cap_h112_23m = Monitor_nD(options="capture per cm2",
                             xwidth=0.090,yheight=0.115,restore_neutron=1)
AT (0, 0, 0) RELATIVE gcurvediverge_end

// Section 11
// curved guide with fixed cross section of 90x115 mm^2 R=2000m to the right
// iterate 11 x 500mm elements, 5.5m in total
// ***************************************************
COMPONENT gcurved11_iteration_start = Arm()
AT (0,0,0) RELATIVE gcurvediverge_end

COMPONENT gcurved11 = Guide_gravity (l=0.500,
        w1=0.090,h1=0.115,
        w2=0.090,h2=0.115,
        R0=R0_h112, Qc=Qc_h112, alpha=alpha_h112, m=m_h112, W=W_h112)
AT (0, 0, 0) RELATIVE PREVIOUS
ROTATED (0,h112_kink,0) RELATIVE PREVIOUS

COMPONENT gcurved11_iteration_end = Arm()
AT (0,0,0.5001) RELATIVE PREVIOUS
JUMP gcurved11_iteration_start ITERATE 11
// ***************************************************


// Section C
// Out of reactor building
// 2mm Al window
COMPONENT membrane = Al_window(thickness=0.002)
AT (0, 0, 0.002) RELATIVE PREVIOUS

// Section 12
// same as Section 11 (copy)
// curved guide with fixed cross section of 90x115 mm^2 R=2000m to the right
// iterate 11 x 500mm elements, 5.5m in total
// ***************************************************
COMPONENT gcurved12_iteration_start = Arm()
AT (0,0,0.022) RELATIVE gcurved11_iteration_end

COMPONENT gcurved12 = Guide_gravity (l=0.500,
        w1=0.090,h1=0.115,
        w2=0.090,h2=0.115,
        R0=R0_h112, Qc=Qc_h112, alpha=alpha_h112, m=m_h112, W=W_h112)
AT (0, 0, 0) RELATIVE PREVIOUS
ROTATED (0,h112_kink,0) RELATIVE PREVIOUS

COMPONENT gcurved12_iteration_end = Arm()
AT (0,0,0.5001) RELATIVE PREVIOUS
JUMP gcurved12_iteration_start ITERATE 11
// ***************************************************

// Section D
// OT H112 (beamline shutter)
// gap of 109mm

COMPONENT OT_H112 = Arm()
AT (0,0,0.109) RELATIVE PREVIOUS

// Section 13
// looong curved guide part with fixed cross section of 90x115 mm^2 R=2000m to the right
// iterate 128 x 500mm elements, 64m in total
// ***************************************************
COMPONENT gcurved13a_iteration_start = Arm()
AT (0,0,0) RELATIVE PREVIOUS

COMPONENT gcurved13a = Guide_gravity (l=0.500,
        w1=0.090,h1=0.115,
        w2=0.090,h2=0.115,
        R0=R0_h112, Qc=Qc_h112, alpha=alpha_h112, m=m_h112, W=W_h112)
AT (0, 0, 0) RELATIVE PREVIOUS
ROTATED (0,h112_kink,0) RELATIVE PREVIOUS

COMPONENT gcurved13a_iteration_end = Arm()
AT (0,0,0.5001) RELATIVE PREVIOUS
JUMP gcurved13a_iteration_start ITERATE 98
// ***************************************************
// ^^ that was 98 elements -------------------

COMPONENT flux_83m = Arm()
AT (0, 0, 0) RELATIVE PREVIOUS

// location of the third flux measurement (83m)
COMPONENT PSD_h112_83m = Monitor_nD(options="x y",bins=PSD_bins,
                             xwidth=0.090,yheight=0.115,restore_neutron=1)
AT (0, 0, 0) RELATIVE flux_83m

COMPONENT L_h112_83m = Monitor_nD(options="lambda per cm2,bins=300,limits=[0.5:20.5]",
                             xwidth=0.090,yheight=0.115,restore_neutron=1)
AT (0, 0, 0) RELATIVE flux_83m

COMPONENT cap_h112_83m = Monitor_nD(options="capture per cm2",
                             xwidth=0.090,yheight=0.115,restore_neutron=1)
AT (0, 0, 0) RELATIVE flux_83m

// ***************************************************
COMPONENT gcurved13b_iteration_start = Arm()
AT (0,0,0) RELATIVE gcurved13a_iteration_end

COMPONENT gcurved13b = COPY(gcurved13a)
AT (0, 0, 0) RELATIVE PREVIOUS
ROTATED (0,h112_kink,0) RELATIVE PREVIOUS

COMPONENT gcurved13b_iteration_end = Arm()
AT (0,0,0.5001) RELATIVE PREVIOUS
JUMP gcurved13b_iteration_start ITERATE 25
// ***************************************************
// ^^ that was 123 elements -------------------

COMPONENT flux_95m = Arm()
AT (0, 0, 0) RELATIVE PREVIOUS

// location of the third flux measurement (95m)
COMPONENT PSD_h112_95m = Monitor_nD(options="x y",bins=PSD_bins,
                             xwidth=0.090,yheight=0.115,restore_neutron=1)
AT (0, 0, 0) RELATIVE flux_95m

COMPONENT L_h112_95m = Monitor_nD(options="lambda per cm2,bins=300,limits=[0.5:20.5]",
                             xwidth=0.090,yheight=0.115,restore_neutron=1)
AT (0, 0, 0) RELATIVE flux_95m

COMPONENT cap_h112_95m = Monitor_nD(options="capture per cm2",
                             xwidth=0.090,yheight=0.115,restore_neutron=1)
AT (0, 0, 0) RELATIVE flux_95m


// ***************************************************
COMPONENT gcurved13c_iteration_start = Arm()
AT (0,0,0) RELATIVE gcurved13b_iteration_end

COMPONENT gcurved13c = COPY(gcurved13a)
AT (0, 0, 0) RELATIVE PREVIOUS
ROTATED (0,h112_kink,0) RELATIVE PREVIOUS

COMPONENT gcurved13c_iteration_end = Arm()
AT (0,0,0.5001) RELATIVE PREVIOUS
JUMP gcurved13c_iteration_start ITERATE 5
// ***************************************************
// ^^ that was 128 elements -------------------

// Section E
// OS IN16B (instrument shutter)
// gap of 123mm
COMPONENT OS_IN16B = Arm()
AT (0,0,0.123) RELATIVE PREVIOUS


END
