# Supplementary material for: A flexible high speed pulse chopper system for an inverted neutron time-of-flight option on backscattering spectrometers
Source: Sci Rep. 2018 Sep 11;8:13580. doi: 10.1038/s41598-018-31774-y (PMC6133999; doi:10.1038/s41598-018-31774-y)
Supplement: Supplementary file 2 — McStas simulation code repository [file 41598_2018_31774_MOESM2_ESM.zip › in16b-mcstas-public/in16b/share/3_chopper.instr]

// IN16B BATS McStas simulation
// Markus Appel 2013-2015
//
// Part 3 (chopper):
// a) guide between OS IN16B (instrument shutter) and BATS choppers
// b) BATS chopper system (included from subfiles)
// c) guide between BATS choppers and selector
//
// version to be installed in 2016
// 'soft' focusing to compensate for chopper gaps

DEFINE INSTRUMENT in16b_chopper (
   %include "in16b_base_parameters.c",
   %include "in16b_chopper_parameters.c",
   // guide parameters
   C1_w=0.090,     // width to focus guide down to before C1 [m]
   C1_h=0.115,     // height to focus guide down to before C1 [m]
   C1_l=1.959,     // length to focus guide down on before C1 [m]
   C2_w=0.090,     // guide width after C2 [m]
   C2_h=0.115,     // guide height after C2 [m]
   C3_w=0.090,     // guide width before C3 [m]
   C3_h=0.115,     // guide height before C3 [m]
   C4_w=0.090,     // width to focus guide down from after C4 [m]
   C4_h=0.115,     // height to focus guide down from after C4 [m]
   C4_l=1.959      // length to focus guide down on after C4 [m]
)

DECLARE
%{
   %include "in16b_base_declare.c"

   // focus guide stuff
   double gC1_w[5];
   double gC1_h[5];        // width, length and height of guide pieces before C1 (1st piece [0]->[1], 2nd piece [1]->[2], ...
   double gC1_length[4];

   double gC23_w[3];
   double gC23_h[3];        // width, length and height of guide pieces between C2 and C3
   double gC23_length[2];

   double gC4_w[5];
   double gC4_h[5];        // width, length and height of guide pieces after C4
   double gC4_length[4];
%}

INITIALIZE
%{
   %include "in16b_base_initialize.c"

   // guide stuff

   // new guide parts in BATS choppers:
   // before:
   // gC1_1 (493mm)
   // gC1_2 (500mm)
   // gC1_3 (500mm)
   // gC1_4 (0.549mm - C1234_gap - d_C1_C2/2.0)
   // between:
   // gC23_1 (0.451mm - C1234_gap - d_C1_C2/2.0)
   // gC23_2 (0.465mm - C1234_gap - d_C1_C2/2.0)
   // after:   (gC4_3 does not exist as guide, it is the chopper gap! 2*C1234_gap+d_C3_C4)
   // gC4_1 (0.535mm - C1234_gap - d_C3_C4/2.0)
   // gC4_2 (500mm)
   // gC4_3 (500mm)
   // gC4_4 (493mm)

   int i;
   double gC1_total[4];  // cumulated sum
   double gC23_total[2]; // cumulated sum
   double gC4_total[4];  // cumulated sum
   double slope;         // helper variable for linear calculations

   // part before C1 ************************************************************
   gC1_length[0] = 0.493;
   gC1_length[1] = 0.500;
   gC1_length[2] = 0.500;
   gC1_length[3] = 0.549 - C1234_gap - d_C1_C2/2.0;

   gC1_total[0] = gC1_length[0];
   for (i=1; i<4; i++)
      gC1_total[i] = gC1_total[i-1] + gC1_length[i];

   gC1_w[4] = C1_w;
   gC1_h[4] = C1_h;

   // linear focusing
   slope = (0.090 - C1_w) / C1_l;
   for (i=4; i>0; i--)
   {
      gC1_w[i-1] = gC1_w[i] + slope * gC1_length[i-1];
      if (gC1_w[i-1] > 0.090)
          gC1_w[i-1] = 0.090;
   }

   slope = (0.115 - C1_h) / C1_l;
   for (i=4; i>0; i--)
   {
      gC1_h[i-1] = gC1_h[i] + slope * gC1_length[i-1];
      if (gC1_h[i-1] > 0.115)
          gC1_h[i-1] = 0.115;
   }

   // part between C3 C4 ************************************************************
   gC23_length[0] = 0.451 - C1234_gap - d_C1_C2/2.0;
   gC23_length[1] = 0.4599 - C1234_gap - d_C1_C2/2.0;

   gC23_total[0] = gC23_length[0];
   gC23_total[1] = gC23_length[0] + gC23_length[1];

   // linear focusing
   gC23_w[0] = C2_w;
   gC23_h[0] = C2_h;

   gC23_w[1] = C2_w + (C3_w-C2_w) / gC23_total[1] * gC23_length[0];
   gC23_h[1] = C2_h + (C3_h-C2_h) / gC23_total[1] * gC23_length[0];

   gC23_w[2] = C3_w;
   gC23_h[2] = C3_h;

   // part after C4 ************************************************************
   gC4_length[0] = 0.5401 - C1234_gap - d_C3_C4/2.0;
   gC4_length[1] = 0.500;
   gC4_length[2] = 0.500;
   gC4_length[3] = 0.493;

   gC4_total[0] = gC4_length[0];
   for (i=1; i<4; i++)
      gC4_total[i] = gC4_total[i-1] + gC4_length[i];

   gC4_w[0] = C4_w;
   gC4_h[0] = C4_h;

   // linear focusing
   slope = (0.090 - C4_w) / C4_l;
   for (i=0; i<4; i++)
   {
      gC4_w[i+1] = gC4_w[i] + slope * gC4_length[i];
      if (gC4_w[i+1] < 0.090)
          gC4_w[i+1] = 0.090;
   }

   slope = (0.115 - C4_h) / C4_l;
   for (i=0; i<4; i++)
   {
      gC4_h[i+1] = gC4_h[i] + slope * gC4_length[i];
      if (gC4_h[i+1] < 0.115)
          gC4_h[i+1] = 0.115;
   }

   // Check for nonsense
   if ( C1_l > gC1_total[3] )
   {
      MPI_MASTER(
         fprintf(stderr,"C1_l (%g) is larger than total length of available guide piece (%g)\n",C1_l,gC1_total[3]);
      );
      exit(-1);
   }

   if ( C4_l > gC4_total[3] )
   {
      MPI_MASTER(
         fprintf(stderr,"C4_l (%g) is larger than total length of available guide piece (%g)\n",C4_l,gC4_total[3]);
      );
      exit(-1);
   }

   // print numbers
   MPI_MASTER(
      for (i=0; i<4; i++)
         fprintf(stderr,"gC1_total[%d]: %g\n",i,gC1_total[i]);

      for (i=0; i<2; i++)
         fprintf(stderr,"gC23_total[%d]: %g\n",i,gC23_total[i]);

      for (i=0; i<4; i++)
         fprintf(stderr,"gC4_total[%d]: %g\n",i,gC4_total[i]);

      for (i=0; i<5; i++)
         fprintf(stderr,"gC1_w[%d]: %g  gC1_h[%d]: %g\n",i,gC1_w[i],i,gC1_h[i]);

      for (i=0; i<3; i++)
         fprintf(stderr,"gC23_w[%d]: %g  gC23_h[%d]: %g\n",i,gC23_w[i],i,gC23_h[i]);

      for (i=0; i<5; i++)
         fprintf(stderr,"gC4_w[%d]: %g  gC4_h[%d]: %g\n",i,gC4_w[i],i,gC4_h[i]);
   );
%}

TRACE

COMPONENT chopper_a_start = Arm()
AT (0,0,0) RELATIVE PREVIOUS

// source component to run this simulation alone for testing
REMOVABLE COMPONENT Source = Source_gen(
  yheight  = 0.2,
  xwidth   = 0.3,
  zdepth   = 0.1,
  dist = 2,
  focus_xw = 0.09,
  focus_yh = 0.115,
  Lmin     = lambda_source_min,
  Lmax     = lambda_source_max,
  T1       = sT1,
  I1       = sI1,
  T2       = sT2,
  I2       = sI2,
  T3       = sT3,
  I3       = sI3,
  verbose  = 1)
AT (0,0,-2) RELATIVE chopper_a_start

// Part (a)

// in Section 14 of h112
// existing curved guide with fixed cross section of 90x115 mm^2 R=2000m to the right
// 10 x 500mm elements, 5m in total
COMPONENT gcurved14 = Guide_gravity (l=0.500,
        w1=0.090,h1=0.115,
        w2=0.090,h2=0.115,
        R0=R0_h112, Qc=Qc_h112, alpha=alpha_h112, m=m_h112, W=W_h112)
AT (0, 0, 0) RELATIVE chopper_a_start
ROTATED (0,h112_kink,0) RELATIVE chopper_a_start

COMPONENT COPY(gcurved14) = COPY(gcurved14)
AT (0, 0, 0.5001) RELATIVE PREVIOUS
ROTATED (0,h112_kink,0) RELATIVE PREVIOUS

COMPONENT COPY(gcurved14) = COPY(gcurved14)
AT (0, 0, 0.5001) RELATIVE PREVIOUS
ROTATED (0,h112_kink,0) RELATIVE PREVIOUS

COMPONENT COPY(gcurved14) = COPY(gcurved14)
AT (0, 0, 0.5001) RELATIVE PREVIOUS
ROTATED (0,h112_kink,0) RELATIVE PREVIOUS

COMPONENT COPY(gcurved14) = COPY(gcurved14)
AT (0, 0, 0.5001) RELATIVE PREVIOUS
ROTATED (0,h112_kink,0) RELATIVE PREVIOUS
// ^^ that was 5 elements -------------------
COMPONENT COPY(gcurved14) = COPY(gcurved14)
AT (0, 0, 0.5001) RELATIVE PREVIOUS
ROTATED (0,h112_kink,0) RELATIVE PREVIOUS

COMPONENT COPY(gcurved14) = COPY(gcurved14)
AT (0, 0, 0.5001) RELATIVE PREVIOUS
ROTATED (0,h112_kink,0) RELATIVE PREVIOUS

COMPONENT COPY(gcurved14) = COPY(gcurved14)
AT (0, 0, 0.5001) RELATIVE PREVIOUS
ROTATED (0,h112_kink,0) RELATIVE PREVIOUS

COMPONENT COPY(gcurved14) = COPY(gcurved14)
AT (0, 0, 0.5001) RELATIVE PREVIOUS
ROTATED (0,h112_kink,0) RELATIVE PREVIOUS

COMPONENT COPY(gcurved14) = COPY(gcurved14)
AT (0, 0, 0.5001) RELATIVE PREVIOUS
ROTATED (0,h112_kink,0) RELATIVE PREVIOUS
// ^^ that was 10 elements -------------------

COMPONENT existing_end = Arm()
AT (0, 0, 0.5001) RELATIVE PREVIOUS
ROTATED (0,h112_kink,0) RELATIVE PREVIOUS

// *** new guide of the BATS chopper system ***
// 7mm gap for Al membrane, 493mm guide piece after
COMPONENT gC1_1 = Guide_gravity (l=gC1_length[0],
        h1=gC1_h[0], h2=gC1_h[1],
        w1=gC1_w[0], w2=gC1_w[1],
        R0=R0_h112, Qc=Qc_h112, alpha=alpha_h112, m=m_h112, W=W_h112)
AT (0, 0, 0.007) RELATIVE existing_end

// 2 full 500mm elements
COMPONENT gC1_2 = COPY(gC1_1)(l=gC1_length[1],
        h1=gC1_h[1], h2=gC1_h[2],
        w1=gC1_w[1], w2=gC1_w[2])
AT (0, 0, 0.5001) RELATIVE existing_end
ROTATED (0,h112_kink,0) RELATIVE existing_end

COMPONENT gC1_3 = COPY(gC1_1)(l=gC1_length[2],
        h1=gC1_h[2], h2=gC1_h[3],
        w1=gC1_w[2], w2=gC1_w[3])
AT (0, 0, 0.5001) RELATIVE PREVIOUS
ROTATED (0,h112_kink,0) RELATIVE PREVIOUS

// last element is shorter depending on chopper gap
COMPONENT gC1_4 = COPY(gC1_1)(l=gC1_length[3],
        h1=gC1_h[3], h2=gC1_h[4],
        w1=gC1_w[3], w2=gC1_w[4])
AT (0, 0, 0.5001) RELATIVE PREVIOUS
ROTATED (0,h112_kink,0) RELATIVE PREVIOUS

// old guide kink position
COMPONENT chopper_a_oldkink = Arm()
AT (0, 0, 0.5001) RELATIVE PREVIOUS
ROTATED (0,h112_kink,0) RELATIVE PREVIOUS

// end on first chopper pair center position
// 49mm from after old kink
COMPONENT C12_centerplane = Arm()
AT (0, 0, 0.049) RELATIVE PREVIOUS

//************************************
// Part (b)

// external instr file containing C12 chopper pair, begins and ends on C12 centerplane
%include "3_chopper_C12.instr"

//************************************
// Intermediate guide between choppers
// 2 pieces, joint at old guide kink
COMPONENT gC23_1 = COPY(gC1_1)(
              l=gC23_length[0],
              h1=gC23_h[0], h2=gC23_h[1],
              w1=gC23_w[0], w2=gC23_w[1])
AT (0,0,d_C1_C2/2.0 + C1234_gap) RELATIVE PREVIOUS

COMPONENT chopper_b_oldkink = Arm()
AT (0,0,0.4511) RELATIVE C12_centerplane
ROTATED (0,h112_kink,0) RELATIVE C12_centerplane

COMPONENT gC23_2 = copy(gC23_1)(
              l=gC23_length[1],
              h1=gC23_h[1], h2=gC23_h[2],
              w1=gC23_w[1], w2=gC23_w[2])
AT (0,0,0) RELATIVE chopper_b_oldkink

COMPONENT C34_centralplane = Arm()
AT (0,0, 0.4599) RELATIVE chopper_b_oldkink

// external instr file containing C34 chopper pair, begins and ends on C34 centerplane
%include "3_chopper_C34.instr"

//************************************
// Part (c)

// old guide kink position
COMPONENT chopper_c_oldkink = Arm()
AT (0, 0, 0.0401) RELATIVE C34_centralplane
ROTATED (0,h112_kink,0) RELATIVE C34_centralplane

// new guide piece after BATS choppers
// first a short one
COMPONENT gC4_1 = COPY(gC1_1)(
              l=gC4_length[0],
              h1=gC4_h[0], h2=gC4_h[1],
              w1=gC4_w[0], w2=gC4_w[1])
AT (0, 0, -0.0401 + C1234_gap + d_C3_C4/2.0) RELATIVE chopper_c_oldkink

// then two full 500mm
COMPONENT gC4_2 = COPY(gC4_1)(
              l=gC4_length[1],
              h1=gC4_h[1], h2=gC4_h[2],
              w1=gC4_w[1], w2=gC4_w[2])
AT (0, 0, 0.5001) RELATIVE chopper_c_oldkink
ROTATED (0,h112_kink,0) RELATIVE chopper_c_oldkink

COMPONENT gC4_3 = COPY(gC4_1)(
              l=gC4_length[2],
              h1=gC4_h[2], h2=gC4_h[3],
              w1=gC4_w[2], w2=gC4_w[3])
AT (0, 0, 0.5001) RELATIVE PREVIOUS
ROTATED (0,h112_kink,0) RELATIVE PREVIOUS
// and a 493mm piece plus 7mm gap for the membrane
COMPONENT gC4_4 = COPY(gC4_1)(
              l=gC4_length[3],
              h1=gC4_h[3], h2=gC4_h[4],
              w1=gC4_w[3], w2=gC4_w[4])
AT (0, 0, 0.5001) RELATIVE PREVIOUS
ROTATED (0,h112_kink,0) RELATIVE PREVIOUS

// end of new guide pieces
COMPONENT chopdefocus_end = Arm()
AT (0, 0, 0.5001) RELATIVE PREVIOUS

// existing rest of section 14 of h112
// curved guide with fixed cross section of 90x115 mm^2 R=2000m to the right
// 15 x 500mm elements, 7.5m in total
COMPONENT gcurved14b = Guide_gravity (l=0.500,
        w1=0.090,h1=0.115,
        w2=0.090,h2=0.115,
        R0=R0_h112, Qc=Qc_h112, alpha=alpha_h112, m=m_h112, W=W_h112)
AT (0, 0, 0) RELATIVE chopdefocus_end
ROTATED (0,h112_kink,0) RELATIVE chopdefocus_end

COMPONENT COPY(gcurved14b) = COPY(gcurved14b)
AT (0, 0, 0.5001) RELATIVE PREVIOUS
ROTATED (0,h112_kink,0) RELATIVE PREVIOUS

COMPONENT COPY(gcurved14b) = COPY(gcurved14b)
AT (0, 0, 0.5001) RELATIVE PREVIOUS
ROTATED (0,h112_kink,0) RELATIVE PREVIOUS

COMPONENT COPY(gcurved14b) = COPY(gcurved14b)
AT (0, 0, 0.5001) RELATIVE PREVIOUS
ROTATED (0,h112_kink,0) RELATIVE PREVIOUS

COMPONENT COPY(gcurved14b) = COPY(gcurved14b)
AT (0, 0, 0.5001) RELATIVE PREVIOUS
ROTATED (0,h112_kink,0) RELATIVE PREVIOUS
// ^^ that was 5 elements -------------------
COMPONENT COPY(gcurved14b) = COPY(gcurved14b)
AT (0, 0, 0.5001) RELATIVE PREVIOUS
ROTATED (0,h112_kink,0) RELATIVE PREVIOUS

COMPONENT COPY(gcurved14b) = COPY(gcurved14b)
AT (0, 0, 0.5001) RELATIVE PREVIOUS
ROTATED (0,h112_kink,0) RELATIVE PREVIOUS

COMPONENT COPY(gcurved14b) = COPY(gcurved14b)
AT (0, 0, 0.5001) RELATIVE PREVIOUS
ROTATED (0,h112_kink,0) RELATIVE PREVIOUS

COMPONENT COPY(gcurved14b) = COPY(gcurved14b)
AT (0, 0, 0.5001) RELATIVE PREVIOUS
ROTATED (0,h112_kink,0) RELATIVE PREVIOUS

COMPONENT COPY(gcurved14b) = COPY(gcurved14b)
AT (0, 0, 0.5001) RELATIVE PREVIOUS
ROTATED (0,h112_kink,0) RELATIVE PREVIOUS
// ^^ that was 10 elements -------------------
COMPONENT COPY(gcurved14b) = COPY(gcurved14b)
AT (0, 0, 0.5001) RELATIVE PREVIOUS
ROTATED (0,h112_kink,0) RELATIVE PREVIOUS

COMPONENT COPY(gcurved14b) = COPY(gcurved14b)
AT (0, 0, 0.5001) RELATIVE PREVIOUS
ROTATED (0,h112_kink,0) RELATIVE PREVIOUS

COMPONENT COPY(gcurved14b) = COPY(gcurved14b)
AT (0, 0, 0.5001) RELATIVE PREVIOUS
ROTATED (0,h112_kink,0) RELATIVE PREVIOUS

COMPONENT COPY(gcurved14b) = COPY(gcurved14b)
AT (0, 0, 0.5001) RELATIVE PREVIOUS
ROTATED (0,h112_kink,0) RELATIVE PREVIOUS

COMPONENT COPY(gcurved14b) = COPY(gcurved14b)
AT (0, 0, 0.5001) RELATIVE PREVIOUS
ROTATED (0,h112_kink,0) RELATIVE PREVIOUS
// ^^ that was 15 elements -------------------

COMPONENT gcurved14b_end = Arm()
AT (0, 0, 0.5001) RELATIVE PREVIOUS

// straight reconverging guide, width from 90 to 60mm on 12.5m
COMPONENT greconverge = Guide_gravity (l=12.5,
        w1=0.090,h1=0.115,
        w2=0.060,h2=0.115,
        R0=R0_h112, Qc=Qc_h112, alpha=alpha_h112, m=m_h112, W=W_h112)
AT (0, 0, 0) RELATIVE PREVIOUS
ROTATED (0,h112_kink,0) RELATIVE PREVIOUS

COMPONENT greconverge_end = Arm()
AT (0, 0, 12.5001) RELATIVE PREVIOUS

COMPONENT flux_128m = Arm()
AT (0, 0, 0) RELATIVE PREVIOUS

// location of the fifth flux measurement (128m)
COMPONENT PSD_h112_128m = Monitor_nD(options="x y",bins=PSD_bins,
                             xwidth=0.090,yheight=0.115,restore_neutron=1)
AT (0, 0, 0) RELATIVE flux_128m

COMPONENT L_h112_128m = Monitor_nD(options="lambda per cm2,bins=300,limits=[0.5:20.5]",
                             xwidth=0.090,yheight=0.115,restore_neutron=1)
AT (0, 0, 0) RELATIVE flux_128m

COMPONENT cap_h112_128m = Monitor_nD(options="capture per cm2",
                             xwidth=0.090,yheight=0.115,restore_neutron=1)
AT (0, 0, 0) RELATIVE flux_128m

// -------------------------------------------


END
