# Supplementary material for: A flexible high speed pulse chopper system for an inverted neutron time-of-flight option on backscattering spectrometers
Source: Sci Rep. 2018 Sep 11;8:13580. doi: 10.1038/s41598-018-31774-y (PMC6133999; doi:10.1038/s41598-018-31774-y)
Supplement: Supplementary file 2 — McStas simulation code repository [file 41598_2018_31774_MOESM2_ESM.zip › in16b-mcstas-public/in16b/share/3_chopper_C12.instr]

// IN16B BATS McStas simulation
// Markus Appel 2013-2015
//
// Part 3 (chopper):
// BATS Chopper pair C1/2
// do not include directly
//

DEFINE INSTRUMENT in16b_chopper_C12 (
   %include "in16b_base_parameters.c",
   %include "in16b_chopper_parameters.c"
)

DECLARE
%{
   #define BATS_CHOPPER
   %include "in16b_base_declare.c"
   %include "in16b_chopper_declare.c"
   %include "in16b_tofmon_declare.c"
%}

INITIALIZE
%{
   %include "in16b_base_initialize.c"
   %include "in16b_chopper_initialize.c"
   %include "in16b_tofmon_initialize.c"
%}

TRACE

// PREVIOUS position should be C12 centerplane
COMPONENT chopper_C12_start = Arm()
AT (0,0,0) RELATIVE PREVIOUS

// source component to run this simulation alone for testing
REMOVABLE COMPONENT Source = Source_gen(
  yheight  = 0.2,
  xwidth   = 0.3,
  zdepth   = 0.1,
  dist = 2,
  focus_xw = 0.09,
  focus_yh = 0.115,
  Lmin     = lambda_source_min,
  Lmax     = lambda_source_max,
  T1       = sT1,
  I1       = sI1,
  T2       = sT2,
  I2       = sI2,
  T3       = sT3,
  I3       = sI3,
  verbose  = 1)
AT (0,0,-2) RELATIVE chopper_C12_start

COMPONENT C12_centerplane2 = Arm()
AT (0, 0, 0) RELATIVE chopper_C12_start

COMPONENT hdiv_x_bC1= Monitor_nD(
  options="hdiv limits=[-10 10], x", xwidth=0.1, yheight=0.115, bins=PSD_bins, restore_neutron=1)
AT (0,0,0) RELATIVE C12_centerplane2

COMPONENT PSD_bC1= Monitor_nD(
  options="x y", xwidth=0.3, yheight=0.3, bins=PSD_bins)
AT (0,0,-d_C1_C2/2.0) RELATIVE C12_centerplane2

COMPONENT div_bC1= Monitor_nD(
  options="hdiv limits=[-10 10], vdiv limits=[-4 4]", xwidth=0.09, yheight=0.115, bins=div_bins)
AT (0,0,0) RELATIVE PREVIOUS

// splitting at C1 disabled due to mcstas bug, it will break all following use of ITERATE
//SPLIT C1_split
COMPONENT C1_chopper = MultiDiskChopper(slit_center=C1_slit_center, slit_width=C12_slit_width,
                                             nslits=C12_nslits, delta_y=C1234_delta_y, nu=C1_freq,
                                             nrev=C1_nrev, thickness=C1234_thickness,
                                             jitter=0, delay=0,
                                             isfirst=(C1_freq!=0), phase=C1_phase,
                                             radius=C1234_radius, equal=1, verbose=verbose)
AT (0,0,0) RELATIVE PREVIOUS
EXTEND
%{
   {
      tC1 = t;
      p *= mcipp_C1;
   }
%}

COMPONENT div_aC1= Monitor_nD(
  options="hdiv limits=[-10 10], vdiv limits=[-4 4]", xwidth=0.09, yheight=0.115, bins=div_bins)
AT (0,0,0) RELATIVE PREVIOUS

COMPONENT PSD_aC1= Monitor_nD(
  options="x y", xwidth=0.09, yheight=0.115, bins=PSD_bins)
AT (0,0,0) RELATIVE PREVIOUS

COMPONENT TOF_aC1= Monitor_nD(
  options=TOF_op_C1234, xwidth=0.12, yheight=0.13,
  user1=TOFMON_USER1, username1=TOFMON_USERNAME1 )
AT (0,0,0) RELATIVE PREVIOUS

COMPONENT prop_bC2= Arm()
AT (0,0,d_C1_C2) RELATIVE PREVIOUS
EXTEND
%{
   {
      PROP_Z0;
   }
%}

COMPONENT TOF_bC2= Monitor_nD(
  options=TOF_op_C1234, xwidth=0.12, yheight=0.13,
  user1=TOFMON_USER1, username1=TOFMON_USERNAME1 )
AT (0,0,0) RELATIVE PREVIOUS

COMPONENT C2_chopper = MultiDiskChopper(slit_center=C2_slit_center, slit_width=C12_slit_width,
                                               nslits=C12_nslits, delta_y=C1234_delta_y, nu=C2_freq,
                                               jitter=0, delay=td_C2, thickness=C1234_thickness,
                                               phase=C2_phase, radius=C1234_radius, verbose=verbose)
AT (0,0,0) RELATIVE PREVIOUS

COMPONENT TOF_aC2= Monitor_nD(
  options=TOF_op_C1234, xwidth=0.12, yheight=0.13,
  user1=TOFMON_USER1, username1=TOFMON_USERNAME1 )
AT (0,0,0) RELATIVE PREVIOUS

COMPONENT PSD_aC2= Monitor_nD(
  options="x y", xwidth=0.09, yheight=0.115, bins=PSD_bins)
AT (0,0,0) RELATIVE PREVIOUS

COMPONENT PSD_aC2g= Monitor_nD(
  options="x y", xwidth=0.1, yheight=0.13, bins=PSD_bins, restore_neutron=1)
AT (0,0,C1234_gap) RELATIVE PREVIOUS

// put coordinate system end again in C12 centerplane
COMPONENT C12_centerplane3 = Arm()
AT (0, 0, 0) RELATIVE C12_centerplane2

END
