# Supplementary material for: A flexible high speed pulse chopper system for an inverted neutron time-of-flight option on backscattering spectrometers
Source: Sci Rep. 2018 Sep 11;8:13580. doi: 10.1038/s41598-018-31774-y (PMC6133999; doi:10.1038/s41598-018-31774-y)
Supplement: Supplementary file 2 — McStas simulation code repository [file 41598_2018_31774_MOESM2_ESM.zip › in16b-mcstas-public/in16b/share/3_chopper_C34.instr]

// IN16B BATS McStas simulation
// Markus Appel 2013-2015
//
// Part 3 (chopper):
// BATS Chopper pair C3/4
// do not include directly
//

DEFINE INSTRUMENT in16b_chopper_C34 (
   %include "in16b_base_parameters.c",
   %include "in16b_chopper_parameters.c"
)

DECLARE
%{
   %include "in16b_base_declare.c"
   %include "in16b_chopper_declare.c"
   %include "in16b_tofmon_declare.c"
%}

INITIALIZE
%{
   %include "in16b_base_initialize.c"
   %include "in16b_chopper_initialize.c"
   %include "in16b_tofmon_initialize.c"
%}

TRACE

// PREVIOUS position should be C12 centerplane
COMPONENT chopper_C34_start = Arm()
AT (0,0,0) RELATIVE PREVIOUS

// source component to run this simulation alone for testing
REMOVABLE COMPONENT Source = Source_gen(
  yheight  = 0.2,
  xwidth   = 0.3,
  zdepth   = 0.1,
  dist = 2,
  focus_xw = 0.09,
  focus_yh = 0.115,
  Lmin     = lambda_source_min,
  Lmax     = lambda_source_max,
  T1       = sT1,
  I1       = sI1,
  T2       = sT2,
  I2       = sI2,
  T3       = sT3,
  I3       = sI3,
  verbose  = 1)
AT (0,0,-2) RELATIVE chopper_C34_start

COMPONENT C34_centerplane2 = Arm()
AT (0, 0, 0) RELATIVE chopper_C34_start

COMPONENT prop_bC3= Arm()
AT (0,0, -d_C3_C4/2.0) RELATIVE C34_centerplane2
EXTEND
%{
   {
      PROP_Z0;
   }
%}

COMPONENT PSD_bC3= Monitor_nD(
  options="x y", xwidth=0.09, yheight=0.115, bins=PSD_bins)
AT (0,0,0) RELATIVE PREVIOUS

COMPONENT TOF_bC3= Monitor_nD(
  options=TOF_op_C1234, xwidth=0.12, yheight=0.13,
  user1=TOFMON_USER1, username1=TOFMON_USERNAME1 )
AT (0,0,0) RELATIVE PREVIOUS

COMPONENT L_bC3= Monitor_nD(
  options=L_op_C1234, xwidth=0.12, yheight=0.13,
  user1=TOFMON_USER1, username1=TOFMON_USERNAME1 )
AT (0,0,0) RELATIVE PREVIOUS

COMPONENT C3_chopper = MultiDiskChopper(slit_center=C3_slit_center, slit_width=C34_slit_width,
                                               nslits=C34_nslits, delta_y=C1234_delta_y, nu=C3_freq,
                                               jitter=0, delay=td_C3, thickness=C1234_thickness,
                                               phase=C3_phase, radius=C1234_radius, verbose=verbose)
AT (0,0,0) RELATIVE PREVIOUS

COMPONENT TOF_aC3= Monitor_nD(
  options=TOF_op_C1234, xwidth=0.12, yheight=0.13,
  user1=TOFMON_USER1, username1=TOFMON_USERNAME1 )
AT (0,0,0) RELATIVE PREVIOUS

COMPONENT L_aC3= Monitor_nD(
  options=L_op_C1234, xwidth=0.12, yheight=0.13,
  user1=TOFMON_USER1, username1=TOFMON_USERNAME1 )
AT (0,0,0) RELATIVE PREVIOUS

COMPONENT PSD_aC3= Monitor_nD(
  options="x y", xwidth=0.09, yheight=0.115, bins=PSD_bins)
AT (0,0,0) RELATIVE PREVIOUS

COMPONENT prop_bC4= Arm()
AT (0,0,d_C3_C4) RELATIVE PREVIOUS
EXTEND
%{
   {
      PROP_Z0;
   }
%}

COMPONENT PSD_bC4= Monitor_nD(
  options="x y", xwidth=0.09, yheight=0.115, bins=PSD_bins)
AT (0,0,0) RELATIVE PREVIOUS

COMPONENT TOF_bC4= Monitor_nD(
  options=TOF_op_C1234, xwidth=0.12, yheight=0.13,
  user1=TOFMON_USER1, username1=TOFMON_USERNAME1 )
AT (0,0,0) RELATIVE PREVIOUS

COMPONENT L_bC4= Monitor_nD(
  options=L_op_C1234, xwidth=0.12, yheight=0.13,
  user1=TOFMON_USER1, username1=TOFMON_USERNAME1 )
AT (0,0,0) RELATIVE PREVIOUS

COMPONENT C4_chopper = MultiDiskChopper(slit_center=C4_slit_center, slit_width=C34_slit_width,
                                               nslits=C34_nslits, delta_y=C1234_delta_y, nu=C4_freq,
                                               jitter=0, delay=td_C4, thickness=C1234_thickness,
                                               phase=C4_phase, radius=C1234_radius, verbose=verbose)
AT (0,0,0) RELATIVE PREVIOUS

COMPONENT TOF_aC4= Monitor_nD(
  options=TOF_op_C1234, xwidth=0.12, yheight=0.13,
  user1=TOFMON_USER1, username1=TOFMON_USERNAME1 )
AT (0,0,0) RELATIVE PREVIOUS

COMPONENT L_aC4= Monitor_nD(
  options=L_op_C1234, xwidth=0.12, yheight=0.13,
  user1=TOFMON_USER1, username1=TOFMON_USERNAME1 )
AT (0,0,0) RELATIVE PREVIOUS

COMPONENT PSD_aC4= Monitor_nD(
  options="x y", xwidth=0.09, yheight=0.115, bins=PSD_bins)
AT (0,0,0) RELATIVE PREVIOUS

COMPONENT div_aC4= Monitor_nD(
  options="hdiv limits=[-10 10], vdiv limits=[-4 4]", xwidth=0.2, yheight=0.2, bins=div_bins)
AT (0,0,0) RELATIVE PREVIOUS

// put coordinate system end again in C34 centerplane
COMPONENT C34_centerplane3 = Arm()
AT (0, 0, 0) RELATIVE C34_centerplane2

END
