# Supplementary material for: A flexible high speed pulse chopper system for an inverted neutron time-of-flight option on backscattering spectrometers
Source: Sci Rep. 2018 Sep 11;8:13580. doi: 10.1038/s41598-018-31774-y (PMC6133999; doi:10.1038/s41598-018-31774-y)
Supplement: Supplementary file 2 — McStas simulation code repository [file 41598_2018_31774_MOESM2_ESM.zip › in16b-mcstas-public/in16b/share/3_chopper_focus_file.instr]

// IN16B BATS McStas simulation
// Markus Appel 2013-2015
//
// Part 3 (chopper):
// a) guide between OS IN16B (instrument shutter) and BATS choppers
// b) BATS chopper system (included from subfiles)
// c) guide between BATS choppers and selector
//
// focus version for automated focus guide optimization with guide parametrization

DEFINE INSTRUMENT in16b_chopper (
   %include "in16b_base_parameters.c",
   %include "in16b_chopper_parameters.c",
   string chopfocus1_file="",
   string chopfocus2_file="",
   string chopfocus3_file="",
   string chopfocus1_save=" ",
   string chopfocus2_save=" ",
   string chopfocus3_save=" "
)

DECLARE
%{
   %include "in16b_base_declare.c"

//   // focus guide monitoring
//   double fgm_zl, fgm_ql, fgm_zr, fgm_qr, fgm_nscatter;

%}

INITIALIZE
%{
   %include "in16b_base_initialize.c"

   if (mcgravitation) {
      MPI_MASTER(fprintf(stderr,"ERROR: 3_chopper_focus_file.instr: This will not work with gravity on!\n"));
      exit(-1);
   }

%}

TRACE

COMPONENT chopper_a_start = Arm()
AT (0,0,0) RELATIVE PREVIOUS

// source component to run this simulation alone for testing
REMOVABLE COMPONENT Source = Source_gen(
  yheight  = 0.2,
  xwidth   = 0.3,
  zdepth   = 0.1,
  dist = 2,
  focus_xw = 0.09,
  focus_yh = 0.115,
  Lmin     = lambda_source_min,
  Lmax     = lambda_source_max,
  T1       = sT1,
  I1       = sI1,
  T2       = sT2,
  I2       = sI2,
  T3       = sT3,
  I3       = sI3,
  verbose  = 1)
AT (0,0,-2) RELATIVE chopper_a_start

// Part (a)

// in Section 14 of h112
// existing curved guide with fixed cross section of 90x115 mm^2 R=2000m to the right
// (10 x 500mm elements, 5m in total)
// This version: 5m in the focus guide section
COMPONENT existing_end = Arm()
AT (0, 0, 0) RELATIVE chopper_a_start

//COMPONENT test_input = Monitor_nD(options="previous intensity",xwidth=1,yheight=1,restore_neutron=1)
//AT (0, 0, 0) RELATIVE chopper_a_start

// *** new guide of the BATS chopper system ***
// guide_tapering seems to define the curvature different ... minus added.
COMPONENT gchopfocus = myGuide_tapering (
        l=1.983+2.500+2.500, curvature=-h112_radius,
        file=chopfocus1_file,
        W=W_swiss,R0=R0_swiss,
        Qcx=Qc_swiss, alphax=alpha_swiss, alpha_noabsx=alpha_noabs_swiss,
        Qcy=Qc_swiss, alphay=alpha_swiss, alpha_noabsy=alpha_noabs_swiss,
        verbose=verbose, save_reflection=chopfocus1_save, save_absorption=chopfocus1_save )
AT (0, 0, 0.007 + 0.0014) RELATIVE existing_end // second gap value is to line up with 3_chopper.instr

// end on first chopper pair center position
// 49mm from after old kink
COMPONENT C12_centerplane = Arm()
AT (0, 0, 1.983+2.500+2.500 + C1234_gap + d_C1_C2/2.0) RELATIVE PREVIOUS

//COMPONENT test_output = Monitor_nD(options="previous intensity",xwidth=1,yheight=1,restore_neutron=1)
//AT (0, 0, 0) RELATIVE C12_centerplane


//************************************
// Part (b)

// external instr file containing C12 chopper pair, begins and ends on C12 centerplane
%include "3_chopper_C12.instr"

//************************************
// Intermediate guide between choppers
COMPONENT gchopdefocus1 = COPY(gchopfocus) (
        l=0.793,file=chopfocus2_file, save_reflection=chopfocus2_save, save_absorption=chopfocus2_save)
AT (0,0,d_C1_C2/2.0 + C1234_gap) RELATIVE C12_centerplane

COMPONENT C34_centralplane = Arm()
AT (0,0, 0.793 + d_C1_C2/2.0 + d_C3_C4/2.0 + 2.0*C1234_gap) RELATIVE C12_centerplane

// external instr file containing C34 chopper pair, begins and ends on C34 centerplane
%include "3_chopper_C34.instr"

//************************************
// Part (c)

// new guide piece after BATS choppers
COMPONENT gchopdefocus2 = COPY(gchopfocus) (
        l=1.983+2.500+2.500-0.0075,file=chopfocus3_file, save_reflection=chopfocus3_save, save_absorption=chopfocus3_save)
        // guide length is shortened by 7.5mm to line up with 3_chopper.instr
AT (0,0,d_C1_C2/2.0 + C1234_gap) RELATIVE C34_centralplane

// end of new guide pieces
COMPONENT chopdefocus_end = Arm()
AT (0, 0, 1.983+2.500+2.500-0.0075 + 0.007) RELATIVE PREVIOUS   // guide length + gap

// existing rest of section 14 of h112
// curved guide with fixed cross section of 90x115 mm^2 R=2000m to the right
// (15 x 500mm elements, 7.5m in total)
// This version: 5m in the focus guide section + 2.5m fixed
COMPONENT gcurved14b = Guide_gravity (l=0.500,
        w1=0.090,h1=0.115,
        w2=0.090,h2=0.115,
        R0=R0_h112, Qc=Qc_h112, alpha=alpha_h112, m=m_h112, W=W_h112)
AT (0, 0, 0) RELATIVE chopdefocus_end
ROTATED (0,h112_kink,0) RELATIVE chopdefocus_end

COMPONENT COPY(gcurved14b) = COPY(gcurved14b)
AT (0, 0, 0.5001) RELATIVE PREVIOUS
ROTATED (0,h112_kink,0) RELATIVE PREVIOUS

COMPONENT COPY(gcurved14b) = COPY(gcurved14b)
AT (0, 0, 0.5001) RELATIVE PREVIOUS
ROTATED (0,h112_kink,0) RELATIVE PREVIOUS

COMPONENT COPY(gcurved14b) = COPY(gcurved14b)
AT (0, 0, 0.5001) RELATIVE PREVIOUS
ROTATED (0,h112_kink,0) RELATIVE PREVIOUS

COMPONENT COPY(gcurved14b) = COPY(gcurved14b)
AT (0, 0, 0.5001) RELATIVE PREVIOUS
ROTATED (0,h112_kink,0) RELATIVE PREVIOUS
// ^^ that was 5 elements -------------------

COMPONENT gcurved14b_end = Arm()
AT (0, 0, 0.5001) RELATIVE PREVIOUS

// straight reconverging guide, width from 90 to 60mm on 12.5m
COMPONENT greconverge = Guide_gravity (l=12.5,
        w1=0.090,h1=0.115,
        w2=0.060,h2=0.115,
        R0=R0_h112, Qc=Qc_h112, alpha=alpha_h112, m=m_h112, W=W_h112)
AT (0, 0, 0) RELATIVE PREVIOUS
ROTATED (0,h112_kink,0) RELATIVE PREVIOUS

COMPONENT greconverge_end = Arm()
AT (0, 0, 12.5001) RELATIVE PREVIOUS

COMPONENT flux_128m = Arm()
AT (0, 0, 0) RELATIVE PREVIOUS

// location of the fifth flux measurement (128m)
COMPONENT PSD_h112_128m = Monitor_nD(options="x y",bins=PSD_bins,
                             xwidth=0.090,yheight=0.115,restore_neutron=1)
AT (0, 0, 0) RELATIVE flux_128m

COMPONENT L_h112_128m = Monitor_nD(options="lambda per cm2,bins=300,limits=[0.5:20.5]",
                             xwidth=0.090,yheight=0.115,restore_neutron=1)
AT (0, 0, 0) RELATIVE flux_128m

COMPONENT cap_h112_128m = Monitor_nD(options="capture per cm2",
                             xwidth=0.090,yheight=0.115,restore_neutron=1)
AT (0, 0, 0) RELATIVE flux_128m

// -------------------------------------------

END
