# Supplementary material for: A flexible high speed pulse chopper system for an inverted neutron time-of-flight option on backscattering spectrometers
Source: Sci Rep. 2018 Sep 11;8:13580. doi: 10.1038/s41598-018-31774-y (PMC6133999; doi:10.1038/s41598-018-31774-y)
Supplement: Supplementary file 2 — McStas simulation code repository [file 41598_2018_31774_MOESM2_ESM.zip › in16b-mcstas-public/in16b/share/3_chopper_focus_optimizer.instr]

// IN16B BATS McStas simulation
// Markus Appel 2013-2015
//
// Part 3 (chopper):
// a) guide between OS IN16B (instrument shutter) and BATS choppers
// b) BATS chopper system (included from subfiles)
// c) guide between BATS choppers and selector
//
// focus version for automated focus guide optimization

DEFINE INSTRUMENT in16b_chopper (
   %include "in16b_base_parameters.c",
   %include "in16b_chopper_parameters.c"
)

DECLARE
%{
   %include "in16b_base_declare.c"

   // focus guide monitoring
   double fgm_zl, fgm_ql, fgm_zr, fgm_qr, fgm_nscatter;
%}

INITIALIZE
%{
   %include "in16b_base_initialize.c"

   if (mcgravitation) {
      MPI_MASTER(fprintf(stderr,"ERROR: 3_chopper_focus_optimize.instr: This will not work with gravity on!\n"));
      exit(-1);
   }

%}

TRACE

%include "3_chopper_focus_optimizer_interface.instr"

COMPONENT chopper_a_start = Arm()
AT (0,0,0) RELATIVE PREVIOUS

// source component to run this simulation alone for testing
REMOVABLE COMPONENT Source = Source_gen(
  yheight  = 0.2,
  xwidth   = 0.3,
  zdepth   = 0.1,
  dist = 2,
  focus_xw = 0.09,
  focus_yh = 0.115,
  Lmin     = lambda_source_min,
  Lmax     = lambda_source_max,
  T1       = sT1,
  I1       = sI1,
  T2       = sT2,
  I2       = sI2,
  T3       = sT3,
  I3       = sI3,
  verbose  = 1)
AT (0,0,-2) RELATIVE chopper_a_start

// Part (a)

// in Section 14 of h112
// existing curved guide with fixed cross section of 90x115 mm^2 R=2000m to the right
// 10 x 500mm elements, 5m in total
COMPONENT gcurved14 = Guide_gravity (l=0.500,
        w1=0.090,h1=0.115,
        w2=0.090,h2=0.115,
        R0=R0_h112, Qc=Qc_h112, alpha=alpha_h112, m=m_h112, W=W_h112)
AT (0, 0, 0) RELATIVE chopper_a_start
ROTATED (0,h112_kink,0) RELATIVE chopper_a_start

COMPONENT COPY(gcurved14) = COPY(gcurved14)
AT (0, 0, 0.5001) RELATIVE PREVIOUS
ROTATED (0,h112_kink,0) RELATIVE PREVIOUS

COMPONENT COPY(gcurved14) = COPY(gcurved14)
AT (0, 0, 0.5001) RELATIVE PREVIOUS
ROTATED (0,h112_kink,0) RELATIVE PREVIOUS

COMPONENT COPY(gcurved14) = COPY(gcurved14)
AT (0, 0, 0.5001) RELATIVE PREVIOUS
ROTATED (0,h112_kink,0) RELATIVE PREVIOUS

COMPONENT COPY(gcurved14) = COPY(gcurved14)
AT (0, 0, 0.5001) RELATIVE PREVIOUS
ROTATED (0,h112_kink,0) RELATIVE PREVIOUS
// ^^ that was 5 elements -------------------
COMPONENT COPY(gcurved14) = COPY(gcurved14)
AT (0, 0, 0.5001) RELATIVE PREVIOUS
ROTATED (0,h112_kink,0) RELATIVE PREVIOUS

COMPONENT COPY(gcurved14) = COPY(gcurved14)
AT (0, 0, 0.5001) RELATIVE PREVIOUS
ROTATED (0,h112_kink,0) RELATIVE PREVIOUS

COMPONENT COPY(gcurved14) = COPY(gcurved14)
AT (0, 0, 0.5001) RELATIVE PREVIOUS
ROTATED (0,h112_kink,0) RELATIVE PREVIOUS

COMPONENT COPY(gcurved14) = COPY(gcurved14)
AT (0, 0, 0.5001) RELATIVE PREVIOUS
ROTATED (0,h112_kink,0) RELATIVE PREVIOUS

COMPONENT COPY(gcurved14) = COPY(gcurved14)
AT (0, 0, 0.5001) RELATIVE PREVIOUS
ROTATED (0,h112_kink,0) RELATIVE PREVIOUS
// ^^ that was 10 elements -------------------

COMPONENT existing_end = Arm()
AT (0, 0, 0.5001) RELATIVE PREVIOUS
ROTATED (0,h112_kink,0) RELATIVE PREVIOUS

COMPONENT start_guide_monitoring = Arm()
AT (0, 0, 0) RELATIVE PREVIOUS
EXTEND
%{
   {
      fgm_nscatter = 0;
      fgm_zl = NAN;
      fgm_ql = NAN;
      fgm_zr = NAN;
      fgm_qr = NAN;
      #undef SCATTER
      #define SCATTER do {mcDEBUG_SCATTER(mcnlx, mcnly, mcnlz, mcnlvx, mcnlvy, mcnlvz, \
        mcnlt,mcnlsx,mcnlsy,mcnlsz, mcnlp); mcScattered++; \
        if (i==1) {fgm_zl=z; fgm_ql=q; fgm_nscatter++;} \
        if (i==2) {fgm_zr=z; fgm_qr=q; fgm_nscatter++;} \
        } while(0)
   }
%}

// *** new guide of the BATS chopper system ***
// 7mm gap for Al membrane, 493mm guide piece after
COMPONENT gchopfocus = myGuide_tapering (
        l=1.983, curvature=h112_radius,
        N=chopfocus_N,w=chopfocus_w,h=chopfocus_h,
        W=W_swiss,R0=R0_swiss,
        Qcx=Qc_swiss, alphax=alpha_swiss, mx=7,
        Qcy=Qc_swiss, alphay=alpha_swiss, my=2,
        verbose=verbose )
AT (0, 0, 0.007) RELATIVE existing_end

COMPONENT end_guide_monitoring = Arm()
AT (0, 0, 0) RELATIVE PREVIOUS
EXTEND
%{
   {
      #undef SCATTER
      #define SCATTER do {mcDEBUG_SCATTER(mcnlx, mcnly, mcnlz, mcnlvx, mcnlvy, mcnlvz, \
        mcnlt,mcnlsx,mcnlsy,mcnlsz, mcnlp); mcScattered++;} while(0)
   }
%}

COMPONENT zl_ql_FG = Monitor_nD(
      options="previous user1 limits=[0:1.983] bins=60 user2 limits=[0 10] bins=100",restore_neutron=1,
      user1=fgm_zl,username1="z",user2=fgm_ql/0.0217,username2="m_l")
AT (0,0,0) RELATIVE PREVIOUS

COMPONENT zl_ql_FG1 = Monitor_nD(
      options="previous user1 limits=[0:1.983] bins=60 user2 limits=[0 10] bins=100",restore_neutron=1,
      user1=fgm_zl,username1="z",user2=fgm_ql/0.0217,username2="m_l") WHEN (fgm_nscatter==1)
AT (0,0,0) RELATIVE PREVIOUS

COMPONENT zl_ql_FG2 = Monitor_nD(
      options="previous user1 limits=[0:1.983] bins=60 user2 limits=[0 10] bins=100",restore_neutron=1,
      user1=fgm_zl,username1="z",user2=fgm_ql/0.0217,username2="m_l") WHEN (fgm_nscatter==2)
AT (0,0,0) RELATIVE PREVIOUS

COMPONENT zr_qr_FG = Monitor_nD(
      options="previous user1 limits=[0:1.983] bins=60 user2 limits=[0 10] bins=100",restore_neutron=1,
      user1=fgm_zr,username1="z",user2=fgm_qr/0.0217,username2="m_r")
AT (0,0,0) RELATIVE PREVIOUS

COMPONENT zr_qr_FG1 = Monitor_nD(
      options="previous user1 limits=[0:1.983] bins=60 user2 limits=[0 10] bins=100",restore_neutron=1,
      user1=fgm_zr,username1="z",user2=fgm_qr/0.0217,username2="m_r") WHEN (fgm_nscatter==1)
AT (0,0,0) RELATIVE PREVIOUS

COMPONENT zr_qr_FG2 = Monitor_nD(
      options="previous user1 limits=[0:1.983] bins=60 user2 limits=[0 10] bins=100",restore_neutron=1,
      user1=fgm_zr,username1="z",user2=fgm_qr/0.0217,username2="m_r") WHEN (fgm_nscatter==2)
AT (0,0,0) RELATIVE PREVIOUS

COMPONENT nscatter_FG = Monitor_nD(
      options="previous user1 limits=[0 4] bins=4",restore_neutron=1,
      user1=fgm_nscatter,username1="n_scatter")
AT (0,0,0) RELATIVE PREVIOUS

// end on first chopper pair center position
// 49mm from after old kink
COMPONENT C12_centerplane = Arm()
AT (0, 0, 1.983 + C1234_gap + d_C1_C2/2.0) RELATIVE PREVIOUS

COMPONENT testmon = Monitor_nD(options="x y",bins=300,xwidth=0.2,yheight=0.2,restore_neutron=1)
AT (0,0,0) RELATIVE PREVIOUS

//************************************
// Part (b)

// external instr file containing C12 chopper pair, begins and ends on C12 centerplane
%include "3_chopper_C12.instr"

//************************************
// Intermediate guide between choppers
// 2 pieces, joint at old guide kink
COMPONENT gchopdefocus1 = COPY(gchopfocus) (
        l=0.793,
        N=chopdefocus1_N,w=chopdefocus1_w,h=chopdefocus1_h)
AT (0,0,d_C1_C2/2.0 + C1234_gap) RELATIVE C12_centerplane

COMPONENT C34_centralplane = Arm()
AT (0,0, 0.793 + d_C1_C2/2.0 + d_C3_C4/2.0 + 2.0*C1234_gap) RELATIVE C12_centerplane

// external instr file containing C34 chopper pair, begins and ends on C34 centerplane
%include "3_chopper_C34.instr"

//************************************
// Part (c)

// old guide kink position

// new guide piece after BATS choppers
COMPONENT gchopdefocus2 = COPY(gchopfocus) (
        l=1.983,
        N=chopdefocus2_N,w=chopdefocus2_w,h=chopdefocus2_h)
AT (0,0,d_C1_C2/2.0 + C1234_gap) RELATIVE C34_centralplane

// end of new guide pieces
COMPONENT chopdefocus_end = Arm()
AT (0, 0, 1.983 + 0.007) RELATIVE PREVIOUS

// existing rest of section 14 of h112
// curved guide with fixed cross section of 90x115 mm^2 R=2000m to the right
// 15 x 500mm elements, 7.5m in total
COMPONENT gcurved14b = Guide_gravity (l=0.500,
        w1=0.090,h1=0.115,
        w2=0.090,h2=0.115,
        R0=R0_h112, Qc=Qc_h112, alpha=alpha_h112, m=m_h112, W=W_h112)
AT (0, 0, 0) RELATIVE chopdefocus_end
ROTATED (0,h112_kink,0) RELATIVE chopdefocus_end

COMPONENT COPY(gcurved14b) = COPY(gcurved14b)
AT (0, 0, 0.5001) RELATIVE PREVIOUS
ROTATED (0,h112_kink,0) RELATIVE PREVIOUS

COMPONENT COPY(gcurved14b) = COPY(gcurved14b)
AT (0, 0, 0.5001) RELATIVE PREVIOUS
ROTATED (0,h112_kink,0) RELATIVE PREVIOUS

COMPONENT COPY(gcurved14b) = COPY(gcurved14b)
AT (0, 0, 0.5001) RELATIVE PREVIOUS
ROTATED (0,h112_kink,0) RELATIVE PREVIOUS

COMPONENT COPY(gcurved14b) = COPY(gcurved14b)
AT (0, 0, 0.5001) RELATIVE PREVIOUS
ROTATED (0,h112_kink,0) RELATIVE PREVIOUS
// ^^ that was 5 elements -------------------
COMPONENT COPY(gcurved14b) = COPY(gcurved14b)
AT (0, 0, 0.5001) RELATIVE PREVIOUS
ROTATED (0,h112_kink,0) RELATIVE PREVIOUS

COMPONENT COPY(gcurved14b) = COPY(gcurved14b)
AT (0, 0, 0.5001) RELATIVE PREVIOUS
ROTATED (0,h112_kink,0) RELATIVE PREVIOUS

COMPONENT COPY(gcurved14b) = COPY(gcurved14b)
AT (0, 0, 0.5001) RELATIVE PREVIOUS
ROTATED (0,h112_kink,0) RELATIVE PREVIOUS

COMPONENT COPY(gcurved14b) = COPY(gcurved14b)
AT (0, 0, 0.5001) RELATIVE PREVIOUS
ROTATED (0,h112_kink,0) RELATIVE PREVIOUS

COMPONENT COPY(gcurved14b) = COPY(gcurved14b)
AT (0, 0, 0.5001) RELATIVE PREVIOUS
ROTATED (0,h112_kink,0) RELATIVE PREVIOUS
// ^^ that was 10 elements -------------------
COMPONENT COPY(gcurved14b) = COPY(gcurved14b)
AT (0, 0, 0.5001) RELATIVE PREVIOUS
ROTATED (0,h112_kink,0) RELATIVE PREVIOUS

COMPONENT COPY(gcurved14b) = COPY(gcurved14b)
AT (0, 0, 0.5001) RELATIVE PREVIOUS
ROTATED (0,h112_kink,0) RELATIVE PREVIOUS

COMPONENT COPY(gcurved14b) = COPY(gcurved14b)
AT (0, 0, 0.5001) RELATIVE PREVIOUS
ROTATED (0,h112_kink,0) RELATIVE PREVIOUS

COMPONENT COPY(gcurved14b) = COPY(gcurved14b)
AT (0, 0, 0.5001) RELATIVE PREVIOUS
ROTATED (0,h112_kink,0) RELATIVE PREVIOUS

COMPONENT COPY(gcurved14b) = COPY(gcurved14b)
AT (0, 0, 0.5001) RELATIVE PREVIOUS
ROTATED (0,h112_kink,0) RELATIVE PREVIOUS
// ^^ that was 15 elements -------------------

COMPONENT gcurved14b_end = Arm()
AT (0, 0, 0.5001) RELATIVE PREVIOUS

// straight reconverging guide, width from 90 to 60mm on 12.5m
COMPONENT greconverge = Guide_gravity (l=12.5,
        w1=0.090,h1=0.115,
        w2=0.060,h2=0.115,
        R0=R0_h112, Qc=Qc_h112, alpha=alpha_h112, m=m_h112, W=W_h112)
AT (0, 0, 0) RELATIVE PREVIOUS
ROTATED (0,h112_kink,0) RELATIVE PREVIOUS

COMPONENT greconverge_end = Arm()
AT (0, 0, 12.5001) RELATIVE PREVIOUS

COMPONENT flux_128m = Arm()
AT (0, 0, 0) RELATIVE PREVIOUS

// location of the fifth flux measurement (128m)
COMPONENT PSD_h112_128m = Monitor_nD(options="x y",bins=PSD_bins,
                             xwidth=0.090,yheight=0.115,restore_neutron=1)
AT (0, 0, 0) RELATIVE flux_128m

COMPONENT L_h112_128m = Monitor_nD(options="lambda per cm2,bins=300,limits=[0.5:20.5]",
                             xwidth=0.090,yheight=0.115,restore_neutron=1)
AT (0, 0, 0) RELATIVE flux_128m

COMPONENT cap_h112_128m = Monitor_nD(options="capture per cm2",
                             xwidth=0.090,yheight=0.115,restore_neutron=1)
AT (0, 0, 0) RELATIVE flux_128m

// -------------------------------------------


END
