# Supplementary material for: A flexible high speed pulse chopper system for an inverted neutron time-of-flight option on backscattering spectrometers
Source: Sci Rep. 2018 Sep 11;8:13580. doi: 10.1038/s41598-018-31774-y (PMC6133999; doi:10.1038/s41598-018-31774-y)
Supplement: Supplementary file 2 — McStas simulation code repository [file 41598_2018_31774_MOESM2_ESM.zip › in16b-mcstas-public/in16b/share/3_chopper_focus_optimizer_interface.instr]

/****************************************************/
// Automatically generated from 3_chopper_focus_optimizer_interface.m
// Do not modify.
/****************************************************/


DEFINE INSTRUMENT in16b_chopper_focus_optimizer_interface(
   chopfocus_w0=0.090,
   chopfocus_w1=0.090,
   chopfocus_w2=0.090,
   chopfocus_w3=0.090,
   chopfocus_w4=0.090,
   chopfocus_w5=0.090,
   chopfocus_w6=0.090,
   chopfocus_w7=0.090,
   chopfocus_w8=0.090,
   chopfocus_w9=0.090,
   chopdefocus1_w0=0.090,
   chopdefocus1_w1=0.090,
   chopdefocus1_w2=0.090,
   chopdefocus1_w3=0.090,
   chopdefocus1_w4=0.090,
   chopdefocus2_w0=0.090,
   chopdefocus2_w1=0.090,
   chopdefocus2_w2=0.090,
   chopdefocus2_w3=0.090,
   chopdefocus2_w4=0.090,
   chopdefocus2_w5=0.090,
   chopdefocus2_w6=0.090,
   chopdefocus2_w7=0.090,
   chopdefocus2_w8=0.090,
   chopdefocus2_w9=0.090,
   dummy=0
)

DECLARE
%{
   int     chopfocus_N;
   double* chopfocus_w;
   double* chopfocus_h;

   int     chopdefocus1_N;
   double* chopdefocus1_w;
   double* chopdefocus1_h;

   int     chopdefocus2_N;
   double* chopdefocus2_w;
   double* chopdefocus2_h;
%}

INITIALIZE
%{
   chopfocus_N = 10;
   chopdefocus1_N = 5;
   chopdefocus2_N = 10;

   chopfocus_w = malloc(chopfocus_N*sizeof(double));
   chopfocus_h = malloc(chopfocus_N*sizeof(double));

   chopdefocus1_w = malloc(chopdefocus1_N*sizeof(double));
   chopdefocus1_h = malloc(chopdefocus1_N*sizeof(double));

   chopdefocus2_w = malloc(chopdefocus2_N*sizeof(double));
   chopdefocus2_h = malloc(chopdefocus2_N*sizeof(double));

   chopfocus_w[0]=chopfocus_w0;
   chopfocus_h[0]=0.115;
   chopfocus_w[1]=chopfocus_w1;
   chopfocus_h[1]=0.115;
   chopfocus_w[2]=chopfocus_w2;
   chopfocus_h[2]=0.115;
   chopfocus_w[3]=chopfocus_w3;
   chopfocus_h[3]=0.115;
   chopfocus_w[4]=chopfocus_w4;
   chopfocus_h[4]=0.115;
   chopfocus_w[5]=chopfocus_w5;
   chopfocus_h[5]=0.115;
   chopfocus_w[6]=chopfocus_w6;
   chopfocus_h[6]=0.115;
   chopfocus_w[7]=chopfocus_w7;
   chopfocus_h[7]=0.115;
   chopfocus_w[8]=chopfocus_w8;
   chopfocus_h[8]=0.115;
   chopfocus_w[9]=chopfocus_w9;
   chopfocus_h[9]=0.115;

   chopdefocus1_w[0]=chopdefocus1_w0;
   chopdefocus1_h[0]=0.115;
   chopdefocus1_w[1]=chopdefocus1_w1;
   chopdefocus1_h[1]=0.115;
   chopdefocus1_w[2]=chopdefocus1_w2;
   chopdefocus1_h[2]=0.115;
   chopdefocus1_w[3]=chopdefocus1_w3;
   chopdefocus1_h[3]=0.115;
   chopdefocus1_w[4]=chopdefocus1_w4;
   chopdefocus1_h[4]=0.115;

   chopdefocus2_w[0]=chopdefocus2_w0;
   chopdefocus2_h[0]=0.115;
   chopdefocus2_w[1]=chopdefocus2_w1;
   chopdefocus2_h[1]=0.115;
   chopdefocus2_w[2]=chopdefocus2_w2;
   chopdefocus2_h[2]=0.115;
   chopdefocus2_w[3]=chopdefocus2_w3;
   chopdefocus2_h[3]=0.115;
   chopdefocus2_w[4]=chopdefocus2_w4;
   chopdefocus2_h[4]=0.115;
   chopdefocus2_w[5]=chopdefocus2_w5;
   chopdefocus2_h[5]=0.115;
   chopdefocus2_w[6]=chopdefocus2_w6;
   chopdefocus2_h[6]=0.115;
   chopdefocus2_w[7]=chopdefocus2_w7;
   chopdefocus2_h[7]=0.115;
   chopdefocus2_w[8]=chopdefocus2_w8;
   chopdefocus2_h[8]=0.115;
   chopdefocus2_w[9]=chopdefocus2_w9;
   chopdefocus2_h[9]=0.115;
%}

TRACE

FINALLY
%{
   free(chopfocus_w);
   free(chopfocus_h);
   free(chopdefocus1_w);
   free(chopdefocus1_h);
   free(chopdefocus2_w);
   free(chopdefocus2_h);
%}

END
