# Supplementary material for: A flexible high speed pulse chopper system for an inverted neutron time-of-flight option on backscattering spectrometers
Source: Sci Rep. 2018 Sep 11;8:13580. doi: 10.1038/s41598-018-31774-y (PMC6133999; doi:10.1038/s41598-018-31774-y)
Supplement: Supplementary file 2 — McStas simulation code repository [file 41598_2018_31774_MOESM2_ESM.zip › in16b-mcstas-public/in16b/share/3_chopper_focus_optimizer_interface.m]

#!/usr/local/bin/octave -qf

# automatic generation of 3_chopper_focus_optimizer_interface.instr

source "3_chopper_focus_optimizer_interface_N.m"

fid=fopen('3_chopper_focus_optimizer_interface.instr','w');

fputs(fid,
"/****************************************************/\n\
// Automatically generated from 3_chopper_focus_optimizer_interface.m \n\
// Do not modify. \n\
/****************************************************/\n\
\n\
\n\
DEFINE INSTRUMENT in16b_chopper_focus_optimizer_interface( \n\
");

% parameter list
for i=0:chopfocus_N-1
   fprintf(fid,"   chopfocus_w%d=0.090,\n",i);
endfor
for i=0:chopdefocus1_N-1
   fprintf(fid,"   chopdefocus1_w%d=0.090,\n",i);
endfor
for i=0:chopdefocus2_N-1
   fprintf(fid,"   chopdefocus2_w%d=0.090,\n",i);
endfor

fputs(fid,"   dummy=0\n)\n\n");
fputs(fid,"\
DECLARE \n\
%{ \n\
   int     chopfocus_N; \n\
   double* chopfocus_w; \n\
   double* chopfocus_h; \n\
   \n\
   int     chopdefocus1_N; \n\
   double* chopdefocus1_w; \n\
   double* chopdefocus1_h; \n\
   \n\
   int     chopdefocus2_N; \n\
   double* chopdefocus2_w; \n\
   double* chopdefocus2_h; \n\
%} \n\
\n\
INITIALIZE \n\
%{ \n\
");
fprintf(fid,"   chopfocus_N = %d;\n",chopfocus_N);
fprintf(fid,"   chopdefocus1_N = %d;\n",chopdefocus1_N);
fprintf(fid,"   chopdefocus2_N = %d;\n\n",chopdefocus2_N);
fputs(fid,"\
   chopfocus_w = malloc(chopfocus_N*sizeof(double));\n\
   chopfocus_h = malloc(chopfocus_N*sizeof(double));\n\
   \n\
   chopdefocus1_w = malloc(chopdefocus1_N*sizeof(double));\n\
   chopdefocus1_h = malloc(chopdefocus1_N*sizeof(double));\n\
   \n\
   chopdefocus2_w = malloc(chopdefocus2_N*sizeof(double));\n\
   chopdefocus2_h = malloc(chopdefocus2_N*sizeof(double));\n\
   \n\
");

% parameter initialization
for i=0:chopfocus_N-1
   fprintf(fid,"   chopfocus_w[%d]=chopfocus_w%d;\n",i,i);
   fprintf(fid,"   chopfocus_h[%d]=0.115;\n",i);
endfor
fputs(fid,"\n");
for i=0:chopdefocus1_N-1
   fprintf(fid,"   chopdefocus1_w[%d]=chopdefocus1_w%d;\n",i,i);
   fprintf(fid,"   chopdefocus1_h[%d]=0.115;\n",i);
endfor
fputs(fid,"\n");
for i=0:chopdefocus2_N-1
   fprintf(fid,"   chopdefocus2_w[%d]=chopdefocus2_w%d;\n",i,i);
   fprintf(fid,"   chopdefocus2_h[%d]=0.115;\n",i);
endfor

fputs(fid,"\
%}\n\
\n\
TRACE \n\
\n\
FINALLY \n\
%{\n\
   free(chopfocus_w); \n\
   free(chopfocus_h); \n\
   free(chopdefocus1_w); \n\
   free(chopdefocus1_h); \n\
   free(chopdefocus2_w); \n\
   free(chopdefocus2_h); \n\
%}\n\
\n\
END\n\
");

fclose(fid);
