# Supplementary material for: A flexible high speed pulse chopper system for an inverted neutron time-of-flight option on backscattering spectrometers
Source: Sci Rep. 2018 Sep 11;8:13580. doi: 10.1038/s41598-018-31774-y (PMC6133999; doi:10.1038/s41598-018-31774-y)
Supplement: Supplementary file 2 — McStas simulation code repository [file 41598_2018_31774_MOESM2_ESM.zip › in16b-mcstas-public/in16b/share/3_chopper_focus_parametric.instr]

// IN16B BATS McStas simulation
// Markus Appel 2013-2015
//
// Part 3 (chopper):
// a) guide between OS IN16B (instrument shutter) and BATS choppers
// b) BATS chopper system (included from subfiles)
// c) guide between BATS choppers and selector
//
// focus version for automated focus guide optimization with guide parametrization

DEFINE INSTRUMENT in16b_chopper (
   %include "in16b_base_parameters.c",
   %include "in16b_chopper_parameters.c",
   string chopfocus_type="par1",
   // par1: biparabolic focused on C1/2
   // par2: biparabolic focused on C3/4
   // ell:  parabolic focused on C1/2, elliptic between C1/2 & C3/4, parabolic after C3/4
   C12_focus_l=1,       // focus guide length before C12
   C12_focus_in=0,      // focal length before C12 (after guide exit)
   C12_focus_out=0,     // focal length after C12 (before guide entrance)
   C34_focus_in=0,      // focal length before C34 (after guide exit)
   C34_focus_out=0,     // focal length after C34 (before guide entrance)
   C34_focus_l=1,       // (de)focus guide length after C34 (set symmetric if < 0)
   chopfocus_N=10,      // number of segments in focus guide before C1
   chopdefocus1_N=10,   // number of segments in focus guide between C23
   chopdefocus2_N=10,   // number of segments in focus guide after C4
   chopdefocus1_w0=0.090,// guide entrance width after C12 (set to match guide width before C12 if <= 0)
   chopfocus_minw=0,     // minimum guide width for all (de)focus parts
   chopdefocus1_maxw=90  // maximum guide width for guide between C12 and C34
)

DECLARE
%{
   %include "in16b_base_declare.c"

   // focus guide monitoring
   double fgm_zl, fgm_ql, fgm_zr, fgm_qr, fgm_nscatter;

   // focus guide geometry
   double* chopfocus_w;
   double* chopfocus_h;
   double* chopdefocus1_w;
   double* chopdefocus1_h;
   double* chopdefocus2_w;
   double* chopdefocus2_h;

   const double chopfocus_ltot = 1.983+2.0*2.500;
   const double chopdefocus1_ltot = 0.793;
   const double chopdefocus2_ltot = 1.983+2.0*2.500;

   // structure for defining a guide parabola shape
   struct parabola {
      double w0;     // width w0 at z=0
      double z1;
      double z2;
      double N;      // raster from z1 to z2 with N points
      double f;      // focus distance BEFORE z=0 (but measured always positive)
      double max_w;  // maximum guide width limit
   };
   //    \             /  ^ z
   //     \           /   |
   //      \---w0----/    |-0        ^
   //       \       /     |          |
   //        \     /      |          | f
   //         \ o /                  |
   //          \_/
   //

   // function to raster a parabola
   double generate_parabola(double *w_out, struct parabola p) {
      double fp,z0,z;
      int i;

      fp = - p.f/2.0 + sqrt( SQR(p.f)/4.0 + SQR(p.w0)/16.0 );
      z0 = -p.f - fp;
      if ( p.z1 - z0 <= 0 || p.z2 - z0 <= 0 )
         return -1;

      for (i=0;i<p.N;i++)
      {
         z = p.z1 + (p.z2-p.z1)*i/(p.N-1);
         w_out[i] = 4.0 * sqrt(fp*(z-z0));
         if (w_out[i] > p.max_w)
            w_out[i] = p.max_w;
      }

      return fp;
   }

   // structure for defining a guide ellipse shape
   struct ellipse {
      double w0;     // width w0 at z=0
      double z1;
      double z2;
      double N;      // raster from z1 to z2 with N points
      double f1;     // focus distance BEFORE z=0 (measured always positive)
      double f2;     // focus distance AFTER  z=0 (measured always positive)
      double max_w;  // maximum guide width limit
   };

   // function to raster an ellipse
   double generate_ellipse(double *w_out, struct ellipse p) {
      double z,z0,a2,b2,f,temp;
      int i;

      z0 = (p.f2-p.f1)/2.0;
      f = (p.f1+p.f2)/2.0;
      temp = SQR(p.w0)/4.0 + SQR(z0) - SQR(f);
      a2 = temp/2.0 + sqrt( SQR(temp)/4.0 + SQR(p.w0)/4.0*SQR(f) );
      b2 = SQR(f) + a2;

      if ( fabs(p.z1 - z0) >= sqrt(b2) || fabs(p.z2 - z0) >= sqrt(b2) )
         return -1;

      for (i=0;i<p.N;i++)
      {
         z = p.z1 + (p.z2-p.z1)*i/(p.N-1);
         w_out[i] = 2.0 * sqrt( a2 * (1.0 - SQR(z-z0)/b2) );
         if (w_out[i] > p.max_w)
            w_out[i] = p.max_w;
      }

      return (a2>0 && b2>0);
   }


%}

INITIALIZE
%{
   %include "in16b_base_initialize.c"

   double ret,z1,z2;
   FILE *fid;
   char *filename;
   int i;
   struct parabola par;
   struct ellipse ell;


   if (mcgravitation) {
      MPI_MASTER(fprintf(stderr,"ERROR: 3_chopper_focus_optimize.instr: This will not work with gravity on!\n"));
      exit(-1);
   }

   // focus guide geometry
   chopfocus_w = malloc(chopfocus_N*sizeof(double));
   chopfocus_h = malloc(chopfocus_N*sizeof(double));
   chopdefocus1_w = malloc(chopdefocus1_N*sizeof(double));
   chopdefocus1_h = malloc(chopdefocus1_N*sizeof(double));
   chopdefocus2_w = malloc(chopdefocus2_N*sizeof(double));
   chopdefocus2_h = malloc(chopdefocus2_N*sizeof(double));

   // chopfocus (always parabolic focused)
   if (C12_focus_l>chopfocus_ltot) {
      MPI_MASTER(fprintf(stderr,"ERROR: C12_focus_l is larger than guide length\n"));
      exit(-1);
   }

   par.w0 = 0.090;
   par.max_w = 0.090;
   par.f = C12_focus_l + C12_focus_in;
   par.z1 = chopfocus_ltot - C12_focus_l;
   par.z2 = -C12_focus_l;
   par.N = chopfocus_N;

   ret = generate_parabola(chopfocus_w, par);

   if (ret<=0) {
      MPI_MASTER(fprintf(stderr,"ERROR: Unphysical chopfocus parametrization\n"));
      exit(-1);
   }


   // chopdefocus1 (parabolic focused, defocused, or elliptic)
   if (!strcmp(chopfocus_type,"par1"))
   {
      // parabolic defocused
      par.w0 = ( chopdefocus1_w0 <= 0 ) ? chopfocus_w[(int)chopfocus_N-1] : chopdefocus1_w0;
      par.max_w = chopdefocus1_maxw;
      par.f = C12_focus_out;
      par.z1 = 0;
      par.z2 = chopdefocus1_ltot;
      par.N = chopdefocus1_N;

      ret = generate_parabola(chopdefocus1_w, par);

      if (ret<=0) {
         MPI_MASTER(fprintf(stderr,"ERROR: Unphysical chopdefocus1 parametrization\n"));
         exit(-1);
      }

      if (C34_focus_l<0)
         C34_focus_l = C12_focus_l - 0.793 - 2*0.069;
   }
   else if (!strcmp(chopfocus_type,"par2"))
   {
      // parabolic focused
      par.w0 = ( chopdefocus1_w0 <= 0 ) ? chopfocus_w[(int)chopfocus_N-1] : chopdefocus1_w0;
      par.max_w = chopdefocus1_maxw;
      par.f = chopdefocus1_ltot + C34_focus_in;
      par.z1 = 0;
      par.z2 = -chopdefocus1_ltot;
      par.N = chopdefocus1_N;

      ret = generate_parabola(chopdefocus1_w, par);

      if (ret<=0) {
         MPI_MASTER(fprintf(stderr,"ERROR: Unphysical chopdefocus1 parametrization\n"));
         exit(-1);
      }

      if (C34_focus_l<0)
         C34_focus_l = C12_focus_l + 0.793 + 2*0.069;
   }
   else if (!strcmp(chopfocus_type,"ell"))
   {
      // elliptic
      ell.w0 = ( chopdefocus1_w0 <= 0 ) ? chopfocus_w[(int)chopfocus_N-1] : chopdefocus1_w0;
      ell.max_w = chopdefocus1_maxw;
      ell.f1 = C12_focus_out;
      ell.f2 = chopdefocus1_ltot + C34_focus_in;
      ell.z1 = 0;
      ell.z2 = chopdefocus1_ltot;
      ell.N = chopdefocus1_N;

      ret = generate_ellipse(chopdefocus1_w, ell);

      if (ret<=0) {
         MPI_MASTER(fprintf(stderr,"ERROR: Unphysical chopdefocus1 parametrization\n"));
         exit(-1);
      }

      if (C34_focus_l<0)
         C34_focus_l = C12_focus_l;

   }
   else
   {
      MPI_MASTER(fprintf(stderr,"ERROR: Unknown chopfocus_type: '%s'",chopfocus_type));
      exit(-1);
   }

   if (C34_focus_l<0)
      C34_focus_l = 0;

   // chopdefocus2 (always parabolic defocused)
   par.w0 = 0.090;
   par.max_w = 0.090;
   par.f = C34_focus_l + C34_focus_out;
   par.z1 = -C34_focus_l;
   par.z2 = chopdefocus2_ltot - C34_focus_l;
   par.N = chopdefocus2_N;

   ret = generate_parabola(chopdefocus2_w, par);

   if (ret<=0) {
      MPI_MASTER(fprintf(stderr,"ERROR: Unphysical chopdefocus2 parametrization\n"));
      exit(-1);
   }

   for (i=0 ; i < chopfocus_N ; i++)
   {
      chopfocus_h[i] = 0.115;
      if ( chopfocus_w[i] < chopfocus_minw )
         chopfocus_w[i] = chopfocus_minw;
   }

   for (i=0 ; i < chopdefocus1_N ; i++)
   {
      chopdefocus1_h[i] = 0.115;
      if ( chopdefocus1_w[i] < chopfocus_minw )
         chopdefocus1_w[i] = chopfocus_minw;
   }

   for (i=0 ; i < chopdefocus2_N ; i++)
   {
      chopdefocus2_h[i] = 0.115;
      if ( chopdefocus2_w[i] < chopfocus_minw )
         chopdefocus2_w[i] = chopfocus_minw;
   }

   // write guide shape to external output file
   MPI_MASTER(
      filename = mcfull_file("guide_shape","dat");
      fid = fopen(filename,"w");
      fprintf(fid,"# focus/defocus guide shape used in simulation\n");
      fprintf(fid,"# z    +width/2     -width/2\n");
      z1 = - chopfocus_ltot - d_C1_C2/2.0 - C1234_gap;
      z2 = z1 + chopfocus_ltot;
      for (i=0 ; i < chopfocus_N ; i++)
         fprintf(fid,"%.6e %.6e %.6e\n",z1+(z2-z1)*i/(chopfocus_N-1),-chopfocus_w[i]/2.0,chopfocus_w[i]/2.0);

      fprintf(fid,"\n\n");
      z1 = z2 + d_C1_C2 + 2.0*C1234_gap;
      z2 = z1 + chopdefocus1_ltot;
      for (i=0 ; i < chopdefocus1_N ; i++)
         fprintf(fid,"%.6e %.6e %.6e\n",z1+(z2-z1)*i/(chopdefocus1_N-1),-chopdefocus1_w[i]/2.0,chopdefocus1_w[i]/2.0);

      fprintf(fid,"\n\n");
      z1 = z2 + d_C3_C4 + 2.0*C1234_gap;
      z2 = z1 + chopdefocus2_ltot;
      for (i=0 ; i < chopdefocus2_N ; i++)
         fprintf(fid,"%.6e %.6e %.6e\n",z1+(z2-z1)*i/(chopdefocus2_N-1),-chopdefocus2_w[i]/2.0,chopdefocus2_w[i]/2.0);

      fclose(fid);
      free(filename);
   );

%}

TRACE

COMPONENT chopper_a_start = Arm()
AT (0,0,0) RELATIVE PREVIOUS

// source component to run this simulation alone for testing
REMOVABLE COMPONENT Source = Source_gen(
  yheight  = 0.2,
  xwidth   = 0.3,
  zdepth   = 0.1,
  dist = 2,
  focus_xw = 0.09,
  focus_yh = 0.115,
  Lmin     = lambda_source_min,
  Lmax     = lambda_source_max,
  T1       = sT1,
  I1       = sI1,
  T2       = sT2,
  I2       = sI2,
  T3       = sT3,
  I3       = sI3,
  verbose  = 1)
AT (0,0,-2) RELATIVE chopper_a_start

// Part (a)

// in Section 14 of h112
// existing curved guide with fixed cross section of 90x115 mm^2 R=2000m to the right
// (10 x 500mm elements, 5m in total)
// This version: 5m in the focus guide section
COMPONENT existing_end = Arm()
AT (0, 0, 0) RELATIVE chopper_a_start

COMPONENT start_guide_monitoring = Arm()
AT (0, 0, 0) RELATIVE PREVIOUS
EXTEND
%{
   {
      fgm_nscatter = 0;
      fgm_zl = NAN;
      fgm_ql = NAN;
      fgm_zr = NAN;
      fgm_qr = NAN;
      #undef SCATTER
      #define SCATTER do {mcDEBUG_SCATTER(mcnlx, mcnly, mcnlz, mcnlvx, mcnlvy, mcnlvz, \
        mcnlt,mcnlsx,mcnlsy,mcnlsz, mcnlp); mcScattered++; \
        if (i==1) {fgm_zl=z; fgm_ql=q; fgm_nscatter++;} \
        if (i==2) {fgm_zr=z; fgm_qr=q; fgm_nscatter++;} \
        } while(0)
   }
%}

// *** new guide of the BATS chopper system ***
// guide_tapering seems to define the curvature different ... minus added.
COMPONENT gchopfocus = myGuide_tapering (
        l=1.983+2.500+2.500, curvature=-h112_radius,
        N=chopfocus_N,w=chopfocus_w,h=chopfocus_h,
        W=W_swiss,R0=R0_swiss,
        Qcx=Qc_swiss, alphax=alpha_swiss, mx=7,
        Qcy=Qc_swiss, alphay=alpha_swiss, my=2,
        verbose=verbose )
AT (0, 0, 0.007) RELATIVE existing_end

COMPONENT end_guide_monitoring = Arm()
AT (0, 0, 0) RELATIVE PREVIOUS
EXTEND
%{
   {
      #undef SCATTER
      #define SCATTER do {mcDEBUG_SCATTER(mcnlx, mcnly, mcnlz, mcnlvx, mcnlvy, mcnlvz, \
        mcnlt,mcnlsx,mcnlsy,mcnlsz, mcnlp); mcScattered++;} while(0)
   }
%}

COMPONENT zl_ql_FG = Monitor_nD(
      options="previous user1 limits=[0:1.983] bins=60 user2 limits=[0 10] bins=100",restore_neutron=1,
      user1=fgm_zl,username1="z",user2=fgm_ql/0.0217,username2="m_l")
AT (0,0,0) RELATIVE PREVIOUS

COMPONENT zl_ql_FG1 = Monitor_nD(
      options="previous user1 limits=[0:1.983] bins=60 user2 limits=[0 10] bins=100",restore_neutron=1,
      user1=fgm_zl,username1="z",user2=fgm_ql/0.0217,username2="m_l") WHEN (fgm_nscatter==1)
AT (0,0,0) RELATIVE PREVIOUS

COMPONENT zl_ql_FG2 = Monitor_nD(
      options="previous user1 limits=[0:1.983] bins=60 user2 limits=[0 10] bins=100",restore_neutron=1,
      user1=fgm_zl,username1="z",user2=fgm_ql/0.0217,username2="m_l") WHEN (fgm_nscatter==2)
AT (0,0,0) RELATIVE PREVIOUS

COMPONENT zr_qr_FG = Monitor_nD(
      options="previous user1 limits=[0:1.983] bins=60 user2 limits=[0 10] bins=100",restore_neutron=1,
      user1=fgm_zr,username1="z",user2=fgm_qr/0.0217,username2="m_r")
AT (0,0,0) RELATIVE PREVIOUS

COMPONENT zr_qr_FG1 = Monitor_nD(
      options="previous user1 limits=[0:1.983] bins=60 user2 limits=[0 10] bins=100",restore_neutron=1,
      user1=fgm_zr,username1="z",user2=fgm_qr/0.0217,username2="m_r") WHEN (fgm_nscatter==1)
AT (0,0,0) RELATIVE PREVIOUS

COMPONENT zr_qr_FG2 = Monitor_nD(
      options="previous user1 limits=[0:1.983] bins=60 user2 limits=[0 10] bins=100",restore_neutron=1,
      user1=fgm_zr,username1="z",user2=fgm_qr/0.0217,username2="m_r") WHEN (fgm_nscatter==2)
AT (0,0,0) RELATIVE PREVIOUS

COMPONENT nscatter_FG = Monitor_nD(
      options="previous user1 limits=[0 4] bins=4",restore_neutron=1,
      user1=fgm_nscatter,username1="n_scatter")
AT (0,0,0) RELATIVE PREVIOUS

// end on first chopper pair center position
// 49mm from after old kink
COMPONENT C12_centerplane = Arm()
AT (0, 0, 1.983+2.500+2.500 + C1234_gap + d_C1_C2/2.0) RELATIVE PREVIOUS

COMPONENT testmon = Monitor_nD(options="x y",bins=300,xwidth=0.2,yheight=0.2,restore_neutron=1)
AT (0,0,0) RELATIVE PREVIOUS

//************************************
// Part (b)

// external instr file containing C12 chopper pair, begins and ends on C12 centerplane
%include "3_chopper_C12.instr"

//************************************
// Intermediate guide between choppers
// 2 pieces, joint at old guide kink
COMPONENT gchopdefocus1 = COPY(gchopfocus) (
        l=0.793,
        N=chopdefocus1_N,w=chopdefocus1_w,h=chopdefocus1_h)
AT (0,0,d_C1_C2/2.0 + C1234_gap) RELATIVE C12_centerplane

COMPONENT C34_centralplane = Arm()
AT (0,0, 0.793 + d_C1_C2/2.0 + d_C3_C4/2.0 + 2.0*C1234_gap) RELATIVE C12_centerplane

// external instr file containing C34 chopper pair, begins and ends on C34 centerplane
%include "3_chopper_C34.instr"

//************************************
// Part (c)

// old guide kink position

// new guide piece after BATS choppers
COMPONENT gchopdefocus2 = COPY(gchopfocus) (
        l=1.983+2.500+2.500,
        N=chopdefocus2_N,w=chopdefocus2_w,h=chopdefocus2_h)
AT (0,0,d_C1_C2/2.0 + C1234_gap) RELATIVE C34_centralplane

// end of new guide pieces
COMPONENT chopdefocus_end = Arm()
AT (0, 0, 1.983+2.500+2.500 + 0.007) RELATIVE PREVIOUS

// existing rest of section 14 of h112
// curved guide with fixed cross section of 90x115 mm^2 R=2000m to the right
// (15 x 500mm elements, 7.5m in total)
// This version: 5m in the focus guide section + 2.5m fixed
COMPONENT gcurved14b = Guide_gravity (l=0.500,
        w1=0.090,h1=0.115,
        w2=0.090,h2=0.115,
        R0=R0_h112, Qc=Qc_h112, alpha=alpha_h112, m=m_h112, W=W_h112)
AT (0, 0, 0) RELATIVE chopdefocus_end
ROTATED (0,h112_kink,0) RELATIVE chopdefocus_end

COMPONENT COPY(gcurved14b) = COPY(gcurved14b)
AT (0, 0, 0.5001) RELATIVE PREVIOUS
ROTATED (0,h112_kink,0) RELATIVE PREVIOUS

COMPONENT COPY(gcurved14b) = COPY(gcurved14b)
AT (0, 0, 0.5001) RELATIVE PREVIOUS
ROTATED (0,h112_kink,0) RELATIVE PREVIOUS

COMPONENT COPY(gcurved14b) = COPY(gcurved14b)
AT (0, 0, 0.5001) RELATIVE PREVIOUS
ROTATED (0,h112_kink,0) RELATIVE PREVIOUS

COMPONENT COPY(gcurved14b) = COPY(gcurved14b)
AT (0, 0, 0.5001) RELATIVE PREVIOUS
ROTATED (0,h112_kink,0) RELATIVE PREVIOUS
// ^^ that was 5 elements -------------------

COMPONENT gcurved14b_end = Arm()
AT (0, 0, 0.5001) RELATIVE PREVIOUS

// straight reconverging guide, width from 90 to 60mm on 12.5m
COMPONENT greconverge = Guide_gravity (l=12.5,
        w1=0.090,h1=0.115,
        w2=0.060,h2=0.115,
        R0=R0_h112, Qc=Qc_h112, alpha=alpha_h112, m=m_h112, W=W_h112)
AT (0, 0, 0) RELATIVE PREVIOUS
ROTATED (0,h112_kink,0) RELATIVE PREVIOUS

COMPONENT greconverge_end = Arm()
AT (0, 0, 12.5001) RELATIVE PREVIOUS

COMPONENT flux_128m = Arm()
AT (0, 0, 0) RELATIVE PREVIOUS

// location of the fifth flux measurement (128m)
COMPONENT PSD_h112_128m = Monitor_nD(options="x y",bins=PSD_bins,
                             xwidth=0.090,yheight=0.115,restore_neutron=1)
AT (0, 0, 0) RELATIVE flux_128m

COMPONENT L_h112_128m = Monitor_nD(options="lambda per cm2,bins=300,limits=[0.5:20.5]",
                             xwidth=0.090,yheight=0.115,restore_neutron=1)
AT (0, 0, 0) RELATIVE flux_128m

COMPONENT cap_h112_128m = Monitor_nD(options="capture per cm2",
                             xwidth=0.090,yheight=0.115,restore_neutron=1)
AT (0, 0, 0) RELATIVE flux_128m

// -------------------------------------------

FINALLY
%{
   free(chopfocus_w);
   free(chopfocus_h);
   free(chopdefocus1_w);
   free(chopdefocus1_h);
   free(chopdefocus2_w);
   free(chopdefocus2_h);
%}

END
