# Supplementary material for: A flexible high speed pulse chopper system for an inverted neutron time-of-flight option on backscattering spectrometers
Source: Sci Rep. 2018 Sep 11;8:13580. doi: 10.1038/s41598-018-31774-y (PMC6133999; doi:10.1038/s41598-018-31774-y)
Supplement: Supplementary file 2 — McStas simulation code repository [file 41598_2018_31774_MOESM2_ESM.zip › in16b-mcstas-public/in16b/share/3_chopper_focus_test.instr]

// IN16B BATS McStas simulation
// Markus Appel 2013-2015
//
// Part 3 (chopper):
// a) guide between OS IN16B (instrument shutter) and BATS choppers
// b) BATS chopper system (included from subfiles)
// c) guide between BATS choppers and selector
//
// focus version to play around with hard focusing guide

DEFINE INSTRUMENT in16b_chopper (
   %include "in16b_base_parameters.c",
   %include "in16b_chopper_parameters.c",
   // focus guide stuff
   chopper_focus_w=0.090,     // width to focus guide down to [m]
   chopper_focus_l=1.900,     // length to focus guide down on [m]
   chopper_focus_m=2.15,          // m value of chopper focus guide
   chopper_focus_n=1,          // number of channels of chopper focus guide
   chopper_defocus_w=0.090,     // width to defocus guide up from [m]
   chopper_defocus_l=1.900,     // length to defocus guide up on [m]
   chopper_defocus_m=2.15,          // m value of chopper defocus guide
   chopper_defocus_n=1          // number of channels of chopper defocus guide
)

DECLARE
%{
   %include "in16b_base_declare.c"

   // focus guide stuff
   double gchopfocus_w[5];    // width of focus guide pieces (1st piece [0]->[1], 2nd piece [1]->[2], ...
   double gchopfocus_length[4];
   double gchopdefocus_w[8];
   double gchopdefocus_length[7];

   // focus guide monitoring
   double fgm_z, fgm_q, fgm_nscatter;
%}

INITIALIZE
%{
   %include "in16b_base_initialize.c"

   if (mcgravitation) {
      MPI_MASTER(fprintf(stderr,"ERROR: 3_chopper_focus_test.instr: This will not work with gravity on!\n"));
      exit(-1);
   }

   // focus guide stuff

   // new guide parts in BATS choppers:
   // before:
   // gchopfocus1 (493mm)
   // gchopfocus2 (500mm)
   // gchopfocus3 (500mm)
   // gchopfocus4 (0.549mm - C1234_gap - d_C1_C2/2.0)
   // between:
   // gchopdefocus1 (0.451mm - C1234_gap - d_C1_C2/2.0)
   // gchopdefocus2 (0.465mm - C1234_gap - d_C1_C2/2.0)
   // after:   (gchopdefocus3 does not exist as guide, it is the chopper gap! 2*C1234_gap+d_C3_C4)
   // gchopdefocus4 (0.535mm - C1234_gap - d_C3_C4/2.0)
   // gchopdefocus5 (500mm)
   // gchopdefocus6 (500mm)
   // gchopdefocus7 (493mm)

   int i;
   double gchopfocus_total[4]; // cumulated sum
   double gchopdefocus_total[4]; // cumulated sum
   // focusing part ************************************************************
   // length of focusing guide before choppers
   gchopfocus_length[0] = 0.493;
   gchopfocus_length[1] = 0.500;
   gchopfocus_length[2] = 0.500;
   gchopfocus_length[3] = 0.549 - C1234_gap - d_C1_C2/2.0;

   gchopfocus_total[0] = gchopfocus_length[0];
   for (i=1; i<4; i++)
      gchopfocus_total[i] = gchopfocus_total[i-1] + gchopfocus_length[i];

   gchopfocus_w[0] = 0.090;

   // calculate width of focusing guide pieces

//   // linear focusing
//   double slope = (chopper_focus_w - 0.090) / gchopfocus_total[4];
//   for (i=0; i<4; i++)
//      gchopfocus_w[i+1] = gchopfocus_w[i] + slope * gchopfocus_length[i];

   // parabolic focusing
   if (chopper_focus_w < 0.090)
   {
      double b = chopper_focus_l / (1.0 - SQR(chopper_focus_w/0.090) );
      double a = 0.090 / sqrt(b);
//      fprintf(stderr,"focus a=%g\nb=%g\n",a,b);
      for (i=0; i<4; i++)
      {
         gchopfocus_w[i+1] = a * sqrt(b-gchopfocus_total[i]+gchopfocus_total[3]-chopper_focus_l);
         if (gchopfocus_w[i+1] > 0.090)
             gchopfocus_w[i+1] = 0.090;
      }
   }
   else
   {
      for (i=0; i<5; i++)
         gchopfocus_w[i] = 0.090;
   }

   // print numbers
//   for (i=0; i<5; i++)
//      fprintf(stderr,"gchopfocus_w[%d]: %g\n",i,gchopfocus_w[i]);

   // defocusing part ************************************************************
   // length of defocusing guide
   gchopdefocus_length[0] = 0.451 - C1234_gap - d_C1_C2/2.0;
   gchopdefocus_length[1] = 0.465 - C1234_gap - d_C1_C2/2.0;
   gchopdefocus_length[2] = 2*C1234_gap + d_C3_C4;          // actually not a guide, but the C34 chopper gap
   gchopdefocus_length[3] = 0.535 - C1234_gap - d_C3_C4/2.0;
   gchopdefocus_length[4] = 0.500;
   gchopdefocus_length[5] = 0.500;
   gchopdefocus_length[6] = 0.493;

   gchopdefocus_total[0] = gchopdefocus_length[0];
   for (i=1; i<7; i++)
      gchopdefocus_total[i] = gchopdefocus_total[i-1] + gchopdefocus_length[i];

   gchopdefocus_w[0] = chopper_defocus_w;

   // calculate width of defocusing guide pieces

//   // linear defocusing TODO
//   double slope = (chopper_focus_w - 0.090) / gchopfocus_total[4];
//   for (i=0; i<4; i++)
//      gchopfocus_w[i+1] = gchopfocus_w[i] + slope * gchopfocus_length[i];

   // parabolic defocusing
   if (chopper_defocus_w < 0.090)
   {
      double b = chopper_defocus_l / (1.0 + SQR(0.090/chopper_defocus_w) );
      double a = chopper_defocus_w / sqrt(b);
//      fprintf(stderr,"defocus a=%g\nb=%g\n",a,b);
      for (i=0; i<7; i++)
      {
         gchopdefocus_w[i+1] = a * sqrt(b+gchopdefocus_total[i]);
         if (gchopdefocus_w[i+1] > 0.090)
             gchopdefocus_w[i+1] = 0.090;
      }
   }
   else
   {
      for (i=0; i<8; i++)
         gchopdefocus_w[i] = 0.090;
   }

   // print numbers
//   for (i=0; i<8; i++)
//      fprintf(stderr,"gchopdefocus_w[%d]: %g\n",i,gchopdefocus_w[i]);

%}

TRACE

COMPONENT chopper_a_start = Arm()
AT (0,0,0) RELATIVE PREVIOUS

// source component to run this simulation alone for testing
REMOVABLE COMPONENT Source = Source_gen(
  yheight  = 0.2,
  xwidth   = 0.3,
  zdepth   = 0.1,
  dist = 2,
  focus_xw = 0.09,
  focus_yh = 0.115,
  Lmin     = lambda_source_min,
  Lmax     = lambda_source_max,
  T1       = sT1,
  I1       = sI1,
  T2       = sT2,
  I2       = sI2,
  T3       = sT3,
  I3       = sI3,
  verbose  = 1)
AT (0,0,-2) RELATIVE chopper_a_start

// Part (a)

// in Section 14 of h112
// existing curved guide with fixed cross section of 90x115 mm^2 R=2000m to the right
// 10 x 500mm elements, 5m in total
COMPONENT gcurved14 = Guide_gravity (l=0.500,
        w1=0.090,h1=0.115,
        w2=0.090,h2=0.115,
        R0=R0_h112, Qc=Qc_h112, alpha=alpha_h112, m=m_h112, W=W_h112)
AT (0, 0, 0) RELATIVE chopper_a_start
ROTATED (0,h112_kink,0) RELATIVE chopper_a_start

COMPONENT COPY(gcurved14) = COPY(gcurved14)
AT (0, 0, 0.5001) RELATIVE PREVIOUS
ROTATED (0,h112_kink,0) RELATIVE PREVIOUS

COMPONENT COPY(gcurved14) = COPY(gcurved14)
AT (0, 0, 0.5001) RELATIVE PREVIOUS
ROTATED (0,h112_kink,0) RELATIVE PREVIOUS

COMPONENT COPY(gcurved14) = COPY(gcurved14)
AT (0, 0, 0.5001) RELATIVE PREVIOUS
ROTATED (0,h112_kink,0) RELATIVE PREVIOUS

COMPONENT COPY(gcurved14) = COPY(gcurved14)
AT (0, 0, 0.5001) RELATIVE PREVIOUS
ROTATED (0,h112_kink,0) RELATIVE PREVIOUS
// ^^ that was 5 elements -------------------
COMPONENT COPY(gcurved14) = COPY(gcurved14)
AT (0, 0, 0.5001) RELATIVE PREVIOUS
ROTATED (0,h112_kink,0) RELATIVE PREVIOUS

COMPONENT COPY(gcurved14) = COPY(gcurved14)
AT (0, 0, 0.5001) RELATIVE PREVIOUS
ROTATED (0,h112_kink,0) RELATIVE PREVIOUS

COMPONENT COPY(gcurved14) = COPY(gcurved14)
AT (0, 0, 0.5001) RELATIVE PREVIOUS
ROTATED (0,h112_kink,0) RELATIVE PREVIOUS

COMPONENT COPY(gcurved14) = COPY(gcurved14)
AT (0, 0, 0.5001) RELATIVE PREVIOUS
ROTATED (0,h112_kink,0) RELATIVE PREVIOUS

COMPONENT COPY(gcurved14) = COPY(gcurved14)
AT (0, 0, 0.5001) RELATIVE PREVIOUS
ROTATED (0,h112_kink,0) RELATIVE PREVIOUS
// ^^ that was 10 elements -------------------

COMPONENT existing_end = Arm()
AT (0, 0, 0.5001) RELATIVE PREVIOUS
ROTATED (0,h112_kink,0) RELATIVE PREVIOUS

COMPONENT start_guide_monitoring = Arm()
AT (0, 0, 0) RELATIVE PREVIOUS
EXTEND
%{
   {
      fgm_nscatter = 0;
      fgm_z = NAN;
      fgm_q = NAN;
      #define SCATTER do {mcDEBUG_SCATTER(mcnlx, mcnly, mcnlz, mcnlvx, mcnlvy, mcnlvz, \
        mcnlt,mcnlsx,mcnlsy,mcnlsz, mcnlp); mcScattered++; \
        if (i<=2) {fgm_z=z; fgm_q=q; fgm_nscatter++;} } while(0)
   }
%}

// *** new guide of the BATS chopper system ***
// 7mm gap for Al membrane, 493mm guide piece after
COMPONENT gchopfocus = Guide_tapering (
        option="file=focus_shape.dat",
//        option="parabolical",w1=0.090,h1=0.120,loutw=0.069,segno=50,
//        option="parabolical",w1=0.090,h1=0.120,loutw=0.5,segno=50,
        l=1.983,curvature=h112_radius,
        W=W_swiss,R0=R0_swiss,
        Qcx=Qc_swiss, alphax=alpha_swiss, mx=chopper_focus_m,
        Qcy=Qc_swiss, alphay=alpha_swiss, my=chopper_focus_m )
AT (0, 0, 0.007) RELATIVE existing_end

COMPONENT end_guide_monitoring = Arm()
AT (0, 0, 0) RELATIVE PREVIOUS
EXTEND
%{
   {
      #define SCATTER do {mcDEBUG_SCATTER(mcnlx, mcnly, mcnlz, mcnlvx, mcnlvy, mcnlvz, \
        mcnlt,mcnlsx,mcnlsy,mcnlsz, mcnlp); mcScattered++;} while(0)
   }
%}

COMPONENT z_q_FG = Monitor_nD(
      options="previous user1 limits=[0:1.983] bins=60 user2 limits=[0 10] bins=100",restore_neutron=1,
      user1=fgm_z,username1="z",user2=fgm_q/0.0217,username2="m")
AT (0,0,0) RELATIVE PREVIOUS

COMPONENT z_q_FG1 = Monitor_nD(
      options="previous user1 limits=[0:1.983] bins=60 user2 limits=[0 10] bins=100",restore_neutron=1,
      user1=fgm_z,username1="z",user2=fgm_q/0.0217,username2="m") WHEN (fgm_nscatter==1)
AT (0,0,0) RELATIVE PREVIOUS

COMPONENT z_q_FG2 = Monitor_nD(
      options="previous user1 limits=[0:1.983] bins=60 user2 limits=[0 10] bins=100",restore_neutron=1,
      user1=fgm_z,username1="z",user2=fgm_q/0.0217,username2="m") WHEN (fgm_nscatter==2)
AT (0,0,0) RELATIVE PREVIOUS

COMPONENT nscatter_FG = Monitor_nD(
      options="previous user1 limits=[0 4] bins=4",restore_neutron=1,
      user1=fgm_nscatter,username1="n_scatter")
AT (0,0,0) RELATIVE PREVIOUS

// end on first chopper pair center position
// 49mm from after old kink
COMPONENT C12_centerplane = Arm()
AT (0, 0, 1.983 + C1234_gap + d_C1_C2/2.0) RELATIVE PREVIOUS

COMPONENT testmon = Monitor_nD(options="x y",bins=300,xwidth=0.2,yheight=0.2,restore_neutron=1)
AT (0,0,0) RELATIVE PREVIOUS

//************************************
// Part (b)

// external instr file containing C12 chopper pair, begins and ends on C12 centerplane
%include "3_chopper_C12.instr"

//************************************
// Intermediate guide between choppers
// 2 pieces, joint at old guide kink
COMPONENT gchopdefocus1 = COPY(gchopfocus) (
        option="file=defocus1_shape.dat",
//        option="parabolical",w1=0.020,h1=0.120,linw=0.069,loutw=0,segno=10,
        l=0.793)
AT (0,0,d_C1_C2/2.0 + C1234_gap) RELATIVE C12_centerplane

COMPONENT C34_centralplane = Arm()
AT (0,0, 0.793 + d_C1_C2/2.0 + d_C3_C4/2.0 + 2.0*C1234_gap) RELATIVE C12_centerplane

// external instr file containing C34 chopper pair, begins and ends on C34 centerplane
%include "3_chopper_C34.instr"

//************************************
// Part (c)

// old guide kink position

// new guide piece after BATS choppers
COMPONENT gchopdefocus2 = COPY(gchopfocus) (
        option="file=defocus2_shape.dat",
        l=1.983)
AT (0,0,d_C1_C2/2.0 + C1234_gap) RELATIVE C34_centralplane

// end of new guide pieces
COMPONENT chopdefocus_end = Arm()
AT (0, 0, 1.983 + 0.007) RELATIVE PREVIOUS

// existing rest of section 14 of h112
// curved guide with fixed cross section of 90x115 mm^2 R=2000m to the right
// 15 x 500mm elements, 7.5m in total
COMPONENT gcurved14b = Guide_gravity (l=0.500,
        w1=0.090,h1=0.115,
        w2=0.090,h2=0.115,
        R0=R0_h112, Qc=Qc_h112, alpha=alpha_h112, m=m_h112, W=W_h112)
AT (0, 0, 0) RELATIVE chopdefocus_end
ROTATED (0,h112_kink,0) RELATIVE chopdefocus_end

COMPONENT COPY(gcurved14b) = COPY(gcurved14b)
AT (0, 0, 0.5001) RELATIVE PREVIOUS
ROTATED (0,h112_kink,0) RELATIVE PREVIOUS

COMPONENT COPY(gcurved14b) = COPY(gcurved14b)
AT (0, 0, 0.5001) RELATIVE PREVIOUS
ROTATED (0,h112_kink,0) RELATIVE PREVIOUS

COMPONENT COPY(gcurved14b) = COPY(gcurved14b)
AT (0, 0, 0.5001) RELATIVE PREVIOUS
ROTATED (0,h112_kink,0) RELATIVE PREVIOUS

COMPONENT COPY(gcurved14b) = COPY(gcurved14b)
AT (0, 0, 0.5001) RELATIVE PREVIOUS
ROTATED (0,h112_kink,0) RELATIVE PREVIOUS
// ^^ that was 5 elements -------------------
COMPONENT COPY(gcurved14b) = COPY(gcurved14b)
AT (0, 0, 0.5001) RELATIVE PREVIOUS
ROTATED (0,h112_kink,0) RELATIVE PREVIOUS

COMPONENT COPY(gcurved14b) = COPY(gcurved14b)
AT (0, 0, 0.5001) RELATIVE PREVIOUS
ROTATED (0,h112_kink,0) RELATIVE PREVIOUS

COMPONENT COPY(gcurved14b) = COPY(gcurved14b)
AT (0, 0, 0.5001) RELATIVE PREVIOUS
ROTATED (0,h112_kink,0) RELATIVE PREVIOUS

COMPONENT COPY(gcurved14b) = COPY(gcurved14b)
AT (0, 0, 0.5001) RELATIVE PREVIOUS
ROTATED (0,h112_kink,0) RELATIVE PREVIOUS

COMPONENT COPY(gcurved14b) = COPY(gcurved14b)
AT (0, 0, 0.5001) RELATIVE PREVIOUS
ROTATED (0,h112_kink,0) RELATIVE PREVIOUS
// ^^ that was 10 elements -------------------
COMPONENT COPY(gcurved14b) = COPY(gcurved14b)
AT (0, 0, 0.5001) RELATIVE PREVIOUS
ROTATED (0,h112_kink,0) RELATIVE PREVIOUS

COMPONENT COPY(gcurved14b) = COPY(gcurved14b)
AT (0, 0, 0.5001) RELATIVE PREVIOUS
ROTATED (0,h112_kink,0) RELATIVE PREVIOUS

COMPONENT COPY(gcurved14b) = COPY(gcurved14b)
AT (0, 0, 0.5001) RELATIVE PREVIOUS
ROTATED (0,h112_kink,0) RELATIVE PREVIOUS

COMPONENT COPY(gcurved14b) = COPY(gcurved14b)
AT (0, 0, 0.5001) RELATIVE PREVIOUS
ROTATED (0,h112_kink,0) RELATIVE PREVIOUS

COMPONENT COPY(gcurved14b) = COPY(gcurved14b)
AT (0, 0, 0.5001) RELATIVE PREVIOUS
ROTATED (0,h112_kink,0) RELATIVE PREVIOUS
// ^^ that was 15 elements -------------------

COMPONENT gcurved14b_end = Arm()
AT (0, 0, 0.5001) RELATIVE PREVIOUS

// straight reconverging guide, width from 90 to 60mm on 12.5m
COMPONENT greconverge = Guide_gravity (l=12.5,
        w1=0.090,h1=0.115,
        w2=0.060,h2=0.115,
        R0=R0_h112, Qc=Qc_h112, alpha=alpha_h112, m=m_h112, W=W_h112)
AT (0, 0, 0) RELATIVE PREVIOUS
ROTATED (0,h112_kink,0) RELATIVE PREVIOUS

COMPONENT greconverge_end = Arm()
AT (0, 0, 12.5001) RELATIVE PREVIOUS

COMPONENT flux_128m = Arm()
AT (0, 0, 0) RELATIVE PREVIOUS

// location of the fifth flux measurement (128m)
COMPONENT PSD_h112_128m = Monitor_nD(options="x y",bins=PSD_bins,
                             xwidth=0.090,yheight=0.115,restore_neutron=1)
AT (0, 0, 0) RELATIVE flux_128m

COMPONENT L_h112_128m = Monitor_nD(options="lambda per cm2,bins=300,limits=[0.5:20.5]",
                             xwidth=0.090,yheight=0.115,restore_neutron=1)
AT (0, 0, 0) RELATIVE flux_128m

COMPONENT cap_h112_128m = Monitor_nD(options="capture per cm2",
                             xwidth=0.090,yheight=0.115,restore_neutron=1)
AT (0, 0, 0) RELATIVE flux_128m

// -------------------------------------------


END
