# Supplementary material for: A flexible high speed pulse chopper system for an inverted neutron time-of-flight option on backscattering spectrometers
Source: Sci Rep. 2018 Sep 11;8:13580. doi: 10.1038/s41598-018-31774-y (PMC6133999; doi:10.1038/s41598-018-31774-y)
Supplement: Supplementary file 2 — McStas simulation code repository [file 41598_2018_31774_MOESM2_ESM.zip › in16b-mcstas-public/in16b/share/3_nochopper.instr]

// IN16B BATS McStas simulation
// Markus Appel 2013-2015
//
// Part 3 (nochopper):
// guide between OS IN16B (instrument shutter) and selector
// without BATS choppers
// performance version with iterated guide

DEFINE INSTRUMENT in16b_nochopper (
   %include "in16b_base_parameters.c"
)

DECLARE
%{
   %include "in16b_base_declare.c"
%}

INITIALIZE
%{
   %include "in16b_base_initialize.c"
%}

TRACE

COMPONENT nochopper_start = Arm()
AT (0,0,0) RELATIVE PREVIOUS

// source component to run this simulation alone for testing
REMOVABLE COMPONENT Source = Source_gen(
  yheight  = 0.2,
  xwidth   = 0.3,
  zdepth   = 0.1,
  dist = 2,
  focus_xw = 0.09,
  focus_yh = 0.115,
  Lmin     = lambda_source_min,
  Lmax     = lambda_source_max,
  T1       = sT1,
  I1       = sI1,
  T2       = sT2,
  I2       = sI2,
  T3       = sT3,
  I3       = sI3,
  verbose  = 1)
AT (0,0,-2) RELATIVE nochopper_start

// Section 14 of h112
// curved guide with fixed cross section of 90x115 mm^2 R=2000m to the right
// 35 x 500mm elements, 17.5m in total
// ***************************************************
COMPONENT gcurved14a_iteration_start = Arm()
AT (0,0,0) RELATIVE nochopper_start

COMPONENT gcurved14a = Guide_gravity (l=0.500,
        w1=0.090,h1=0.115,
        w2=0.090,h2=0.115,
        R0=R0_h112, Qc=Qc_h112, alpha=alpha_h112, m=m_h112, W=W_h112)
AT (0, 0, 0) RELATIVE PREVIOUS
ROTATED (0,h112_kink,0) RELATIVE PREVIOUS

COMPONENT gcurved14a_iteration_end = Arm()
AT (0,0,0.5001) RELATIVE PREVIOUS
JUMP gcurved14a_iteration_start ITERATE 10
// ***************************************************

COMPONENT flux_103m = Arm()
AT (0, 0, 0) RELATIVE PREVIOUS

// location of the first membrane of BATS choppers (103m)
COMPONENT PSD_h112_103m = Monitor_nD(options="x y",bins=PSD_bins,
                             xwidth=0.090,yheight=0.115,restore_neutron=1)
AT (0, 0, 0) RELATIVE flux_103m

COMPONENT L_h112_103m = Monitor_nD(options="lambda per cm2,bins=300,limits=[0.5:20.5]",
                             xwidth=0.090,yheight=0.115,restore_neutron=1)
AT (0, 0, 0) RELATIVE flux_103m

COMPONENT cap_h112_103m = Monitor_nD(options="capture per cm2",
                             xwidth=0.090,yheight=0.115,restore_neutron=1)
AT (0, 0, 0) RELATIVE flux_103m

// ***************************************************
COMPONENT gcurved14b_iteration_start = Arm()
AT (0,0,0) RELATIVE gcurved14a_iteration_end

COMPONENT gcurved14b = Guide_gravity (l=0.500,
        w1=0.090,h1=0.115,
        w2=0.090,h2=0.115,
        R0=R0_h112, Qc=Qc_h112, alpha=alpha_h112, m=m_h112, W=W_h112)
AT (0, 0, 0) RELATIVE PREVIOUS
ROTATED (0,h112_kink,0) RELATIVE PREVIOUS

COMPONENT gcurved14b_iteration_end = Arm()
AT (0,0,0.5001) RELATIVE PREVIOUS
JUMP gcurved14b_iteration_start ITERATE 10
// ***************************************************
// ***************************************************

COMPONENT flux_108m = Arm()
AT (0, 0, 0.5001) RELATIVE PREVIOUS

// location of the first membrane of BATS choppers (108m)
COMPONENT PSD_h112_108m = Monitor_nD(options="x y",bins=PSD_bins,
                             xwidth=0.090,yheight=0.115,restore_neutron=1)
AT (0, 0, 0) RELATIVE flux_108m

COMPONENT L_h112_108m = Monitor_nD(options="lambda per cm2,bins=300,limits=[0.5:20.5]",
                             xwidth=0.090,yheight=0.115,restore_neutron=1)
AT (0, 0, 0) RELATIVE flux_108m

COMPONENT cap_h112_108m = Monitor_nD(options="capture per cm2",
                             xwidth=0.090,yheight=0.115,restore_neutron=1)
AT (0, 0, 0) RELATIVE flux_108m

// ***************************************************
COMPONENT gcurved14c_iteration_start = Arm()
AT (0,0,0) RELATIVE gcurved14b_iteration_end

COMPONENT gcurved14c = Guide_gravity (l=0.500,
        w1=0.090,h1=0.115,
        w2=0.090,h2=0.115,
        R0=R0_h112, Qc=Qc_h112, alpha=alpha_h112, m=m_h112, W=W_h112)
AT (0, 0, 0) RELATIVE PREVIOUS
ROTATED (0,h112_kink,0) RELATIVE PREVIOUS

COMPONENT gcurved14c_iteration_end = Arm()
AT (0,0,0.5001) RELATIVE PREVIOUS
JUMP gcurved14c_iteration_start ITERATE 15
// ***************************************************


COMPONENT div_test1= Monitor_nD(
  options="hdiv vdiv, all limits=[-2 2]", xwidth=0.090, yheight=0.115, bins=div_bins)
AT (0,0,0) RELATIVE PREVIOUS

// straight reconverging guide, width from 90 to 60mm on 12.5m
COMPONENT greconverge = Guide_gravity (l=12.5,
        w1=0.090,h1=0.115,
        w2=0.060,h2=0.115,
        R0=R0_h112, Qc=Qc_h112, alpha=alpha_h112, m=m_h112, W=W_h112)
AT (0, 0, 0) RELATIVE PREVIOUS

COMPONENT greconverge_end = Arm()
AT (0, 0, 12.5001) RELATIVE PREVIOUS

COMPONENT div_test2= Monitor_nD(
  options="hdiv vdiv, all limits=[-2 2]", xwidth=0.060, yheight=0.115, bins=div_bins)
AT (0,0,0) RELATIVE PREVIOUS

COMPONENT flux_128m = Arm()
AT (0, 0, 0) RELATIVE PREVIOUS

// location of the fifth flux measurement (128m)
COMPONENT PSD_h112_128m = Monitor_nD(options="x y",bins=PSD_bins,
                             xwidth=0.060,yheight=0.115,restore_neutron=1)
AT (0, 0, 0) RELATIVE flux_128m

COMPONENT L_h112_128m = Monitor_nD(options="lambda per cm2,bins=300,limits=[0.5:20.5]",
                             xwidth=0.060,yheight=0.115,restore_neutron=1)
AT (0, 0, 0) RELATIVE flux_128m

COMPONENT cap_h112_128m = Monitor_nD(options="capture per cm2",
                             xwidth=0.060,yheight=0.115,restore_neutron=1)
AT (0, 0, 0) RELATIVE flux_128m
// -------------------------------------------

END
