# Supplementary material for: A flexible high speed pulse chopper system for an inverted neutron time-of-flight option on backscattering spectrometers
Source: Sci Rep. 2018 Sep 11;8:13580. doi: 10.1038/s41598-018-31774-y (PMC6133999; doi:10.1038/s41598-018-31774-y)
Supplement: Supplementary file 2 — McStas simulation code repository [file 41598_2018_31774_MOESM2_ESM.zip › in16b-mcstas-public/in16b/share/4_focusguide.instr]

// IN16B BATS McStas simulation
// Markus Appel 2013-2015
//
// Part 4:
// velocity selector and focusing guide containing BG chopper and deflector for side position
//
// split into part 4a: up to secondary spectrometer vessel (incl. gap)
//        and part 4b: inside secondary spectrometer vessel
//
//
// TODO: Implement IN16 graphite deflector

DEFINE INSTRUMENT in16b_focusguide (
   %include "in16b_base_parameters.c"
)

DECLARE
%{
   %include "in16b_base_declare.c"
%}

INITIALIZE
%{
   %include "in16b_base_initialize.c"
%}

TRACE

COMPONENT focusguide_start = Arm()
AT (0,0,0) RELATIVE PREVIOUS

// source component to run this simulation alone for testing
REMOVABLE COMPONENT Source = Source_gen(
  yheight  = 0.22,
  xwidth   = 0.16,
  zdepth   = 0.1,
  dist = 2,
  focus_xw = 0.06,
  focus_yh = 0.075,
  Lmin     = lambda_source_min,
  Lmax     = lambda_source_max,
  T1       = sT1,
  I1       = sI1,
  T2       = sT2,
  I2       = sI2,
  T3       = sT3,
  I3       = sI3,
  verbose  = 1)
AT (0,0,-2) RELATIVE focusguide_start

COMPONENT focusguide_start2 = Arm()
AT (0,0,0) RELATIVE focusguide_start

%include "4a_before_SV.instr"
%include "4b_inside_SV.instr"

END
