# Supplementary material for: A flexible high speed pulse chopper system for an inverted neutron time-of-flight option on backscattering spectrometers
Source: Sci Rep. 2018 Sep 11;8:13580. doi: 10.1038/s41598-018-31774-y (PMC6133999; doi:10.1038/s41598-018-31774-y)
Supplement: Supplementary file 2 — McStas simulation code repository [file 41598_2018_31774_MOESM2_ESM.zip › in16b-mcstas-public/in16b/share/4a_before_SV.instr]

// IN16B BATS McStas simulation
// Markus Appel 2013-2015
//
// Part 4:
// velocity selector and focusing guide containing BG chopper and deflector for side position
//
// split into part 4a: up to secondary spectrometer vessel (incl. gap)
//        and part 4b: inside secondary spectrometer vessel
//
//
// TODO: Implement IN16 graphite deflector

DEFINE INSTRUMENT in16b_focusguide (
   %include "in16b_base_parameters.c" ,
   /******************** velocity selector ******************/
   string nvs="si111",           // selector preset {'si111','si311','none','pars'}
                                 // 'none' completely removes the selector
                                 // alternatively: selector parameters (when nvs='pars')
   nvs_nblades=0,                //  (number of lamellas)
   nvs_length=0,                 //  length [m]
   nvs_screwangle=0,             //  screw angle [deg]
   /******************** BG chopper ******************/
   BG_ratio=0,
   BG_nslits=2,
   string BG_slit_center="0 180",
   string BG_slit_width="60 60",
   BG_phase=0,
   BG_delay=0,                   // additional chopper delay [s]
   BG_isfirst=0                  // set to 1 if BG is the first turning chopper
)

DECLARE
%{
   %include "in16b_base_declare.c"
   %include "in16b_tofmon_declare.c"

   // nvs parameters
   int use_nvs;
   double nvs_freq;

   // BG chopper
   double BG_freq;
   static double BG_radius = 0.365;
   static double BG_delta_y = -0.327;

   // configuration strings for different monitor_nd's
   char TOF_op_BG[200];
   char TOF_op_NVS[200];
   char L_op_aNVS[200];
   char L_op_bNVS[200];
   char L_op_FG[200];

%}

INITIALIZE
%{
   %include "in16b_base_initialize.c"
   %include "in16b_tofmon_initialize.c"

   // nvs parameters
   if (!strcmp(nvs,"si111"))
   {
      nvs_nblades=50;
      nvs_length=0.250;
      nvs_screwangle=61.8;
      use_nvs = 1;
   }
   else if (!strcmp(nvs,"si311"))
   {
      nvs_nblades=72;
      nvs_length=0.250;
      nvs_screwangle=30.6;
      use_nvs = 1;
   }
   else if (!strcmp(nvs,"none"))
   {
      use_nvs = 0;
   }
   else if (!strcmp(nvs,"pars"))
   {
      use_nvs = 1;
   }
   else
   {
      MPI_MASTER(
         fprintf(stderr,"ERROR: Invalid value for parameter nvs: '%s'\n",nvs);
      );
      exit(-1);
   }

   if (use_nvs)
      nvs_freq = v0 / nvs_length * nvs_screwangle / 360.0;

   if (verbose)
   {
      MPI_MASTER(
         fprintf(stderr,"INFO: selector speed set to %g rpm (%g Hz)\n",nvs_freq*60.0,nvs_freq);
      );
   }

   // BG chopper
   BG_delay += td_BG;
   BG_freq = (BG_ratio==0) ? 0 : clock_freq / BG_ratio;

   sprintf(TOF_op_NVS,
           "t bins=200, limits=[%g %g], %s, with borders",
           td_nvs-tof_max,td_nvs+tof_max,C1slit_op);
   sprintf(TOF_op_BG,
           "t bins=200, limits=[%g %g], %s, with borders",
           td_BG-tof_max,td_BG+tof_max,C1slit_op);

   sprintf(L_op_bNVS,"lambda bins=150, limits=[%g %g], %s, with borders",lambda_source_min,lambda_source_max,C1slit_op);
   sprintf(L_op_aNVS,"lambda bins=100, limits=[%g %g], %s, with borders", 0.5*lambda0, 1.5*lambda0,C1slit_op);
   sprintf(L_op_FG,"lambda bins=150, limits=[%g %g], %s, with borders",lambda_source_min,lambda_source_max,C1slit_op);

//   fprintf(stderr,"L_op_bNVS is '%s'\n",L_op_bNVS);

%}

TRACE

COMPONENT before_SV_start = Arm()
AT (0,0,0) RELATIVE PREVIOUS

// source component to run this simulation alone for testing
REMOVABLE COMPONENT Source = Source_gen(
  yheight  = 0.22,
  xwidth   = 0.16,
  zdepth   = 0.1,
  dist = 2,
  focus_xw = 0.06,
  focus_yh = 0.075,
  Lmin     = lambda_source_min,
  Lmax     = lambda_source_max,
  T1       = sT1,
  I1       = sI1,
  T2       = sT2,
  I2       = sI2,
  T3       = sT3,
  I3       = sI3,
  verbose  = 1)
AT (0,0,-2) RELATIVE before_SV_start

COMPONENT prop_bNVS= Arm()
AT(0, 0, 0.030) RELATIVE before_SV_start //gap before selector guessed to 3cm
EXTEND
%{
   {
      PROP_Z0;
   }
%}

COMPONENT L_bNVS = Monitor_nD(
	options=L_op_bNVS,xwidth=0.2, yheight=0.2, user1=TOFMON_USER1, username1=TOFMON_USERNAME1)
AT (0,0,0) RELATIVE PREVIOUS

COMPONENT PSD_bNVS= Monitor_nD(
  options="x y", xwidth=0.12, yheight=0.13, bins=PSD_bins)
AT (0,0,0) RELATIVE PREVIOUS

COMPONENT TOF_bNVS= Monitor_nD(
  options=TOF_op_NVS, xwidth=0.12, yheight=0.13, user1=TOFMON_USER1, username1=TOFMON_USERNAME1)
AT (0,0,0) RELATIVE PREVIOUS

COMPONENT div_bNVS= Monitor_nD(
  options="hdiv vdiv, all limits=[-2 2]", xwidth=0.2, yheight=0.2, bins=div_bins)
AT (0,0,0) RELATIVE PREVIOUS

/* ****************************|--------|************ */
/* ****************************|Selector|************ */
/* ****************************|--------|************ */

COMPONENT Vel_Sel1 = Arm()
AT (0,0,0.001) RELATIVE PREVIOUS
ROTATED (0,0,-90) RELATIVE PREVIOUS

// note that the selector is beside guide, i.e. turned by 90 degrees.
// that means width and height of the entrance aperture are swapped !!!
COMPONENT NVS = Selector(
  xwidth=0.115, yheight=0.060, length=nvs_length , nslit=nvs_nblades,
  d=0.0004,radius=0.12, alpha=nvs_screwangle, nu=nvs_freq)
WHEN (use_nvs)
AT (0,0,0) RELATIVE PREVIOUS
ROTATED (0,0,0) RELATIVE PREVIOUS

COMPONENT OutSelector = Arm()
AT (0, 0, nvs_length + 0.002) RELATIVE Vel_Sel1
ROTATED (0,0,+90) RELATIVE Vel_Sel1

/******************************************************************************************************/

COMPONENT cap_aNVS = Monitor_nD(options="capture per cm2",
                             xwidth=0.060,yheight=0.115,restore_neutron=1)
AT (0, 0, 0) RELATIVE PREVIOUS

COMPONENT div_aNVS= Monitor_nD(
  options="hdiv vdiv, all limits=[-2 2]", xwidth=0.060, yheight=0.115, bins=div_bins)
AT (0,0,0) RELATIVE PREVIOUS

COMPONENT L_vdiv_aNVS= Monitor_nD(
  options="lambda limits=[5 8], vdiv limits=[-3 3]", xwidth=0.060, yheight=0.115, bins=div_bins)
AT (0,0,0) RELATIVE PREVIOUS

COMPONENT prop_aNVS= Arm()
AT (0,0,0.03) RELATIVE PREVIOUS  //gap after selector guessed to 3cm
EXTEND
%{
   {
      PROP_Z0;
   }
%}

COMPONENT PSD_aNVS= Monitor_nD(
  options="x y", xwidth=0.060, yheight=0.115, bins=PSD_bins)
AT (0,0,0) RELATIVE PREVIOUS

COMPONENT TOF_aNVS= Monitor_nD(
  options=TOF_op_NVS, xwidth=0.060, yheight=0.115, user1=TOFMON_USER1, username1=TOFMON_USERNAME1)
AT (0,0,0) RELATIVE PREVIOUS

COMPONENT L_aNVS = Monitor_nD(
	options=L_op_aNVS, xwidth=0.060, yheight=0.115, user1=TOFMON_USER1, username1=TOFMON_USERNAME1)
AT(0, 0, 0) RELATIVE PREVIOUS


// IN16B after selector to FG nose, contains BG chopper

// Guide elements a-g, constant cross section
COMPONENT After_Selector = Guide_gravity(
  R0=R0_h112, Qc=Qc_h112, alpha=alpha_h112, m=m_h112, W=W_h112,
  w1 = 0.060, h1 = 0.115, l=3.3775)
AT (0,0,0) RELATIVE PREVIOUS

/* elliptical focus guide: */

COMPONENT FG_start = Arm()
AT (0,0,3.378) RELATIVE PREVIOUS

/* *********************************************** */
/* FG 17 sections */
// from '09 12 20 DPT-BPC 09-304 DB ind E.pdf'
// 7.2m before PST
// 7.55m before sample
/* ************************************************ */
/*h*/
COMPONENT FGsec1 = Guide_gravity(
  w1 = 0.0600, h1 = 0.115 , w2 = 0.06, h2 = 0.1147,
  l=0.5,
  R0=R0_foc1, Qc=Qc_foc1, alpha=alpha_foc1, m=m_foc1, W=W_foc1)
AT (0, 0, 0.0001) RELATIVE PREVIOUS
/*i*/
COMPONENT FGsec2 = COPY(FGsec1)(
  w1 = 0.06, h1 = 0.1147 , w2 = 0.0599, h2 = 0.1139,
  l=0.5)
AT (0, 0, 0.5+0.0001) RELATIVE PREVIOUS
/*j*/
COMPONENT FGsec3 = COPY(FGsec1)(
  w1 = 0.0599, h1 = 0.1139 , w2 =  0.0595, h2 = 0.1125,
  l=0.5)
AT (0, 0, 0.5+0.0001) RELATIVE PREVIOUS
/*k*/
COMPONENT FGsec4 = COPY(FGsec1)(
  w1 = 0.0595, h1 = 0.1125 , w2 = 0.0588, h2 = 0.1105,
  l=0.5)
AT (0, 0, 0.5+0.0001) RELATIVE PREVIOUS
/*l*/
COMPONENT FGsec5 = COPY(FGsec1)(
  w1 = 0.0588, h1 = 0.1105 , w2 = 0.05808, h2 = 0.10861,
  l=0.375)
AT (0, 0, 0.5001) RELATIVE PREVIOUS
// here starts the deflector chamber
/*m*/
COMPONENT FGsec6 = COPY(FGsec1)(
  w1 = 0.05808, h1 = 0.10861 , w2 = 0.05686, h2 = 0.1055,
  l=0.5)
AT (0, 0, 0.3751) RELATIVE PREVIOUS
/*n*/
COMPONENT FGsec7 = COPY(FGsec1)(
  w1 = 0.05686, h1 = 0.1055  , w2 = 0.05531, h2 = 0.10174,
  l=0.484)
AT (0, 0, 0.501) RELATIVE PREVIOUS

// gap 1mm

COMPONENT EndEllip1 = Arm()
AT (0,0,0.484 + 0.001) RELATIVE PREVIOUS

// from here on: everything is m=3.5

// FGsec8 'o' replacable by graphite deflector
COMPONENT FGsec8 = Guide_gravity(
  w1 = 0.05531, h1 = 0.10174  , w2 = 0.05389, h2 = 0.09825,
  R0=R0_foc2, Qc=Qc_foc2, alpha=alpha_foc2, m=m_foc2, W=W_foc2,
  l=0.380)
WHEN (!use_deflector)
AT ( ( use_deflector ? -0.2 : 0 ) , 0, 0) RELATIVE EndEllip1

// Deflector ****************
COMPONENT deflector_pivot_in = Arm()
AT (0,0,0.19) RELATIVE EndEllip1

COMPONENT deflector = Monochromator_flat(zmin=-0.1, zmax=0.1, ymin=-0.1, ymax=0.1,
          mosaich=60*3, mosaicv=60*3, r0=1, DM=d_graphite002)
WHEN (use_deflector)
AT ( ( use_deflector ? 0 : 0.3 ) ,0,0) RELATIVE deflector_pivot_in
ROTATED (0,theta_deflector,0) RELATIVE deflector_pivot_in

COMPONENT deflector_pivot_out = Arm()
AT (0,0,0) RELATIVE deflector_pivot_in
ROTATED (0, 2*theta_deflector ,0) RELATIVE deflector_pivot_in
// **************************

// **************************
// fixed guide elements for end position
// 1mm Gap
/*p*/
COMPONENT FGsec9a = Guide_gravity(
  w1 = 0.05389, h1 =0.09825  , w2 = 0.05166, h2 = 0.09293 ,
  R0=R0_foc2, Qc=Qc_foc2, alpha=alpha_foc2, m=m_foc2, W=W_foc2,
  l=0.5)
WHEN (!use_deflector)
AT (0, 0, 0.382) RELATIVE EndEllip1
/*q*/
COMPONENT FGsec10a= COPY(FGsec9a)(
  w1 = 0.05166, h1 =0.09293  , w2 = 0.05005, h2 = 0.08922 ,
  l=0.3025)
WHEN (!use_deflector)
AT (0, 0, 0.5001) RELATIVE PREVIOUS
// **************************

// **************************
// movable guide elements for side position

COMPONENT movable_guide_pivot = Arm()
AT (0,0,0) RELATIVE deflector_pivot_in
ROTATED (0, (use_deflector ? 2*theta_deflector : 140) ,0) RELATIVE deflector_pivot_in
// put a slit to stop leaking neutrons in side position
COMPONENT movable_guide_slit = Slit(xwidth=0.05344,yheight=0.09716)
WHEN (use_deflector)
AT (0, 0, 0.2985) RELATIVE movable_guide_pivot
/*y*/
COMPONENT FGsec9b = Guide_gravity(
  w1 = 0.05344, h1 =0.09716  , w2 = 0.05184, h2 = 0.09336 ,
  R0=R0_foc2, Qc=Qc_foc2, alpha=alpha_foc2, m=m_foc2, W=W_foc2,
  l=0.3475)
WHEN (use_deflector)
AT (0, 0, 0.0001) RELATIVE PREVIOUS
/*z*/
COMPONENT FGsec10b= COPY(FGsec9b)(
  w1 = 0.05184, h1 =0.09336  , w2 = 0.05005, h2 = 0.08922 ,
  l=0.3475)
WHEN (use_deflector)
AT (0, 0, 0.3476) RELATIVE PREVIOUS
// **************************

// deflector chamber exit
// start of guide in movable arm (the big one) (16mm gap)
COMPONENT big_arm = Arm()
AT (0, 0, 0.191 + 0.8025 + 0.016) RELATIVE deflector_pivot_out

// put a slit to stop leaking neutrons in side position
COMPONENT big_arm_slit = Slit(xwidth=0.05005,yheight=0.08922)
AT (0,0,0) RELATIVE PREVIOUS

/*r*/
COMPONENT FGsec11= Guide_gravity(
  w1 = 0.05005, h1 =0.08922  , w2 = 0.04697, h2 = 0.08200 ,
  R0=R0_foc2, Qc=Qc_foc2, alpha=alpha_foc2, m=m_foc2, W=W_foc2,
  l=0.492)
AT (0, 0, 0.0001) RELATIVE PREVIOUS
/*s*/
COMPONENT FGsec12= COPY(FGsec11)(
  w1 = 0.04697, h1 =0.08200   , w2 = 0.04338, h2 =  0.07330 ,
  l=0.5)
AT (0, 0, 0.4921) RELATIVE PREVIOUS
/*t*/
COMPONENT FGsec13= COPY(FGsec11)(
  w1 = 0.04338, h1 =  0.07330  , w2 = 0.03987, h2 = 0.06485 ,
  l=0.3985)
AT (0, 0, 0.5001) RELATIVE PREVIOUS

COMPONENT In_BG_chopper = Arm()
AT (0, 0, 0.3985) RELATIVE PREVIOUS

// split 20mm BG gap in 2x10mm
COMPONENT Before_BG = Arm()
AT (0,0, 0.010) RELATIVE PREVIOUS
EXTEND
%{
   {
      PROP_Z0;
   }
%}

/*****************************************************************************/
                             /*  Background chopper */
/*****************************************************************************/
/* 2slits for the bg chopper*/

COMPONENT PSD_bBG= Monitor_nD(
  options="x y", xwidth=0.05, yheight=0.08, bins=PSD_bins)
AT (0,0,0) RELATIVE PREVIOUS

COMPONENT TOF_bBG= Monitor_nD(
  options=TOF_op_BG, xwidth=0.05, yheight=0.08, user1=TOFMON_USER1, username1=TOFMON_USERNAME1)
AT (0,0,0) RELATIVE PREVIOUS

COMPONENT BG_chopper = MultiDiskChopper(slit_center=BG_slit_center, slit_width=BG_slit_width,
                                          nslits=BG_nslits, delta_y=BG_delta_y, nu=BG_freq,
                                          nrev=0, jitter=0, delay=BG_delay, isfirst=BG_isfirst, phase=BG_phase,
                                          radius=BG_radius, verbose=verbose)
AT (0,0,0) RELATIVE Before_BG

COMPONENT PSD_aBG= Monitor_nD(
  options="x y", xwidth=0.05, yheight=0.08, bins=PSD_bins)
AT (0,0,0) RELATIVE PREVIOUS

COMPONENT TOF_aBG= Monitor_nD(
  options=TOF_op_BG, xwidth=0.05, yheight=0.08, user1=TOFMON_USER1, username1=TOFMON_USERNAME1)
AT (0,0,0) RELATIVE PREVIOUS

COMPONENT div_aBG= Monitor_nD(
  options="hdiv vdiv", xwidth=0.2, yheight=0.2, bins=div_bins)
AT (0,0,0) RELATIVE PREVIOUS

COMPONENT Gap_after_BG = Arm()
AT(0, 0, 0.010) RELATIVE PREVIOUS
/*u*/
COMPONENT FGsec14=COPY(FGsec11)(
   w1 = 0.03987, h1 =0.06485  , w2 = 0.03724, h2 = 0.05831 ,
  l=0.25)
AT (0, 0, 0) RELATIVE PREVIOUS
/*v*/
COMPONENT FGsec15= COPY(FGsec11)(
   w1 = 0.03724, h1 =0.05831  , w2 = 0.03459, h2 = 0.051 ,
  l=0.2367)
AT (0, 0, 0.2501) RELATIVE PREVIOUS

/***************Gap 13 mm into spectrometer vessel*****************/
COMPONENT inside_SV = Arm()
AT (0, 0,0.2367+0.013) RELATIVE FGsec15

END
