# Supplementary material for: A flexible high speed pulse chopper system for an inverted neutron time-of-flight option on backscattering spectrometers
Source: Sci Rep. 2018 Sep 11;8:13580. doi: 10.1038/s41598-018-31774-y (PMC6133999; doi:10.1038/s41598-018-31774-y)
Supplement: Supplementary file 2 — McStas simulation code repository [file 41598_2018_31774_MOESM2_ESM.zip › in16b-mcstas-public/in16b/share/4b_inside_SV.instr]

// IN16B BATS McStas simulation
// Markus Appel 2013-2015
//
// Part 4:
// velocity selector and focusing guide containing BG chopper and deflector for side position
//
// split into part 4a: up to secondary spectrometer vessel (incl. gap)
//        and part 4b: inside secondary spectrometer vessel
//
//
// TODO: Implement IN16 graphite deflector

DEFINE INSTRUMENT in16b_focusguide (
   %include "in16b_base_parameters.c"
)

DECLARE
%{
   %include "in16b_base_declare.c"
   %include "in16b_tofmon_declare.c"

   // configuration strings for different monitor_nd's
   char L_op_FG[200];

%}

INITIALIZE
%{
   %include "in16b_base_initialize.c"
   %include "in16b_tofmon_initialize.c"

   sprintf(L_op_FG,"lambda bins=150, limits=[%g %g], %s, with borders",lambda_source_min,lambda_source_max,C1slit_op);

%}

TRACE

COMPONENT inside_SV_start = Arm()
AT (0,0,0) RELATIVE PREVIOUS

// source component to run this simulation alone for testing
REMOVABLE COMPONENT Source = Source_gen(
  yheight  = 0.22,
  xwidth   = 0.16,
  zdepth   = 0.1,
  dist = 2,
  focus_xw = 0.040,
  focus_yh = 0.040,
  Lmin     = lambda_source_min,
  Lmax     = lambda_source_max,
  T1       = sT1,
  I1       = sI1,
  T2       = sT2,
  I2       = sI2,
  T3       = sT3,
  I3       = sI3,
  verbose  = 1)
AT (0,0,-2) RELATIVE inside_SV_start

/***************Gap 13 mm into spectrometer vessel*****************/
/*w*/

COMPONENT FGsec16= COPY(FGsec11)(
   w1 = 0.03459, h1 =0.051 , w2 = 0.03093, h2 = 0.03973 ,
  l=0.269)
AT (0, 0, 0) RELATIVE inside_SV_start
/*x*/
COMPONENT FGsec17= COPY(FGsec11)(
   w1 = 0.03093, h1 =0.03973  , w2 = 0.0271, h2 = 0.0272 ,
  l=0.2613)
AT (0, 0, 0.2691) RELATIVE PREVIOUS

COMPONENT FG_end = Arm()
AT (0,0,0.2614) RELATIVE PREVIOUS
EXTEND
%{
   {
      PROP_Z0;
   }
%}

COMPONENT cap_FG= Monitor_nD(options="capture per cm2",
                             xwidth=0.0271,yheight=0.0271,restore_neutron=1)
AT (0, 0, 0) RELATIVE PREVIOUS

/* *************************************************************************** */
/*end   FG --- elliptic guide*/
/* *************************************************************************** */
/*0,600 m from the sample*/

COMPONENT PSD_FG= Monitor_nD(
  options="x y", xwidth=0.035, yheight=0.035, bins=PSD_bins)
AT (0,0,0) RELATIVE PREVIOUS

COMPONENT div_FG= Monitor_nD(
  options="hdiv vdiv", xwidth=0.2, yheight=0.2, bins=div_bins)
AT (0,0,0) RELATIVE PREVIOUS

COMPONENT L_FG = Monitor_nD(
	options=L_op_FG, xwidth=0.060, yheight=0.115, user1=TOFMON_USER1, username1=TOFMON_USERNAME1)
AT(0, 0, 0) RELATIVE PREVIOUS

COMPONENT L_vdiv_FG= Monitor_nD(
  options="lambda limits=[5 8], vdiv limits=[-3 3]", xwidth=0.060, yheight=0.115, bins=div_bins)
AT (0,0,0) RELATIVE PREVIOUS

END
