# Supplementary material for: A flexible high speed pulse chopper system for an inverted neutron time-of-flight option on backscattering spectrometers
Source: Sci Rep. 2018 Sep 11;8:13580. doi: 10.1038/s41598-018-31774-y (PMC6133999; doi:10.1038/s41598-018-31774-y)
Supplement: Supplementary file 2 — McStas simulation code repository [file 41598_2018_31774_MOESM2_ESM.zip › in16b-mcstas-public/in16b/share/4b_inside_SV_focus.instr]

// IN16B BATS McStas simulation
// Markus Appel 2013-2015
//
// part 4b: inside secondary spectrometer vessel, version with optimizing focusguide
//
//

DEFINE INSTRUMENT in16b_focusguide (
   %include "in16b_base_parameters.c",
   samplefocus_length=0.5303,       // 0.5303 is length of existing
   string samplefocus_file="",      // cannot be empty
   samplefocus2_start=0.05,         // relative to PST position
   samplefocus2_length=0.15,        // PST-sample distance is 0.35
   string samplefocus2_file="none", // guide disabled for 'none'
   flux_sample_optim_w=0.004,
   flux_sample_optim_h=0.010,
   string samplefocus1_save=" ",
   string samplefocus2_save=" "
)

DECLARE
%{
   %include "in16b_base_declare.c"
   %include "in16b_tofmon_declare.c"

   // configuration strings for different monitor_nd's
   char L_op_FG[200];
   char TOF_op_sample[200];
   char E_op_sample[200];
   char TOF_op_PST[200];

   // variable to store component index of restore component
   int restore_index;
%}

INITIALIZE
%{
   %include "in16b_base_initialize.c"
   %include "in16b_tofmon_initialize.c"

   sprintf(L_op_FG,"lambda bins=150, limits=[%g %g], %s, with borders",lambda_source_min,lambda_source_max,C1slit_op);

   sprintf(TOF_op_PST,
           "t bins=200, limits=[%g %g], %s, with borders",
           td_PST-tof_max,td_PST+tof_max,C1slit_op);
   sprintf(TOF_op_sample,
           "t bins=200, limits=[%g %g], %s, with borders",
           td_sample-tof_max,td_sample+tof_max,C1slit_op);
   sprintf(E_op_sample,
           "per cm2, energy bins=300, limits=[%g %g], %s, with borders",
           0.6*E0,1.4*E0,C1slit_op);

%}

TRACE

COMPONENT inside_SV_start = Arm()
AT (0,0,0) RELATIVE PREVIOUS

// source component to run this simulation alone for testing
REMOVABLE COMPONENT Source = Source_gen(
  yheight  = 0.22,
  xwidth   = 0.16,
  zdepth   = 0.1,
  dist = 2,
  focus_xw = 0.040,
  focus_yh = 0.040,
  Lmin     = lambda_source_min,
  Lmax     = lambda_source_max,
  T1       = sT1,
  I1       = sI1,
  T2       = sT2,
  I2       = sI2,
  T3       = sT3,
  I3       = sI3,
  verbose  = 1)
AT (0,0,-2) RELATIVE inside_SV_start

COMPONENT samplefocus = myGuide_tapering (
        l=samplefocus_length,
        file=samplefocus_file,
        save_reflection=samplefocus1_save,
        W=W_swiss,R0=R0_swiss,
        Qcx=Qc_swiss, alphax=alpha_swiss,
        Qcy=Qc_swiss, alphay=alpha_swiss,
        verbose=verbose )
AT (0, 0, 0) RELATIVE inside_SV_start

COMPONENT FG_end = Arm()
AT (0,0,samplefocus_length) RELATIVE PREVIOUS
EXTEND
%{
   {
      PROP_Z0;
   }
%}

COMPONENT cap_FG= Monitor_nD(options="capture per cm2",
                             xwidth=0.5,yheight=0.5,restore_neutron=1)
AT (0, 0, 0) RELATIVE PREVIOUS

COMPONENT PSD_FG= Monitor_nD(
  options="x y", xwidth=0.04, yheight=0.04, bins=PSD_bins)
AT (0,0,0) RELATIVE PREVIOUS

COMPONENT div_FG= Monitor_nD(
  options="hdiv vdiv", xwidth=0.2, yheight=0.2, bins=div_bins)
AT (0,0,0) RELATIVE PREVIOUS

COMPONENT L_FG = Monitor_nD(
	options=L_op_FG, xwidth=0.2, yheight=0.2, user1=TOFMON_USER1, username1=TOFMON_USERNAME1)
AT(0, 0, 0) RELATIVE PREVIOUS

COMPONENT L_vdiv_FG= Monitor_nD(
  options="lambda limits=[5 8], vdiv limits=[-3 3]", xwidth=0.2, yheight=0.2, bins=div_bins)
AT (0,0,0) RELATIVE PREVIOUS

COMPONENT PST_position = Arm()
AT (0,0,0.5303+0.250) RELATIVE inside_SV_start


COMPONENT samplefocus2 = myGuide_tapering (
        l=samplefocus2_length,
        file=samplefocus2_file,
        save_reflection=samplefocus2_save,
        W=W_swiss,R0=R0_swiss,
        Qcx=Qc_swiss, alphax=alpha_swiss,
        Qcy=Qc_swiss, alphay=alpha_swiss,
        active=strcmp(samplefocus2_file,"none"),
        verbose=verbose )
AT (0, 0, samplefocus2_start) RELATIVE PST_position

COMPONENT restore_save_4b = Arm()
AT (0,0,samplefocus2_length) RELATIVE PREVIOUS
EXTEND
%{
   restore_index = INDEX_CURRENT_COMP;
%}

/********************************************************************/
/***************************  SAMPLE POSITION ***********************/
/******************* (without the actual sample )********************/

// Neutron state will be restored after sample position monitors!
// *** TAKE CARE when changing anything beyond HERE ***

COMPONENT Sample_position_4b = Arm()
AT (0,0,0.5303+0.250+0.350) RELATIVE inside_SV_start
EXTEND
%{
   {
      // make sure neutrons are in the sample plane
      PROP_Z0;
   }
%}


COMPONENT flux_sample_optim_4b= Monitor_nD(
  options="no file, per cm2", xwidth=flux_sample_optim_w, yheight=flux_sample_optim_h,restore_neutron=1)
AT (0,0,0) RELATIVE PREVIOUS

COMPONENT PSD_sample_4b= Monitor_nD(
  options="x y", xwidth=0.1, yheight=0.1, bins=PSD_bins,restore_neutron=1)
AT (0,0,0) RELATIVE PREVIOUS

COMPONENT div_sample_4b= Monitor_nD(
  options="hdiv vdiv", xwidth=0.2, yheight=0.2, bins=div_bins,restore_neutron=1)
AT (0,0,0) RELATIVE PREVIOUS

COMPONENT div_sample_optim_4b= Monitor_nD(
  options="hdiv vdiv", xwidth=flux_sample_optim_w, yheight=flux_sample_optim_h, bins=div_bins,restore_neutron=1)
AT (0,0,0) RELATIVE PREVIOUS

COMPONENT TOF_sample_4b= Monitor_nD(
  options=TOF_op_sample, xwidth=0.1, yheight=0.1, user1=TOFMON_USER1, username1=TOFMON_USERNAME1,restore_neutron=1)
AT (0,0,0) RELATIVE PREVIOUS

COMPONENT E_sample_4b= Monitor_nD(
  options=E_op_sample, xwidth=0.1, yheight=0.1, user1=TOFMON_USER1, username1=TOFMON_USERNAME1,restore_neutron=1)
AT (0,0,0) RELATIVE PREVIOUS

COMPONENT E_sample_std_4b= Monitor_nD(
  options=E_op_sample, xwidth=0.030, yheight=0.040, user1=TOFMON_USER1, username1=TOFMON_USERNAME1,restore_neutron=1)
AT (0,0,0) RELATIVE PREVIOUS

COMPONENT E_sample_optim_4b= Monitor_nD(
  options=E_op_sample, xwidth=flux_sample_optim_w, yheight=flux_sample_optim_h, user1=TOFMON_USER1, username1=TOFMON_USERNAME1,restore_neutron=1)
AT (0,0,0) RELATIVE PREVIOUS

COMPONENT PSD_beamstop_4b= Monitor_nD(
  options="x y", xwidth=1, yheight=1, bins=PSD_bins,restore_neutron=1)
AT (0,0,2) RELATIVE Sample_position_4b

COMPONENT restore_4b = Arm()
AT (0,0,0) RELATIVE restore_save_4b
EXTEND
%{
   RESTORE_NEUTRON(restore_index,x, y, z, vx, vy, vz, t, sx, sy, sz, p);
%}

// make sure to end on sample positiion
COMPONENT Sample_position_4b_2 = Arm()
AT (0,0,0) RELATIVE Sample_position_4b

END
