# Supplementary material for: A flexible high speed pulse chopper system for an inverted neutron time-of-flight option on backscattering spectrometers
Source: Sci Rep. 2018 Sep 11;8:13580. doi: 10.1038/s41598-018-31774-y (PMC6133999; doi:10.1038/s41598-018-31774-y)
Supplement: Supplementary file 2 — McStas simulation code repository [file 41598_2018_31774_MOESM2_ESM.zip › in16b-mcstas-public/in16b/share/5_pst_tof.instr]

// IN16B BATS McStas simulation
// Markus Appel 2013-2015
//
// Part 5:
// PST chopper in tof mode as pulse shaping chopper
//

DEFINE INSTRUMENT in16b_pst_tof (
   %include "in16b_base_parameters.c" ,
   /******************** PST chopper ******************/
   PST_ratio=0,
   PST_nslits=2,
   string PST_slit_center="0 180",
   string PST_slit_width="90 90",
   PST_phase=0,
   PST_delay=0,                    // additional chopper delay [s]
   /******************** diaphragms ******************/
   dia_PST_xwidth=1,
   dia_PST_yheight=1,
   dia_sample_xwidth=1,
   dia_sample_yheight=1,
   /******************** monitor configuration ******************/
   string ETOF_E_op_sample="energy bins=50, limits=[1.68 2.68], user1 bins=600, limits=[-0.1 0.1]",
   string DC1_E_op_sample="user1, bins=400, limits=[34.25 34.35], energy, bins=400, limits=[1.88 2.28]",
   d_PSD_beamstop=2
)

DECLARE
%{
   %include "in16b_base_declare.c"
   %include "in16b_tofmon_declare.c"

   // PST chopper
   double PST_freq;

   // configuration strings for different monitor_nd's
   char TOF_op_sample[200];
   char E_op_sample[200];
   char TOF_op_PST[200];

   // variable to store component index of restore component
   int restore_index;
%}

INITIALIZE
%{
   %include "in16b_base_initialize.c"
   %include "in16b_tofmon_initialize.c"

   // PST chopper
   PST_delay += td_PST;
   PST_freq = (PST_ratio==0) ? 0 : clock_freq / PST_ratio;


   sprintf(TOF_op_PST,
           "t bins=200, limits=[%g %g], %s, with borders",
           td_PST-tof_max,td_PST+tof_max,C1slit_op);
   sprintf(TOF_op_sample,
           "t bins=200, limits=[%g %g], %s, with borders",
           td_sample-tof_max,td_sample+tof_max,C1slit_op);
   sprintf(E_op_sample,
           "energy bins=300, limits=[%g %g], %s, with borders",
           0.6*E0,1.4*E0,C1slit_op);

%}

TRACE

COMPONENT pst_tof_start = Arm()
AT (0,0,0) RELATIVE PREVIOUS

// source component to run this simulation alone for testing
REMOVABLE COMPONENT Source = Source_gen(
  yheight  = 0.22,
  xwidth   = 0.16,
  zdepth   = 0.1,
  dist = 2,
  focus_xw = 0.06,
  focus_yh = 0.075,
  Lmin     = lambda_source_min,
  Lmax     = lambda_source_max,
  T1       = sT1,
  I1       = sI1,
  T2       = sT2,
  I2       = sI2,
  T3       = sT3,
  I3       = sI3,
  verbose  = 1)
AT (0,0,-2) RELATIVE pst_tof_start


// this is the PST position
COMPONENT PST_Arm = Arm()
AT (0, 0, 0.250) RELATIVE pst_tof_start
ROTATED (0, 0, 0) RELATIVE pst_tof_start
EXTEND
%{
   {
      PROP_Z0;
   }
%}

/*****************************************************************************/
                             /*  PST chopper */
/*****************************************************************************/

COMPONENT TOF_bPST= Monitor_nD(
  options=TOF_op_PST, xwidth=0.05, yheight=0.08, user1=TOFMON_USER1, username1=TOFMON_USERNAME1)
AT (0,0,0) RELATIVE PREVIOUS

COMPONENT PST_chopper = MultiDiskChopper(slit_center=PST_slit_center, slit_width=PST_slit_width,
                                          nslits=PST_nslits, delta_y=PST_delta_y, nu=PST_freq,
                                          nrev=0, jitter=0, delay=PST_delay, isfirst=0, phase=PST_phase,
                                          radius=PST_radius, verbose=1)
AT (0,0,0) RELATIVE PREVIOUS

COMPONENT TOF_aPST= Monitor_nD(
  options=TOF_op_PST, xwidth=0.05, yheight=0.08, user1=TOFMON_USER1, username1=TOFMON_USERNAME1)
AT (0,0,0) RELATIVE PREVIOUS


COMPONENT PSD_PST = Monitor_nD(
  options="x y", xwidth=0.06, yheight=0.06, bins=PSD_bins)
AT (0,0,0) RELATIVE PREVIOUS

// Premonitor test
// beam image only for neutrons reaching the sample position
COMPONENT pre_PSD_PST_sample = PreMonitor_nD(monitor_comp=PSD_PST_sample)
AT (0,0,0) RELATIVE PREVIOUS

COMPONENT dia_PST = Slit(xwidth=dia_PST_xwidth,yheight=dia_PST_yheight)
AT (0,0,0.0) RELATIVE PST_Arm

COMPONENT dia_sample = Slit(xwidth=dia_sample_xwidth,yheight=dia_sample_yheight)
AT (0,0,0.35) RELATIVE PST_Arm

COMPONENT PSD_PST_sample = Monitor_nD(options="x y premonitor",xwidth=0.06, yheight=0.06, bins=PSD_bins, restore_neutron=1)
AT (0,0,0.35) RELATIVE PST_Arm

COMPONENT restore_save = Arm()
AT (0,0,0) RELATIVE PST_Arm
EXTEND
%{
   restore_index = INDEX_CURRENT_COMP;
%}

/********************************************************************/
/***************************  SAMPLE POSITION ***********************/
/******************* (without the actual sample )********************/

// Neutron state will be restored to PST chopper after sample position monitors!
// *** TAKE CARE when changing anything beyond HERE ***

COMPONENT Sample_position5 = Arm()
AT (0,0,0.35) RELATIVE PST_Arm
EXTEND
%{
   {
      // make sure neutrons are in the sample plane
      PROP_Z0;
   }
%}

COMPONENT PSD_sample= Monitor_nD(
  options="x y", xwidth=0.2, yheight=0.2, bins=PSD_bins)
AT (0,0,0) RELATIVE PREVIOUS

COMPONENT TOF_sample= Monitor_nD(
  options=TOF_op_sample, xwidth=0.1, yheight=0.1, user1=TOFMON_USER1, username1=TOFMON_USERNAME1)
AT (0,0,0) RELATIVE PREVIOUS

COMPONENT E_sample= Monitor_nD(
  options=E_op_sample, xwidth=0.1, yheight=0.1, user1=TOFMON_USER1, username1=TOFMON_USERNAME1)
AT (0,0,0) RELATIVE PREVIOUS

COMPONENT E_sample_small= Monitor_nD(
  options=E_op_sample, xwidth=0.030, yheight=0.040, user1=TOFMON_USER1, username1=TOFMON_USERNAME1)
AT (0,0,0) RELATIVE PREVIOUS

COMPONENT ETOF_E_sample= Monitor_nD(
  options=ETOF_E_op_sample, xwidth=0.1, yheight=0.1, user1=ETOF_E_MON_USER1, username1=ETOF_E_MON_USERNAME1)
AT (0,0,0) RELATIVE PREVIOUS

COMPONENT DC1_E_sample= Monitor_nD(
  options=DC1_E_op_sample,
  user1=(t-tC1)*sqrt(vx*vx+vy*vy+vz*vz), username1="flight path length from C1",
  xwidth=0.1, yheight=0.1)
AT (0,0,0) RELATIVE PREVIOUS

COMPONENT PSD_beamstop= Monitor_nD(
  options="x y", xwidth=1.0, yheight=1.0, bins=PSD_bins)
AT (0,0,d_PSD_beamstop) RELATIVE Sample_position5

// restore neutrons to PST position
COMPONENT restore = Arm()
AT (0,0,0) RELATIVE restore_save
EXTEND
%{
   RESTORE_NEUTRON(restore_index,x, y, z, vx, vy, vz, t, sx, sy, sz, p);
%}

// end component on sample position
COMPONENT Sample_position52 = Arm()
AT (0,0,0.35) RELATIVE PST_Arm

END
