# Supplementary material for: A flexible high speed pulse chopper system for an inverted neutron time-of-flight option on backscattering spectrometers
Source: Sci Rep. 2018 Sep 11;8:13580. doi: 10.1038/s41598-018-31774-y (PMC6133999; doi:10.1038/s41598-018-31774-y)
Supplement: Supplementary file 2 — McStas simulation code repository [file 41598_2018_31774_MOESM2_ESM.zip › in16b-mcstas-public/in16b/share/5a_pst_bs.instr]

// IN16B BATS McStas simulation
// Markus Appel 2013-2015
//
// Part 5a:
// PST in BS deflector mode
//

DEFINE INSTRUMENT in16b_pst_mono_bs (
   %include "in16b_base_parameters.c" ,
   /******************** PST deflector *********************/
   string PST_type="triple",     // flag to choose the PST model: {"single","triple"}
   PST_mosaic_v=1.8,             // vertical graphite mosaic FWHM [deg] (isotropic mosaic in pst_type="triple")
   PST_mosaic_h=1.8,             // horizontal graphite mosaic FWHM [deg]
   PST_graphite_tilt=2.2,        // tilt angle of subsequent graphite crystals [deg] (for pst_type="triple")
   PST_graphite_distance=0.002,  // distance between subsequent graphite crystals [m] (for pst_type="triple")
   PST_r0=0.9,                   // peak reflectivity of graphite crystals
   PST_r02=0.9,                  // intensity scaling of reflection from second PST crystal (additionally to PST_r0, only for PST_type="triple")
   PST_r03=0.8,                  // same for third crystal
   PST_speed=243                 // graphite crystal speed [m/s]
)

DECLARE
%{
   %include "in16b_base_declare.c"

   // PST deflector parameters
   double PST_absdy;         // distance from PST axis to beam center
   double PST_speedoverdy;
   int PST_use_single;       // for performance: 0='triple', 1='single'

   // flag for scattered neutrons in pst_type="triple"
   int scattered_on_crystal1;
   int scattered_on_crystal2;
   int scattered_on_crystal3;
%}

INITIALIZE
%{
   %include "in16b_base_initialize.c"

   PST_absdy = fabs(PST_delta_y);
   PST_speedoverdy = PST_speed / PST_absdy;

   if (!strcmp(PST_type,"single"))
      PST_use_single = 1;
   else if (!strcmp(PST_type,"triple"))
      PST_use_single = 0;
   else
   {
      MPI_MASTER(
         fprintf(stderr,"Invalid PST type: '%s'\n",PST_type);
      );
      exit(-1);
   }
%}

TRACE

// PREVIOUS must be FG exit position!

COMPONENT FG_end2 = Arm()
AT (0,0,0) RELATIVE PREVIOUS

// source component to run this simulation alone for testing
REMOVABLE COMPONENT Source = Source_gen(
  yheight  = 0.2,
  xwidth   = 0.2,
  zdepth   = 0.1,
  dist = 2,
  focus_xw = 0.030,
  focus_yh = 0.030,
  Lmin     = lambda_source_min,
  Lmax     = lambda_source_max,
  T1       = sT1,
  I1       = sI1,
  T2       = sT2,
  I2       = sI2,
  T3       = sT3,
  I3       = sI3,
  verbose  = 1)
AT (0,0,-2) RELATIVE FG_end2


/********************************************************************/
/************************  PST deflector ****************************/
/********************************************************************/

// this is the PST position
COMPONENT PST_arm = Arm()
AT (0,0, 0.250) RELATIVE FG_end2
ROTATED (0,90.0-theta_PST,0) RELATIVE FG_end2

COMPONENT PSD_bPST = Monitor_nD(
  options="x y", xwidth=0.06, yheight=0.06, bins=PSD_bins)
AT (0,0,0) RELATIVE PREVIOUS

/**********************************************/
// triple crystal deflector : 3 x inclined Monochromator_flat

// crystal 1
   COMPONENT move_in_crystal1 = Arm() WHEN (!PST_use_single)
   AT (0,0,0) RELATIVE PST_arm
   EXTEND
   %{
      {
      PROP_Z0;
      vx -= PST_speedoverdy * (fabs(PST_delta_y) + y);
      vy += PST_speedoverdy * x;
      }
   %}

   COMPONENT PST0_crystal1 = Monochromator_flat(zmin=-0.05, zmax=0.05, ymin=-0.029, ymax=0.029,
             mosaich=60*PST_mosaic_v, mosaicv=60*PST_mosaic_v, r0=PST_r0, DM=d_graphite) WHEN (!PST_use_single)
   AT (0,0,1e-5) RELATIVE move_in_crystal1
   ROTATED (0,90,0) RELATIVE move_in_crystal1
   EXTEND
   %{
      {
      scattered_on_crystal1 = SCATTERED;
      }
   %}

   COMPONENT move_out_crystal1 = Arm() WHEN (!PST_use_single)
   AT (0,0,0) RELATIVE move_in_crystal1
   EXTEND
   %{
      {
      PROP_Z0;
      vx += PST_speedoverdy * (PST_absdy + y);
      vy -= PST_speedoverdy * x;
      }
   %}

// crystal 2
   COMPONENT move_in_crystal2 = Arm() WHEN (!PST_use_single && !scattered_on_crystal1)
   AT (0,0,PST_graphite_distance) RELATIVE PST_arm
   ROTATED (0,PST_graphite_tilt,0) RELATIVE PST_arm
   EXTEND
   %{
      {
      PROP_Z0;
      vx -= PST_speedoverdy * (PST_absdy + y) * cos(mcipPST_graphite_tilt*DEG2RAD);
      vz -= PST_speedoverdy * (PST_absdy + y) * sin(mcipPST_graphite_tilt*DEG2RAD);
      vy += PST_speedoverdy * x;
      }
   %}

   COMPONENT PST0_crystal2 = COPY(PST0_crystal1) WHEN (!PST_use_single && !scattered_on_crystal1)
   AT (0,0,1e-5) RELATIVE move_in_crystal2
   ROTATED (0,90,0) RELATIVE move_in_crystal2
   EXTEND
   %{
      {
      scattered_on_crystal2 = SCATTERED;
      if (SCATTERED) { p *= mcipPST_r02; }
      }
   %}

   COMPONENT move_out_crystal2 = Arm() WHEN (!PST_use_single && !scattered_on_crystal1)
   AT (0,0,0) RELATIVE move_in_crystal2
   EXTEND %{
      {
      vx += PST_speedoverdy * (PST_absdy + y) * cos(mcipPST_graphite_tilt*DEG2RAD);
      vz += PST_speedoverdy * (PST_absdy + y) * sin(mcipPST_graphite_tilt*DEG2RAD);
      vy -= PST_speedoverdy * x;
      }
   %}

// crystal 3
   COMPONENT move_in_crystal3 = Arm() WHEN (!PST_use_single && !scattered_on_crystal1 && !scattered_on_crystal2)
   AT (0,0,3*PST_graphite_distance) RELATIVE PST_arm
   ROTATED (0,-PST_graphite_tilt,0) RELATIVE PST_arm
   EXTEND
   %{
      {
      PROP_Z0;
      vx -= PST_speedoverdy * (PST_absdy + y) * cos(-mcipPST_graphite_tilt*DEG2RAD);
      vz -= PST_speedoverdy * (PST_absdy + y) * sin(-mcipPST_graphite_tilt*DEG2RAD);
      vy += PST_speedoverdy * x;
      }
   %}

   COMPONENT PST0_crystal3 = COPY(PST0_crystal1) WHEN (!PST_use_single && !scattered_on_crystal1 && !scattered_on_crystal2)
   AT (0,0,1e-5) RELATIVE move_in_crystal3
   ROTATED (0,90,0) RELATIVE move_in_crystal3
   EXTEND
   %{
      {
      scattered_on_crystal3 = SCATTERED;
      if (SCATTERED) { p *= mcipPST_r03; }
      }
   %}

   COMPONENT move_out_crystal3 = Arm() WHEN (!PST_use_single && !scattered_on_crystal1 && !scattered_on_crystal2)
   AT (0,0,0) RELATIVE move_in_crystal3
   EXTEND %{
      {
      vx += PST_speedoverdy * (PST_absdy + y) * cos(-mcipPST_graphite_tilt*DEG2RAD);
      vz += PST_speedoverdy * (PST_absdy + y) * sin(-mcipPST_graphite_tilt*DEG2RAD);
      vy -= PST_speedoverdy * x;
      }
   %}

/**********************************************/
// pst_type 'single' : one Monochromator_flat
// crystal surface is in the yz-plane
   COMPONENT move_in1 = Arm() WHEN PST_use_single
   AT (0,0,0) RELATIVE PST_arm
   EXTEND %{
      {
      PROP_Z0;
      vx -= PST_speedoverdy * (PST_absdy + y);
      vy += PST_speedoverdy * x;
      }
   %}

   COMPONENT PST1 = Monochromator_flat(zmin=-0.05, zmax=0.05, ymin=-0.029, ymax=0.029,
             mosaich=60*PST_mosaic_h, mosaicv=60*PST_mosaic_v, r0=PST_r0, DM=d_graphite) WHEN PST_use_single
   AT (0,0,1e-5) RELATIVE PST_arm
   ROTATED (0,90,0) RELATIVE PST_arm
   EXTEND
   %{
      {
      scattered_on_crystal1 = SCATTERED;
      }
   %}


   COMPONENT move_out1 = Arm() WHEN PST_use_single
   AT (0,0,0) RELATIVE PST_arm
   EXTEND %{
      {
      PROP_Z0;
      vx += PST_speedoverdy * (PST_absdy + y);
      vy -= PST_speedoverdy * x;
      }
   %}

COMPONENT PSD_aPST = Monitor_nD(
  options="x y", xwidth=0.06, yheight=0.06, bins=PSD_bins)
WHEN (scattered_on_crystal1 || scattered_on_crystal2 || scattered_on_crystal3)
AT (0,0,0) RELATIVE PREVIOUS

// 'Beamstop'
COMPONENT PSD_beamstop = Monitor_nD(
  options="x y", xwidth=0.2, yheight=0.2, bins=PSD_bins)
WHEN ( !scattered_on_crystal1 && (PST_use_single || (!scattered_on_crystal2 && !scattered_on_crystal3) ) )
AT (0,0,0.40) RELATIVE FG_end2


COMPONENT beamstop = Arm()
WHEN ( !scattered_on_crystal1 && (PST_use_single || (!scattered_on_crystal2 && !scattered_on_crystal3) ) )
AT (0,0,0.40) RELATIVE FG_end2
EXTEND
%{
   {
   ABSORB;
   }
%}

COMPONENT PST_out = Arm()
AT (0,0,0) RELATIVE PST_arm
ROTATED (0,180.0+90.0-theta_PST,0) RELATIVE PST_arm

END
