# Supplementary material for: A flexible high speed pulse chopper system for an inverted neutron time-of-flight option on backscattering spectrometers
Source: Sci Rep. 2018 Sep 11;8:13580. doi: 10.1038/s41598-018-31774-y (PMC6133999; doi:10.1038/s41598-018-31774-y)
Supplement: Supplementary file 2 — McStas simulation code repository [file 41598_2018_31774_MOESM2_ESM.zip › in16b-mcstas-public/in16b/share/5b_mono_bs.instr]

// IN16B BATS McStas simulation
// Markus Appel 2013-2015
//
// Part 5b:
// BS monochromator
//

DEFINE INSTRUMENT in16b_pst_mono_bs (
   %include "in16b_base_parameters.c" ,
   /******************** monochromator *********************/
   d_mono_PST=2.000,             // distance from monochromator to PST
   mono_diaphragm_radius=0,      // optional diaphragm on trumpet exit, 0 to disable
   mono_radius=2.165,            // monochromator radius of curvature
   doppler_speed=0,              // ...
   doppler_amplitude=0.075,      // ...
   mono_split=1,                 // re-use trajectories at monochromator
   mono_mirror=0                 // set mirror flag on monochromator (for debugging)
)

DECLARE
%{
   %include "in16b_base_declare.c"

   double p_bmono;
   char vdiv_E_bmono_op[200], hdiv_E_bmono_op[200];
%}

INITIALIZE
%{
   %include "in16b_base_initialize.c"

   sprintf(vdiv_E_bmono_op,"energy limits=[%g %g] bins=200, vdiv limits=[-11 11] bins=200 border",0.8*E0,1.2*E0);
   sprintf(hdiv_E_bmono_op,"energy limits=[%g %g] bins=200, hdiv limits=[-20 20] bins=200 border",0.8*E0,1.2*E0);
%}

TRACE

// PREVIOUS must be FG exit position!

COMPONENT PST_out2 = Arm()
AT (0,0,0) RELATIVE PREVIOUS

// source component to run this simulation alone for testing
REMOVABLE COMPONENT Source = Source_gen(
  yheight  = 0.5,
  xwidth   = 0.5,
  zdepth   = 0.1,
  dist = 2,
  focus_xw = 0.5,
  focus_yh = 0.25,
  Lmin     = lambda_source_min,
  Lmax     = lambda_source_max,
  T1       = sT1,
  I1       = sI1,
  T2       = sT2,
  I2       = sI2,
  T3       = sT3,
  I3       = sI3,
  verbose  = 1)
AT (0,0,0) RELATIVE PST_out2

// Optional diaphragm at trumpet exit before monochromator
// is 1.9m distance a peu pres correcte?
COMPONENT diaphragm_mono = Slit(radius=mono_diaphragm_radius)
WHEN (mono_diaphragm_radius)
AT (0,0,1.900) RELATIVE PST_out2

/********************************************************************/
/************************  MONOCHROMATOR ****************************/
/********************************************************************/

COMPONENT PSD_bmono = Monitor_nD(
  options="x y", xwidth=0.8, yheight=0.6, bins=PSD_bins,restore_neutron=1)
AT (0,0,d_mono_PST) RELATIVE PST_out2

COMPONENT vdiv_E_bmono= Monitor_nD(
  options=vdiv_E_bmono_op, xwidth=1, yheight=1, restore_neutron=1)
AT (0,0,d_mono_PST) RELATIVE PST_out2

COMPONENT hdiv_E_bmono= Monitor_nD(
  options=hdiv_E_bmono_op, xwidth=1, yheight=1, restore_neutron=1)
AT (0,0,d_mono_PST) RELATIVE PST_out2

COMPONENT p_bmono_saver= Arm()
AT (0,0,d_mono_PST) RELATIVE PST_out2
EXTEND
%{
   {
      p_bmono = p;
   }
%}

// the doppler monochromator
SPLIT mono_split COMPONENT Monochromator = PerfectCrystal(radius=mono_radius, lambda=lambda0_analyzer,
                                             dtauovertau=analyzer_dtauovertau, dtauovertau_ext=analyzer_dtauovertau_ext,
                                             gauss_fwhm=analyzer_gauss_fwhm, lorentz_fwhm=analyzer_lorentz_fwhm,
                                             ismirror=mono_mirror, ewald=1, facette=analyzer_facette, facette_xi=analyzer_facette_xi,
                                             width = 0.50, height = 0.25, centerfocus=0,
                                             speed = doppler_speed, amplitude = doppler_amplitude,
                                             smartphase = 0, exclusive=1,
                                             verbose = verbose)
AT (0,0,d_mono_PST) RELATIVE PST_out2

COMPONENT PSD_amono = Monitor_nD(
  options="previous x y", xwidth=0.8, yheight=0.6, bins=PSD_bins,restore_neutron=1)
AT (0,0,0) RELATIVE Monochromator
ROTATED (0,180.0,0) RELATIVE Monochromator

COMPONENT pre_PSD_mono_det = PreMonitor_nD(monitor_comp=PSD_mono_det)
AT (0,0,0) RELATIVE PREVIOUS

/********************************************************************/
/***************************  SAMPLE ********************************/
/********************************************************************/

COMPONENT Sample_position = Arm()
AT (0,0,-0.35) RELATIVE PST_out2
ROTATED (0,180.0,0) RELATIVE PST_out2

// everything from here on MUST RESTORE the neutron state !!!
// otherwise monocascade will not work

COMPONENT PSD_sample= Monitor_nD(
  options="x y", xwidth=0.2, yheight=0.2, bins=PSD_bins, restore_neutron=1)
AT (0,0,0) RELATIVE Sample_position

//COMPONENT E_sample= Monitor_nD(
//  options="energy limits=[2.076 2.084] bins=800", xwidth=0.1, yheight=0.1, restore_neutron=1)
//AT (0,0,0) RELATIVE Sample_position


//COMPONENT E_vd_sample= Monitor_nD(
//  options="energy limits=[2.00 2.16], user1 limits=[-5 5]", bins=PSD_bins,
//  user1=MC_GETPAR(Monochromator,vd),username1="Doppler speed",xwidth=0.1, yheight=0.1, restore_neutron=1)
//AT (0,0,0) RELATIVE Sample_position

//COMPONENT E_vmax_sample= Monitor_nD(
//  options="energy limits=[2.00 2.16], user1 limits=[-5 5], signal=user2", bins=PSD_bins,
//  user1=MC_GETPAR(Monochromator,vmax),username1="Doppler speed max",xwidth=0.1, yheight=0.1,
//  user2=1, username2="trajectories", restore_neutron=1)
//AT (0,0,0) RELATIVE Sample_position

//COMPONENT E_vmin_sample= Monitor_nD(
//  options="energy limits=[2.00 2.16], user1 limits=[-5 5], signal=user2", bins=PSD_bins,
//  user1=MC_GETPAR(Monochromator,vmin),username1="Doppler speed min",xwidth=0.1, yheight=0.1,
//  user2=1, username2="trajectories", restore_neutron=1)
//AT (0,0,0) RELATIVE Sample_position

//COMPONENT E_vd_sample_N= Monitor_nD(
//  options="energy limits=[2.00 2.16], user1 limits=[-5 5], signal=user2", bins=PSD_bins,
//  user1=MC_GETPAR(Monochromator,vd),username1="Doppler speed",xwidth=0.1, yheight=0.1,
//  user2=1, username2="trajectories", restore_neutron=1)
//AT (0,0,0) RELATIVE Sample_position

//COMPONENT vperp_sample= Monitor_nD(
//  options="user1 limits=[-750 -500] bins=400, signal=user2",
//  user1=MC_GETPAR(Monochromator,vperp),username1="Mono vperp",xwidth=0.01, yheight=0.01,
//  user2=p_bmono,username2="bmono intensity",
//  restore_neutron=1)
//AT (0,0,0) RELATIVE Sample_position

COMPONENT flux_monitor= Monitor_nD(
  options="",xwidth=0.027, yheight=0.036,
  restore_neutron=1)
AT (0,0,-0.185) RELATIVE Sample_position

COMPONENT flux_sample_small= Monitor_nD(
  options="per cm2",xwidth=0.01, yheight=0.01,
  restore_neutron=1)
AT (0,0,0) RELATIVE Sample_position

COMPONENT flux_sample_integral= Monitor_nD(
  options="",xwidth=0.1, yheight=0.1,
  restore_neutron=1)
AT (0,0,0) RELATIVE Sample_position


COMPONENT test1 = Monitor_nD(
  options="user1 limits=[0 10] bins=300 signal=user2",
  user1=MC_GETPAR(Monochromator,eps),username1="",
  user2=MC_GETPAR(Monochromator,R),username2="",
  xwidth=0.1, yheight=0.1, restore_neutron=1)
AT (0,0,0) RELATIVE Sample_position

//COMPONENT E_zd_sample= Monitor_nD(
//  options="energy limits=[2.00 2.16], user1 limits=[-0.075 0.075]", bins=PSD_bins,
//  user1=MC_GETPAR(Monochromator,zd),username1="Doppler displacement", xwidth=0.1, yheight=0.1, restore_neutron=1)
//AT (0,0,0) RELATIVE Sample_position

END
