# Supplementary material for: A flexible high speed pulse chopper system for an inverted neutron time-of-flight option on backscattering spectrometers
Source: Sci Rep. 2018 Sep 11;8:13580. doi: 10.1038/s41598-018-31774-y (PMC6133999; doi:10.1038/s41598-018-31774-y)
Supplement: Supplementary file 2 — McStas simulation code repository [file 41598_2018_31774_MOESM2_ESM.zip › in16b-mcstas-public/in16b/share/6_secondary.instr]

// IN16B BATS McStas simulation
// Markus Appel 2013-2015
//
// Part 6:
// IN16B secondary spectrometer incl. sample (Incoherent, focused on analyzers)
//

DEFINE INSTRUMENT in16b_secondary (
   %include "in16b_base_parameters.c",
   %include "in16b_sample_parameters.c",
   twice = 0         // fraction of trajectories scattered on the sample again after analyzers [0...1]
)

DECLARE
%{
   %include "in16b_base_declare.c"

   int scattered_on_sample;
   double focus_x, focus_z, focus_aw, focus_ah;
   double psd_focus_x, psd_focus_z, psd_focus_aw, psd_focus_ah;
%}

INITIALIZE
%{
   %include "in16b_base_initialize.c"

   // parameters for focusing scattering on PSD detector
   psd_focus_x = + PSD_radius * sin( DEG2RAD * (PSD_ttmax + PSD_ttmin) / 2.0 );
   psd_focus_z = - PSD_radius * cos( DEG2RAD * (PSD_ttmax + PSD_ttmin) / 2.0 );
   psd_focus_aw = (PSD_ttmax - PSD_ttmin) * 1.10;                                  // add 10% margin
   psd_focus_ah = RAD2DEG * 2.0 * atan( PSD_height / 2.0 / PSD_radius ) * 1.10;    // add 10% margin

   switch (scat) {
      case SC_ANALYZED:
         // use hardcoded focusing on analyzers (for now)
         focus_x = - 2.000 * sin( DEG2RAD * 65.0 );
         focus_z = + 2.000 * cos( DEG2RAD * 65.0 );
         focus_aw = 190.0;
         focus_ah = 100.0;
         break;
      case SC_DIRECT:
         // focus directly on the detector
         focus_x = psd_focus_x;
         focus_z = psd_focus_z;
         focus_aw = psd_focus_aw;
         focus_ah = psd_focus_ah;
         break;
      case SC_ALL:
         // use hardcoded focusing (for now...)
         focus_x = 0;
         focus_z = 0;
         focus_aw = 360.0;
         focus_ah = 120.0;
         break;
   }
%}

TRACE

// PREVIOUS must refer to sample position
COMPONENT Sample_position6 = Arm()
AT (0,0,0) RELATIVE PREVIOUS

// source component to run this simulation alone for testing
REMOVABLE COMPONENT Source = Source_gen(
  yheight  = 0.5,
  xwidth   = 0.5,
  zdepth   = 0.1,
  dist = 2,
  focus_xw = 0.050,
  focus_yh = 0.050,
  Lmin     = lambda_source_min,
  Lmax     = lambda_source_max,
  T1       = sT1,
  I1       = sI1,
  T2       = sT2,
  I2       = sI2,
  T3       = sT3,
  I3       = sI3,
  verbose  = 1)
AT (0,0,-2) RELATIVE Sample_position6

// measure flux on sample
COMPONENT cap_bSample = Monitor_nD(options="capture per cm2",xwidth=0.01,yheight=0.01,restore_neutron=1)
AT (0,0,0) RELATIVE Sample_position6

COMPONENT Ei_saver = Arm()
AT (0,0,0) RELATIVE Sample_position6
EXTEND
%{
   sample_Ei = VS2E * (SQR(vx)+SQR(vy)+SQR(vz));
%}

// sample
SPLIT sample_split COMPONENT Sample = Incoherent(
         radius=sample_radius,thickness=sample_thickness,
         xwidth=sample_xwidth,yheight=sample_yheight,zdepth=sample_thickness,
         target_index=1,focus_aw=focus_aw,focus_ah=focus_ah)
AT (0,0,0) RELATIVE Sample_position6
ROTATED (0,sample_twotheta,0) RELATIVE Sample_position6
EXTEND
%{
   scattered_on_sample = SCATTERED;
   sample_Ef = VS2E * (SQR(vx)+SQR(vy)+SQR(vz));
%}

COMPONENT scatter_focus = Arm()
AT (focus_x,0,focus_z) RELATIVE Sample_position6

// transmitted direct beam monitor and beamstop for not scattered neutrons
COMPONENT PSD_trans = Monitor_nD(options="x y", xwidth=0.3, yheight=0.3, bins=PSD_bins,
                                 restore_neutron=1)
WHEN !scattered_on_sample
AT (0,0,0.4) RELATIVE Sample_position6

COMPONENT Beamstop = Arm()
WHEN !scattered_on_sample
AT (0,0,0) RELATIVE Sample_position6
EXTEND
%{
   {
   ABSORB;
   }
%}

// analyzer and sample copy (skip for direct scattering)

COMPONENT skip_analyzer = Arm()
AT (0,0,0) RELATIVE Sample_position6
EXTEND
%{
   scattered_twice = 0;
%}
JUMP secondary_end WHEN (scat == SC_DIRECT)

%include "6a_analyzer.instr"

COMPONENT Sample2 = COPY(Sample)(p_interact=twice,target_index=1,focus_aw=psd_focus_aw,focus_ah=psd_focus_ah)
WHEN (twice && scattered_on_analyzer)
AT (0,0,0) RELATIVE Sample_position6
ROTATED (0,sample_twotheta,0) RELATIVE Sample_position6
EXTEND
%{
   scattered_twice = SCATTERED;
%}

COMPONENT scatter_focus2 = Arm()
AT (psd_focus_x,0,psd_focus_z) RELATIVE Sample_position6

COMPONENT secondary_end = Arm()
AT (0,0,0) RELATIVE Sample_position6

END
