# Supplementary material for: A flexible high speed pulse chopper system for an inverted neutron time-of-flight option on backscattering spectrometers
Source: Sci Rep. 2018 Sep 11;8:13580. doi: 10.1038/s41598-018-31774-y (PMC6133999; doi:10.1038/s41598-018-31774-y)
Supplement: Supplementary file 2 — McStas simulation code repository [file 41598_2018_31774_MOESM2_ESM.zip › in16b-mcstas-public/in16b/share/6_secondary_resolution.instr]

// IN16B BATS McStas simulation
// Markus Appel 2013-2015
//
// Part 6:
// IN16B secondary spectrometer incl. sample (special-purpose for resolution calculation)
//

DEFINE INSTRUMENT in16b_secondary_resolution (
   %include "in16b_base_parameters.c",
   %include "in16b_sample_parameters.c",
   scatter_dE=0.002           // half width of energy window around analyzer_E0 after scattering
)

DECLARE
%{
   %include "in16b_base_declare.c"

   int scattered_on_sample;
   double focus_x, focus_z, scatter_focus_aw;
%}

INITIALIZE
%{
   %include "in16b_base_initialize.c"

   if (scat!=SC_ANALYZED)
   {
      MPI_MASTER(
         fprintf(stderr,"WARNING: parameter scattering set to 'analyzed' for resolution simulation\n");
      );
      scat = SC_ANALYZED;
   }

   // focusing on analyzers
   double focus_tt = ( scatter_focus_ttmax + scatter_focus_ttmin ) / 2.0;
   focus_x = - 2.000 * sin( DEG2RAD * focus_tt );
   focus_z = + 2.000 * cos( DEG2RAD * focus_tt );
   scatter_focus_aw = scatter_focus_ttmax - scatter_focus_ttmin;
%}

TRACE

// PREVIOUS must refer to sample position
COMPONENT Sample_position6 = Arm()
AT (0,0,0) RELATIVE PREVIOUS

// source component to run this simulation alone for testing
REMOVABLE COMPONENT Source = Source_gen(
  yheight  = 0.5,
  xwidth   = 0.5,
  zdepth   = 0.1,
  dist = 2,
  focus_xw = 0.050,
  focus_yh = 0.050,
  Lmin     = lambda_source_min,
  Lmax     = lambda_source_max,
  T1       = sT1,
  I1       = sI1,
  T2       = sT2,
  I2       = sI2,
  T3       = sT3,
  I3       = sI3,
  verbose  = 1)
AT (0,0,-2) RELATIVE Sample_position6

// measure flux on sample
COMPONENT cap_bSample = Monitor_nD(options="capture per cm2",xwidth=0.01,yheight=0.01,restore_neutron=1)
AT (0,0,0) RELATIVE Sample_position6

COMPONENT Ei_saver = Arm()
AT (0,0,0) RELATIVE Sample_position6
EXTEND
%{
   sample_Ei = VS2E * (SQR(vx)+SQR(vy)+SQR(vz));
%}

// sample. Use 'Res_sample' for resolution
SPLIT sample_split COMPONENT Sample = Res_sample(
         radius=sample_radius,thickness=sample_thickness,
         xwidth=sample_xwidth,yheight=sample_yheight,zdepth=sample_thickness,
         E0=E0_analyzer,dE=scatter_dE,
         target_index=1,focus_aw=scatter_focus_aw,focus_ah=scatter_focus_ah)
AT (0,0,0) RELATIVE Sample_position6
ROTATED (0,sample_twotheta,0) RELATIVE Sample_position6
EXTEND
%{
   scattered_on_sample = SCATTERED;
   sample_Ef = VS2E * (SQR(vx)+SQR(vy)+SQR(vz));
   sample_Q = sqrt( SQR(res_struct.ki_x - res_struct.kf_x) + SQR(res_struct.ki_y - res_struct.kf_y) + SQR(res_struct.ki_z - res_struct.kf_z) );
%}

COMPONENT scatter_focus = Arm()
AT (focus_x,0,focus_z) RELATIVE Sample_position6

// transmitted direct beam monitor and beamstop for not scattered neutrons
COMPONENT PSD_trans = Monitor_nD(options="x y", xwidth=0.3, yheight=0.3, bins=PSD_bins,
                                 restore_neutron=1)
WHEN !scattered_on_sample
AT (0,0,0.4) RELATIVE Sample_position6

COMPONENT Beamstop = Arm()
WHEN !scattered_on_sample
AT (0,0,0) RELATIVE Sample_position6
EXTEND
%{
   {
   ABSORB;
   }
%}

//COMPONENT testmon = Monitor_nD(options="previous energy limits=[2.557 2.563] bins=300",restore_neutron=1)
//AT (0,0,0) RELATIVE Sample_position6

// analyzer
%include "6a_analyzer.instr"

END
