# Supplementary material for: A flexible high speed pulse chopper system for an inverted neutron time-of-flight option on backscattering spectrometers
Source: Sci Rep. 2018 Sep 11;8:13580. doi: 10.1038/s41598-018-31774-y (PMC6133999; doi:10.1038/s41598-018-31774-y)
Supplement: Supplementary file 2 — McStas simulation code repository [file 41598_2018_31774_MOESM2_ESM.zip › in16b-mcstas-public/in16b/share/6a_analyzer.instr]

// IN16B BATS McStas simulation
// Markus Appel 2013-2015
//
// Part 6a:
// crystal analyzers
//

DEFINE INSTRUMENT in16b_analyzer (
   %include "in16b_base_parameters.c"
)

DECLARE
%{
   %include "in16b_base_declare.c"

   // analyzer parameters (all in degree)

   // number of LA analyzers
   #define LA_n    6
   // LA twotheta center positions
   const double LA_tt_pos[LA_n] = {49.38, 68.52, 87.39, 106.50, 125.41, 144.52};
   // LA twotheta widths
   const double LA_tt_width = 18;
   // LA phi (half opening angle)
   const double LA_phi = 45;

   // number of arcs
   #define arc_n   4
   // arcs twotheta center positions
   const double arc_tt_pos[arc_n] = {23.32, 27.82, 32.71, 37.34};
   // arcs twotheta widths
   const double arc_tt_width = 4;
   // arcs height [m]
   const double arc_height = 1.5;

   // radius of curvature of the analyzers
   const double radius=2;

   // coordinates
   double LA_x[LA_n];
   double LA_z[LA_n];
   double arc_x[arc_n];
   double arc_z[arc_n];
   double arc_phi[arc_n];

%}

INITIALIZE
%{
   %include "in16b_base_initialize.c"

   int i;
   // calculate analyzer coordinates relative to sample
   // surface center for LAA
   for (i=0; i<LA_n; i++) {
      LA_x[i] = - d_sample_LA * sin(LA_tt_pos[i]*DEG2RAD);
      LA_z[i] =   d_sample_LA * cos(LA_tt_pos[i]*DEG2RAD);
   }
   // sphere center point for arcs
   for (i=0; i<arc_n; i++) {
      arc_x[i] = - (d_sample_arc-radius) * sin(arc_tt_pos[i]*DEG2RAD);
      arc_z[i] =   (d_sample_arc-radius) * cos(arc_tt_pos[i]*DEG2RAD);
   }
   // arc phi angle (calculate from height)
   for (i=0; i<arc_n; i++) {
      arc_phi[i] = RAD2DEG * asin( arc_height / 2.0 / radius / sin(arc_tt_pos[i]*DEG2RAD) );
   }
%}

TRACE

// PREVIOUS must refer to sample position
COMPONENT Sample_position6a = Arm()
AT (0,0,0) RELATIVE PREVIOUS
EXTEND
%{
   scattered_on_analyzer = 0;
%}

// source component to run this simulation alone for testing
REMOVABLE COMPONENT Source = Source_gen(
  yheight  = 0.001,
  xwidth   = 0.001,
  zdepth   = 0.001,
  dist = 2,
  focus_aw = 360,
  focus_ah = 180,
  Lmin     = lambda_source_min,
  Lmax     = lambda_source_max,
  T1       = sT1,
  I1       = sI1,
  T2       = sT2,
  I2       = sI2,
  T3       = sT3,
  I3       = sI3,
  verbose  = 1)
AT (0,0,0) RELATIVE Sample_position6a

// arcs
COMPONENT arc0 = PerfectCrystal(
                     radius=radius,
                     lambda=lambda0_analyzer,
                     gauss_fwhm=analyzer_gauss_fwhm,
                     lorentz_fwhm=analyzer_lorentz_fwhm,
                     dtauovertau=analyzer_dtauovertau,
                     dtauovertau_ext=analyzer_dtauovertau_ext,
                     facette=analyzer_facette,
                     facette_xi=analyzer_facette_xi,
                     ewald=1,
                     ttmin=arc_tt_pos[0]-arc_tt_width/2.0,
                     ttmax=arc_tt_pos[0]+arc_tt_width/2.0,
                     phimin=-arc_phi[0], phimax=+arc_phi[0],
                     centerfocus=1, debyescherrer=1,
                     ismirror=0, exclusive=0, verbose=verbose)
WHEN (!scattered_on_analyzer)
AT (arc_x[0],0,arc_z[0]) RELATIVE Sample_position6a
EXTEND
%{
   scattered_on_analyzer = SCATTERED;
   if (SCATTERED)
      xi_analyzer = xi;
%}

COMPONENT arc1 = COPY(arc0)(
                     ttmin=arc_tt_pos[1]-arc_tt_width/2.0,
                     ttmax=arc_tt_pos[1]+arc_tt_width/2.0,
                     phimin=-arc_phi[1], phimax=+arc_phi[1])
WHEN (!scattered_on_analyzer)
AT (arc_x[1],0,arc_z[1]) RELATIVE Sample_position6a
EXTEND
%{
   scattered_on_analyzer = SCATTERED;
   if (SCATTERED)
      xi_analyzer = xi;
%}

COMPONENT arc2 = COPY(arc0)(
                     ttmin=arc_tt_pos[2]-arc_tt_width/2.0,
                     ttmax=arc_tt_pos[2]+arc_tt_width/2.0,
                     phimin=-arc_phi[2], phimax=+arc_phi[2])
WHEN (!scattered_on_analyzer)
AT (arc_x[2],0,arc_z[2]) RELATIVE Sample_position6a
EXTEND
%{
   scattered_on_analyzer = SCATTERED;
   if (SCATTERED)
      xi_analyzer = xi;
%}

COMPONENT arc3 = COPY(arc0)(
                     ttmin=arc_tt_pos[3]-arc_tt_width/2.0,
                     ttmax=arc_tt_pos[3]+arc_tt_width/2.0,
                     phimin=-arc_phi[3], phimax=+arc_phi[3])
WHEN (!scattered_on_analyzer)
AT (arc_x[3],0,arc_z[3]) RELATIVE Sample_position6a
EXTEND
%{
   scattered_on_analyzer = SCATTERED;
   if (SCATTERED)
      xi_analyzer = xi;
%}


// LA analyzer
COMPONENT LAA0 = COPY(arc0)(
                     ttmin=NAN, ttmax=NAN,
                     tt0=0, ttwidth=LA_tt_width,
                     phimin=-LA_phi, phimax=+LA_phi,
                     centerfocus=0, debyescherrer=0 )
WHEN (!scattered_on_analyzer)
AT (LA_x[0],0,LA_z[0]) RELATIVE Sample_position6a
ROTATED (0,-LA_tt_pos[0],0) RELATIVE Sample_position6a
EXTEND
%{
   scattered_on_analyzer = SCATTERED;
   if (SCATTERED)
      xi_analyzer = xi;
%}

COMPONENT LAA1 = COPY(LAA0)()
WHEN (!scattered_on_analyzer)
AT (LA_x[1],0,LA_z[1]) RELATIVE Sample_position6a
ROTATED (0,-LA_tt_pos[1],0) RELATIVE Sample_position6a
EXTEND
%{
   scattered_on_analyzer = SCATTERED;
   if (SCATTERED)
      xi_analyzer = xi;
%}

COMPONENT LAA2 = COPY(LAA0)()
WHEN (!scattered_on_analyzer)
AT (LA_x[2],0,LA_z[2]) RELATIVE Sample_position6a
ROTATED (0,-LA_tt_pos[2],0) RELATIVE Sample_position6a
EXTEND
%{
   scattered_on_analyzer = SCATTERED;
   if (SCATTERED)
      xi_analyzer = xi;
%}

COMPONENT LAA3 = COPY(LAA0)()
WHEN (!scattered_on_analyzer)
AT (LA_x[3],0,LA_z[3]) RELATIVE Sample_position6a
ROTATED (0,-LA_tt_pos[3],0) RELATIVE Sample_position6a
EXTEND
%{
   scattered_on_analyzer = SCATTERED;
   if (SCATTERED)
      xi_analyzer = xi;
%}

COMPONENT LAA4 = COPY(LAA0)()
WHEN (!scattered_on_analyzer)
AT (LA_x[4],0,LA_z[4]) RELATIVE Sample_position6a
ROTATED (0,-LA_tt_pos[4],0) RELATIVE Sample_position6a
EXTEND
%{
   scattered_on_analyzer = SCATTERED;
   if (SCATTERED)
      xi_analyzer = xi;
%}

COMPONENT LAA5 = COPY(LAA0)()
WHEN (!scattered_on_analyzer)
AT (LA_x[5],0,LA_z[5]) RELATIVE Sample_position6a
ROTATED (0,-LA_tt_pos[5],0) RELATIVE Sample_position6a
EXTEND
%{
   scattered_on_analyzer = SCATTERED;
   if (SCATTERED)
      xi_analyzer = xi;
%}

// Propagate reflected neutrons back (for debugging using mcdisplay)
//COMPONENT prop = Arm()
//AT (0,0,0) RELATIVE Sample_position6a
//EXTEND
//%{
//   double vn = sqrt(SQR(vx)+SQR(vy)+SQR(vz));
//   double l = sqrt(SQR(x)+SQR(y)+SQR(z));
//   if (scattered_on_analyzer) {
//      PROP_DT(2/vn);
//      SCATTER;
//   }
//%}


// end on sample position
COMPONENT analyzer_end = Arm()
AT (0,0,0) RELATIVE Sample_position6a

END
