# Supplementary material for: A flexible high speed pulse chopper system for an inverted neutron time-of-flight option on backscattering spectrometers
Source: Sci Rep. 2018 Sep 11;8:13580. doi: 10.1038/s41598-018-31774-y (PMC6133999; doi:10.1038/s41598-018-31774-y)
Supplement: Supplementary file 2 — McStas simulation code repository [file 41598_2018_31774_MOESM2_ESM.zip › in16b-mcstas-public/in16b/share/6a_analyzer_newsans.instr]

// IN16B BATS McStas simulation
// Markus Appel 2013-2015
//
// Part 6a:
// crystal analyzers, new SANS layout
//

DEFINE INSTRUMENT in16b_analyzer (
   %include "in16b_base_parameters.c",
   %include "in16b_detector_parameters.c",
   string ring_ztrans="auto",      // 20 z-translations for rings in m: "1.00:2.00:3.00:..." or "auto"
   string ring_turn="auto",        // 20 analyzer turn angles in deg: "1.00:2.00:3.00:..." or "auto"
   string ring_tilt="auto",        // 20 analyzer tilt angles in deg: "1.00:2.00:3.00:..." or "auto"
   ana_mirror=0                    // set mirror flag on analyzers (for debugging)
)

DECLARE
%{
   %include "in16b_base_declare.c"

   // analyzer parameters (all in degree)

   // ************************************
   // Small angle rings & arcs
   // A0--11:  thin rings split on the horizon
   // B0--7: thick rings above and below

   #define ringA_n 12
   #define ringB_n 8
   #define ring_n (ringA_n + ringB_n)

   // thin rings
   const double ringA_tt_pos[] = {3.71, 6.54, 9.46, 12.42, 15.31, 18.32};
   const double ringA_tt_rotcenter[] = {0, 0, 0, 0, 0, 0};
   const double ringA_tt_width = 2.5;
   const double ringA_gap = 0.020;  // gap between horizontally split ring halfs

   // thick rings
   const double ringB_tt_pos[] = {23.00, 29.36, 35.71, 42.07};
   const double ringB_tt_rotcenter[] = {23.00, 29.36, 35.71, 42.07};
   const double ringB_tt_width = 5.85;

   const double rings_xmax = 0.450;
   const double rings_ttmaxcut = 20.0;


   // ************************************
   // 7 LAA plates
   // LAA 0--6

   #define LA_n 7

   const double LA_tt_pos[] = {30.51, 49.38, 68.52, 87.39, 106.50, 125.41, 144.52};
   const double LA_tt_width = 18;
   const double LA_phi = 45;

   // radius of curvature of the analyzers
   const double radius=2;

   // coordinates & variables
   double ring_tt[ring_n];
   double ring_tt_rotcenter[ring_n];
   double ring_x[ring_n];
   double ring_y[ring_n];
   double ring_z[ring_n];
   double ring_phix[ring_n];
   double ring_phiy[ring_n];
   double ring_phiz[ring_n];

   double LA_x[LA_n];
   double LA_z[LA_n];

   double ringA_phi_width[ringA_n];

   // McStas EXTEND code to be used for all analyzers
   #define ANA_EXTEND(idx_)                  \
      do {                                   \
         scattered_on_analyzer = SCATTERED;  \
         if (SCATTERED)                      \
         {                                   \
            analyzer_idx = idx_;             \
            xi_analyzer = xi;                \
         }                                   \
      } while(0)

   // helper function to get intrinsic rotation angles from rotation matrix
   void rot_get_angles(Rotation t, double* phix, double* phiy, double* phiz)
   {
      if ( rot_test_identity(t) )
      {
         *phix = *phiy = *phiz = 0.0;
      }
      else
      {
         if ( ( t[2][1] == 0 ) && ( t[2][2] == 0 ) )
         {
            *phix = 0.0;
            *phiy = (t[2][0] < 0) ? -PI/2.0 : PI/2.0;
            *phiz = atan2(t[0][1],t[1][1]);
         }
         else
         {
            *phix = - atan2(t[2][1],t[2][2]);
            *phiy = asin(t[2][0]);
            *phiz = - atan2(t[1][0],t[0][0]);
         }
         *phix *= RAD2DEG;
         *phiy *= RAD2DEG;
         *phiz *= RAD2DEG;
      }
   }

   // helper function to create rotation matrix for rotation around arbitrary axes
   void rot_set_rotation_around_axis(Rotation t, double ux, double uy, double uz, double phi)
   {
      if ( (phi == 0) || ( (ux == 0) && (uy == 0) && (uz == 0) ) ) {
         t[0][0] = 1.0;
         t[0][1] = 0.0;
         t[0][2] = 0.0;
         t[1][0] = 0.0;
         t[1][1] = 1.0;
         t[1][2] = 0.0;
         t[2][0] = 0.0;
         t[2][1] = 0.0;
         t[2][2] = 1.0;
      }
      else
      {
         double cp = cos(phi);
         double sp = sin(phi);
         double icp = ( 1 - cp );

         NORM(ux,uy,uz);

         t[0][0] = cp + SQR(ux)*icp;
         t[0][1] = ux*uy*icp + uz*sp;
         t[0][2] = ux*uz*icp - uy*sp;
         t[1][0] = uy*ux*icp - uz*sp;
         t[1][1] = cp + SQR(uy)*icp;
         t[1][2] = uy*uz*icp + ux*sp;
         t[2][0] = uz*ux*icp + uy*sp;
         t[2][1] = uz*uy*icp - ux*sp;
         t[2][2] = cp + SQR(uz)*icp;
      }
   }

   // helper function to parse string of values
   int parse_value_list(char *list, double *val, int N, double scale)
   {
      const char * sep = ";_,: ";
      char *buffer = malloc(sizeof(char)*(strlen(list)+1));
      strcpy(buffer,list);
      char *pch = strtok(buffer, sep);
      for (int i=0; i<N; i++)
      {
         if (pch==NULL)
         {
            free(buffer);
            return 0;
         }
         val[i] = atof(pch) * scale;
         pch = strtok( NULL, sep );
      }
      free(buffer);
      return 1;
   }

   // debugging func to print rotation matrix
   void print_rotation(Rotation t)
   {
      for ( int i=0; i<3; i++ )
         printf("%.6f  %.6f  %.6f\n",t[i][0],t[i][1],t[i][2]);
   }
%}

INITIALIZE
%{
   %include "in16b_base_initialize.c"

   int i, auto_align;
   double phiX[ring_n], phiY[ring_n], ztrans[ring_n], tt[ring_n], ttrot[ring_n];

   auto_align = !strcmp(ring_ztrans,"auto") && !strcmp(ring_tilt,"auto") && !strcmp(ring_turn,"auto");

   // calculate analyzer coordinates relative to sample
   // surface center for LAA
   for (i=0; i<LA_n; i++) {
      LA_x[i] = - d_sample_LA * sin(LA_tt_pos[i]*DEG2RAD);
      LA_z[i] =   d_sample_LA * cos(LA_tt_pos[i]*DEG2RAD);
   }

   // ringA phi widths calculated from gap
   for (i=0; i<ringA_n; i++) {
      ringA_phi_width[i] = 180.0 - RAD2DEG * asin( ringA_gap / 2.0 / radius / sin(ringA_tt_pos[i/2]*DEG2RAD) );
   }

   // set rotation centers for rings and arcs
   for (i=0; i<ringA_n; i++)
   {
      ring_tt[i] = ringA_tt_pos[i/2];
      ring_tt_rotcenter[i] = ringA_tt_rotcenter[i/2];
   }
   for (i=0; i<ringB_n; i++)
   {
      ring_tt[ringA_n+i] = ringB_tt_pos[i/2];
      ring_tt_rotcenter[ringA_n+i] = ringB_tt_rotcenter[i/2];
   }

   for (i=0; i<ring_n; i++)
   {
      double dir = ( (i % 2 == 0) ? 1 : -1 );
      tt[i] = (dir * DEG2RAD*ring_tt[i]);
      ttrot[i] = (dir * DEG2RAD*ring_tt_rotcenter[i]);
   }

   // ring alignment angles
   if ( auto_align )
   {
      double sa_detector_r = sqrt(SQR(sa_detector_x)+SQR(sa_detector_z));
      for (i=0; i<ring_n; i++)
      {
         // Fix sphere centers half way between sample and focus detector, calculate turn/tilt angles
         ring_x[i] = sa_detector_x / 2.0;
         ring_y[i] = sa_detector_r * tan(tt[i]) / 2.0;
         ring_z[i] = sa_detector_z / 2.0;
         // rotate phiX around spectrometer X-axis to put analyzer back on its height
         // rotate phiY around SPECTROMETER Y (!) axis to turn analyzer back above the beam
         phiX[i] = - asin( sin(ttrot[i]) - (ring_y[i] / radius) ) + ttrot[i];
         phiY[i] = - asin( ring_x[i] / (radius*cos(ttrot[i] - phiX[i])) );
      }
   }
   else
   {
      if ( !parse_value_list(ring_ztrans, ztrans, ring_n, 1.0) )
      {
         MPI_MASTER (
            printf("ERROR: Could not extract 20 ring_ztrans values from '%s'\nSet ring_ztrans,ring_tilt,ring_align to 'auto' for default alignment!\n",ring_ztrans );
         );
         exit(-1);
      }
      if ( !parse_value_list(ring_tilt, phiX, ring_n, DEG2RAD) )
      {
         MPI_MASTER (
            printf("ERROR: Could not extract 20 ring_tilt values from '%s'\nSet ring_ztrans,ring_tilt,ring_align to 'auto' for default alignment!\n",ring_tilt );
         );
         exit(-1);
      }
      if ( !parse_value_list(ring_turn, phiY, ring_n, DEG2RAD) )
      {
         MPI_MASTER (
            printf("ERROR: Could not extract 20 ring_turn values from '%s'\nSet ring_ztrans,ring_tilt,ring_align to 'auto' for default alignment!\n",ring_turn );
         );
         exit(-1);
      }
   }

   for (i=0; i<ring_n; i++)
   {
      // Transform rotation phiX,phiY around spectrometer axis ('extrinsic rotation' in lab frame) to
      // 'intrinsic rotation' phix phiy phiz used by McStas components (rotation around local axis)
      // extrinsic rotation XY should be equal to intrinsic rotation yx
      Rotation tX, tY, t;
      rot_set_rotation(tX,phiX[i],0,0);
      rot_set_rotation(tY,0,phiY[i],0);
      rot_mul(tX,tY,t); // note the order!!!
      rot_get_angles(t,&ring_phix[i],&ring_phiy[i],&ring_phiz[i]);
      Rotation tT;
      rot_transpose(t,tT);
      // print_rotation(tT);

      // Calculate sphere center in case of manual alignment
      if ( !auto_align )
      {
         // Vector from rotation center to sample position
         Coords spos = { 0, -radius*sin(ttrot[i]), -radius*cos(ttrot[i])+ztrans[i] };
         // Vector from rotation center to sphere center before rotation
         Coords sphcen = { 0, -radius*sin(ttrot[i]), -radius*cos(ttrot[i]) };
         // Apply rotation to sphere center
         sphcen = rot_apply(tT,sphcen);
         // calculate vector from spos to rotated sphere center and save it
         Coords diff = coords_sub(sphcen,spos);
         coords_get( diff, &ring_x[i], &ring_y[i], &ring_z[i] );
      }

      // debug output
      // printf("%2d -- % .3f % .3f -- % .3f % .3f % .3f -- %.3f %.3f %.3f (%.3f)\n", i, RAD2DEG*phiX[i], RAD2DEG*phiY[i], ring_phix[i], ring_phiy[i], ring_phiz[i], ring_x[i], ring_y[i], ring_z[i], ztrans[i] );

      // calculate needed travel on z axis (for output & double check)
      Coords a0,a1;
      a0.x = 0;
      a0.y = radius*sin(ttrot[i]);
      a0.z = radius*cos(ttrot[i]);
      a1 = rot_apply(tT,a0);
      a1.x += ring_x[i];
      a1.y += ring_y[i];
      a1.z += ring_z[i];
      // printf("% .3f % .3f % .3f\n",a0.x,a0.y,a0.z);
      // printf("% .3f % .3f % .3f\n",a1.x,a1.y,a1.z);
      double thisztrans = a0.z - a1.z;
      MPI_MASTER (
         printf("Analyzer #%02d (%.2f deg) -- turn % .3f deg -- tilt % .3f deg -- ztrans % .3f m\n", i,ring_tt[i],RAD2DEG*phiY[i],RAD2DEG*phiX[i],thisztrans);
      );
   }

%}


TRACE

// PREVIOUS must refer to sample position
COMPONENT Sample_position6a = Arm()
AT (0,0,0) RELATIVE PREVIOUS
EXTEND
%{
   scattered_on_analyzer = 0;
   analyzer_idx = -1;
%}

// source component to run this simulation alone for testing
REMOVABLE COMPONENT Source = Source_gen(
  yheight  = 0.001,
  xwidth   = 0.001,
  zdepth   = 0.001,
  dist = 2,
  focus_aw = 360,
  focus_ah = 180,
  Lmin     = lambda_source_min,
  Lmax     = lambda_source_max,
  T1       = sT1,
  I1       = sI1,
  T2       = sT2,
  I2       = sI2,
  T3       = sT3,
  I3       = sI3,
  verbose  = 1)
AT (0,0,0) RELATIVE Sample_position6a

// tag neutrons that would be shadowed by the future small angle detector tube
COMPONENT SAD_position0 = Arm()
AT (sa_detector_x, 0, sa_detector_z) RELATIVE Sample_position6a
ROTATED (0, 180, 0) RELATIVE Sample_position6a
EXTEND
%{
   double t1 = -z / vz;
   sad_shadowed = ( (t1 > 0) && inside_rectangle( x+t1*vx, y+t1*vy, mcipsa_detector_xwidth, mcipsa_detector_yheight ) );
%}

// ringA -- thin rings
COMPONENT ringA0 = PerfectCrystal(
                     radius=radius,
                     lambda=lambda0_analyzer,
                     gauss_fwhm=analyzer_gauss_fwhm,
                     lorentz_fwhm=analyzer_lorentz_fwhm,
                     dtauovertau=analyzer_dtauovertau,
                     dtauovertau_ext=analyzer_dtauovertau_ext,
                     facette=analyzer_facette,
                     facette_xi=analyzer_facette_xi,
                     ewald=1,
                     tt0=ringA_tt_pos[0],
                     ttwidth=ringA_tt_width,
                     phi0=90.0, phiwidth=ringA_phi_width[0],
                     xmax=rings_xmax, ttmaxcut=rings_ttmaxcut,
                     centerfocus=1, debyescherrer=1,
                     ismirror=ana_mirror, exclusive=0)
WHEN (!scattered_on_analyzer)
AT (ring_x[0],ring_y[0],ring_z[0]) RELATIVE Sample_position6a
ROTATED (ring_phix[0],ring_phiy[0],ring_phiz[0]) RELATIVE Sample_position6a
EXTEND
%{
   ANA_EXTEND(0);
%}

COMPONENT ringA1 = COPY(ringA0)( phi0=-90.0 , phiwidth=ringA_phi_width[1])
WHEN (!scattered_on_analyzer)
AT (ring_x[1],ring_y[1],ring_z[1]) RELATIVE Sample_position6a
ROTATED (ring_phix[1],ring_phiy[1],ring_phiz[1]) RELATIVE Sample_position6a
EXTEND
%{
   ANA_EXTEND(1);
%}

COMPONENT ringA2 = COPY(ringA0)( tt0=ringA_tt_pos[1] , phiwidth=ringA_phi_width[2] )
WHEN (!scattered_on_analyzer)
AT (ring_x[2],ring_y[2],ring_z[2]) RELATIVE Sample_position6a
ROTATED (ring_phix[2],ring_phiy[2],ring_phiz[2]) RELATIVE Sample_position6a
EXTEND
%{
   ANA_EXTEND(2);
%}

COMPONENT ringA3 = COPY(ringA1)( tt0=ringA_tt_pos[1] , phiwidth=ringA_phi_width[3] )
WHEN (!scattered_on_analyzer)
AT (ring_x[3],ring_y[3],ring_z[3]) RELATIVE Sample_position6a
ROTATED (ring_phix[3],ring_phiy[3],ring_phiz[3]) RELATIVE Sample_position6a
EXTEND
%{
   ANA_EXTEND(3);
%}

COMPONENT ringA4 = COPY(ringA0)( tt0=ringA_tt_pos[2] , phiwidth=ringA_phi_width[4] )
WHEN (!scattered_on_analyzer)
AT (ring_x[4],ring_y[4],ring_z[4]) RELATIVE Sample_position6a
ROTATED (ring_phix[4],ring_phiy[4],ring_phiz[4]) RELATIVE Sample_position6a
EXTEND
%{
   ANA_EXTEND(4);
%}

COMPONENT ringA5 = COPY(ringA1)( tt0=ringA_tt_pos[2] , phiwidth=ringA_phi_width[5] )
WHEN (!scattered_on_analyzer)
AT (ring_x[5],ring_y[5],ring_z[5]) RELATIVE Sample_position6a
ROTATED (ring_phix[5],ring_phiy[5],ring_phiz[5]) RELATIVE Sample_position6a
EXTEND
%{
   ANA_EXTEND(5);
%}

COMPONENT ringA6 = COPY(ringA0)( tt0=ringA_tt_pos[3] , phiwidth=ringA_phi_width[6] )
WHEN (!scattered_on_analyzer)
AT (ring_x[6],ring_y[6],ring_z[6]) RELATIVE Sample_position6a
ROTATED (ring_phix[6],ring_phiy[6],ring_phiz[6]) RELATIVE Sample_position6a
EXTEND
%{
   ANA_EXTEND(6);
%}

COMPONENT ringA7 = COPY(ringA1)( tt0=ringA_tt_pos[3] , phiwidth=ringA_phi_width[7] )
WHEN (!scattered_on_analyzer)
AT (ring_x[7],ring_y[7],ring_z[7]) RELATIVE Sample_position6a
ROTATED (ring_phix[7],ring_phiy[7],ring_phiz[7]) RELATIVE Sample_position6a
EXTEND
%{
   ANA_EXTEND(7);
%}

COMPONENT ringA8 = COPY(ringA0)( tt0=ringA_tt_pos[4] , phiwidth=ringA_phi_width[8] )
WHEN (!scattered_on_analyzer)
AT (ring_x[8],ring_y[8],ring_z[8]) RELATIVE Sample_position6a
ROTATED (ring_phix[8],ring_phiy[8],ring_phiz[8]) RELATIVE Sample_position6a
EXTEND
%{
   ANA_EXTEND(8);
%}

COMPONENT ringA9 = COPY(ringA1)( tt0=ringA_tt_pos[4] , phiwidth=ringA_phi_width[9] )
WHEN (!scattered_on_analyzer)
AT (ring_x[9],ring_y[9],ring_z[9]) RELATIVE Sample_position6a
ROTATED (ring_phix[9],ring_phiy[9],ring_phiz[9]) RELATIVE Sample_position6a
EXTEND
%{
   ANA_EXTEND(9);
%}

COMPONENT ringA10 = COPY(ringA0)( tt0=ringA_tt_pos[5] , phiwidth=ringA_phi_width[10] )
WHEN (!scattered_on_analyzer)
AT (ring_x[10],ring_y[10],ring_z[10]) RELATIVE Sample_position6a
ROTATED (ring_phix[10],ring_phiy[10],ring_phiz[10]) RELATIVE Sample_position6a
EXTEND
%{
   ANA_EXTEND(10);
%}

COMPONENT ringA11 = COPY(ringA1)( tt0=ringA_tt_pos[5] , phiwidth=ringA_phi_width[11] )
WHEN (!scattered_on_analyzer)
AT (ring_x[11],ring_y[11],ring_z[11]) RELATIVE Sample_position6a
ROTATED (ring_phix[11],ring_phiy[11],ring_phiz[11]) RELATIVE Sample_position6a
EXTEND
%{
   ANA_EXTEND(11);
%}

// ringB -- thick rings
COMPONENT ringB0 = COPY(ringA0)( tt0=ringB_tt_pos[0] , ttwidth=ringB_tt_width , phiwidth=180.0 )
WHEN (!scattered_on_analyzer)
AT (ring_x[12],ring_y[12],ring_z[12]) RELATIVE Sample_position6a
ROTATED (ring_phix[12],ring_phiy[12],ring_phiz[12]) RELATIVE Sample_position6a
EXTEND
%{
   ANA_EXTEND(12);
%}

COMPONENT ringB1 = COPY(ringB0)( phi0 = -90.0 )
WHEN (!scattered_on_analyzer)
AT (ring_x[13],ring_y[13],ring_z[13]) RELATIVE Sample_position6a
ROTATED (ring_phix[13],ring_phiy[13],ring_phiz[13]) RELATIVE Sample_position6a
EXTEND
%{
   ANA_EXTEND(13);
%}

COMPONENT ringB2 = COPY(ringB0)( tt0=ringB_tt_pos[1] )
WHEN (!scattered_on_analyzer)
AT (ring_x[14],ring_y[14],ring_z[14]) RELATIVE Sample_position6a
ROTATED (ring_phix[14],ring_phiy[14],ring_phiz[14]) RELATIVE Sample_position6a
EXTEND
%{
   ANA_EXTEND(14);
%}

COMPONENT ringB3 = COPY(ringB1)( tt0=ringB_tt_pos[1] )
WHEN (!scattered_on_analyzer)
AT (ring_x[15],ring_y[15],ring_z[15]) RELATIVE Sample_position6a
ROTATED (ring_phix[15],ring_phiy[15],ring_phiz[15]) RELATIVE Sample_position6a
EXTEND
%{
   ANA_EXTEND(15);
%}

COMPONENT ringB4 = COPY(ringB0)( tt0=ringB_tt_pos[2] )
WHEN (!scattered_on_analyzer)
AT (ring_x[16],ring_y[16],ring_z[16]) RELATIVE Sample_position6a
ROTATED (ring_phix[16],ring_phiy[16],ring_phiz[16]) RELATIVE Sample_position6a
EXTEND
%{
   ANA_EXTEND(16);
%}

COMPONENT ringB5 = COPY(ringB1)( tt0=ringB_tt_pos[2] )
WHEN (!scattered_on_analyzer)
AT (ring_x[17],ring_y[17],ring_z[17]) RELATIVE Sample_position6a
ROTATED (ring_phix[17],ring_phiy[17],ring_phiz[17]) RELATIVE Sample_position6a
EXTEND
%{
   ANA_EXTEND(17);
%}

COMPONENT ringB6 = COPY(ringB0)( tt0=ringB_tt_pos[3] )
WHEN (!scattered_on_analyzer)
AT (ring_x[18],ring_y[18],ring_z[18]) RELATIVE Sample_position6a
ROTATED (ring_phix[18],ring_phiy[18],ring_phiz[18]) RELATIVE Sample_position6a
EXTEND
%{
   ANA_EXTEND(18);
%}

COMPONENT ringB7 = COPY(ringB1)( tt0=ringB_tt_pos[3] )
WHEN (!scattered_on_analyzer)
AT (ring_x[19],ring_y[19],ring_z[19]) RELATIVE Sample_position6a
ROTATED (ring_phix[19],ring_phiy[19],ring_phiz[19]) RELATIVE Sample_position6a
EXTEND
%{
   ANA_EXTEND(19);
%}

// LA analyzer
COMPONENT LA0 = COPY(ringA0)(
                     phi0=NAN, phiwidth=NAN,
                     tt0=0, ttwidth=LA_tt_width,
                     phimin=-LA_phi, phimax=+LA_phi,
                     centerfocus=0, debyescherrer=0 ,
                     ttmaxcut=NAN, xmin=NAN)
WHEN (!scattered_on_analyzer)
AT (LA_x[0],0,LA_z[0]) RELATIVE Sample_position6a
ROTATED (0,-LA_tt_pos[0],0) RELATIVE Sample_position6a
EXTEND
%{
   ANA_EXTEND(20);
%}

COMPONENT LA1 = COPY(LA0)()
WHEN (!scattered_on_analyzer)
AT (LA_x[1],0,LA_z[1]) RELATIVE Sample_position6a
ROTATED (0,-LA_tt_pos[1],0) RELATIVE Sample_position6a
EXTEND
%{
   ANA_EXTEND(21);
%}

COMPONENT LA2 = COPY(LA0)()
WHEN (!scattered_on_analyzer)
AT (LA_x[2],0,LA_z[2]) RELATIVE Sample_position6a
ROTATED (0,-LA_tt_pos[2],0) RELATIVE Sample_position6a
EXTEND
%{
   ANA_EXTEND(22);
%}

COMPONENT LA3 = COPY(LA0)()
WHEN (!scattered_on_analyzer)
AT (LA_x[3],0,LA_z[3]) RELATIVE Sample_position6a
ROTATED (0,-LA_tt_pos[3],0) RELATIVE Sample_position6a
EXTEND
%{
   ANA_EXTEND(23);
%}

COMPONENT LA4 = COPY(LA0)()
WHEN (!scattered_on_analyzer)
AT (LA_x[4],0,LA_z[4]) RELATIVE Sample_position6a
ROTATED (0,-LA_tt_pos[4],0) RELATIVE Sample_position6a
EXTEND
%{
   ANA_EXTEND(24);
%}

COMPONENT LA5 = COPY(LA0)()
WHEN (!scattered_on_analyzer)
AT (LA_x[5],0,LA_z[5]) RELATIVE Sample_position6a
ROTATED (0,-LA_tt_pos[5],0) RELATIVE Sample_position6a
EXTEND
%{
   ANA_EXTEND(25);
%}

COMPONENT LA6 = COPY(LA0)()
WHEN (!scattered_on_analyzer)
AT (LA_x[6],0,LA_z[6]) RELATIVE Sample_position6a
ROTATED (0,-LA_tt_pos[6],0) RELATIVE Sample_position6a
EXTEND
%{
   ANA_EXTEND(26);
%}

COMPONENT PSD_ana = Monitor_nD(
   options = "previous user1 limits=[-25 50] bins=300, y limits = [-1.5 1.5] bins=400",
   user1 = -RAD2DEG * atan2(x,z),
   username1 = "TwoTheta [deg]"
)
WHEN(scattered_on_analyzer && !sad_shadowed)
AT (0,0,0) RELATIVE Sample_position6a

COMPONENT PSD_ana_shadowed = Monitor_nD(
   options = "previous user1 limits=[-25 50] bins=300, y limits = [-1.5 1.5] bins=400",
   user1 = -RAD2DEG * atan2(x,z),
   username1 = "TwoTheta [deg]"
)
WHEN(scattered_on_analyzer && sad_shadowed)
AT (0,0,0) RELATIVE Sample_position6a

// Propagate reflected neutrons back (for debugging using mcdisplay)
//COMPONENT prop = Arm()
//AT (0,0,0) RELATIVE Sample_position6a
//EXTEND
//%{
//   double vn = sqrt(SQR(vx)+SQR(vy)+SQR(vz));
//   double l = sqrt(SQR(x)+SQR(y)+SQR(z));
//   if (scattered_on_analyzer) {
//      PROP_DT(2/vn);
//      SCATTER;
//   }
//%}


// end on sample position
COMPONENT analyzer_end = Arm()
AT (0,0,0) RELATIVE Sample_position6a

END
