# Supplementary material for: A flexible high speed pulse chopper system for an inverted neutron time-of-flight option on backscattering spectrometers
Source: Sci Rep. 2018 Sep 11;8:13580. doi: 10.1038/s41598-018-31774-y (PMC6133999; doi:10.1038/s41598-018-31774-y)
Supplement: Supplementary file 2 — McStas simulation code repository [file 41598_2018_31774_MOESM2_ESM.zip › in16b-mcstas-public/in16b/share/7_detector_bs.instr]

// IN16B BATS McStas simulation
// Markus Appel 2013-2015
//
// Part 7:
// IN16B multidetector
// with monitors for backscattering mode

DEFINE INSTRUMENT in16b_detector_bs (
   %include "in16b_base_parameters.c",
   string ETOF_E_op_det="previous user1 bins=100, limits=[1.68 2.68], user2 bins=300, limits=[-0.1 0.1]"
)

DECLARE
%{
   %include "in16b_base_declare.c"
   %include "in16b_detector_declare.c"

   char vdopp_det_op[200];
%}

INITIALIZE
%{
   %include "in16b_base_initialize.c"
   %include "in16b_detector_initialize.c"

   sprintf(vdopp_det_op,"previous user1 limits=[%g %g] bins=%d noborders, user2 limits=[%g %g] bins=%d noborders",
        -MC_GETPAR(Monochromator,speed),+MC_GETPAR(Monochromator,speed),1024,
        PSD_ttmin,PSD_ttmax,PSD_tubes);

%}

TRACE

// PREVIOUS must refer to sample position
COMPONENT Sample_position7 = Arm()
AT (0,0,0) RELATIVE PREVIOUS

// detector
COMPONENT multidetector = IN16B_multidetector(radius=PSD_radius, ttmin=PSD_ttmin, ttmax=PSD_ttmax, height=PSD_height, thickness=PSD_thickness, pressure=PSD_pressure)
AT (0,0,0) RELATIVE Sample_position7

COMPONENT PSD_det = Monitor_nD(
          options=PSD_det_op,
          user1=MC_GETPAR(multidetector,tt),username1="detection angle",
          user2=MC_GETPAR(multidetector,h),username2="detection height",
          restore_neutron=1)
AT (0,0,0) RELATIVE Sample_position7

COMPONENT vdopp_back_det = Monitor_nD(
          options=vdopp_det_op,
          user1=MC_GETPAR(Monochromator,vd),username1="Doppler speed",
          user2=MC_GETPAR(multidetector,tt),username2="detection angle",
          restore_neutron=1)
WHEN ( (MC_GETPAR(Monochromator,zd)) < 0 && scattered_on_analyzer && !scattered_twice )
AT (0,0,0) RELATIVE Sample_position7

COMPONENT vdopp_front_det = COPY(vdopp_back_det)
WHEN ( (MC_GETPAR(Monochromator,zd)) >= 0 && scattered_on_analyzer && !scattered_twice )
AT (0,0,0) RELATIVE Sample_position7

COMPONENT vdopp_back_twice_det = COPY(vdopp_back_det)
WHEN ( (MC_GETPAR(Monochromator,zd)) < 0 && scattered_on_analyzer && scattered_twice )
AT (0,0,0) RELATIVE Sample_position7

COMPONENT vdopp_front_twice_det = COPY(vdopp_back_det)
WHEN ( (MC_GETPAR(Monochromator,zd)) >= 0 && scattered_on_analyzer && scattered_twice )
AT (0,0,0) RELATIVE Sample_position7

END
