# Supplementary material for: A flexible high speed pulse chopper system for an inverted neutron time-of-flight option on backscattering spectrometers
Source: Sci Rep. 2018 Sep 11;8:13580. doi: 10.1038/s41598-018-31774-y (PMC6133999; doi:10.1038/s41598-018-31774-y)
Supplement: Supplementary file 2 — McStas simulation code repository [file 41598_2018_31774_MOESM2_ESM.zip › in16b-mcstas-public/in16b/share/7_detector_bs_resolution.instr]

// IN16B BATS McStas simulation
// Markus Appel 2013-2015
//
// Part 7:
// IN16B multidetector
// with monitors for backscattering mode (resolution simulation)
//
// This is not a standalone instrument file.

DEFINE INSTRUMENT in16b_detector_bs (
   %include "in16b_base_parameters.c",
   %include "in16b_detector_parameters.c",
   string res_det_op="previous user1 bins=60, limits=[-0.032 0.032], user2 bins=100, limits=[-0.005 0.005]",
   xi_max=2.0
)

DECLARE
%{
   %include "in16b_base_declare.c"
   %include "in16b_detector_declare.c"

   double dE_from_vd, dE_real;
   char xi_analyzer_op[200];
   char xi_mono_op[200];
%}

INITIALIZE
%{
   %include "in16b_base_initialize.c"
   %include "in16b_detector_initialize.c"

   sprintf(xi_analyzer_op,"previous user1 limits=[%g %g] bins=%d noborders, user2 limits=[%g %g] bins=%d noborders",PSD_ttmin,PSD_ttmax,PSD_tubes,0.0,xi_max,100);
   sprintf(xi_mono_op,"previous user1 limits=[0 %g] bins=%d",xi_max,100);
%}

TRACE

// PREVIOUS must refer to sample position
COMPONENT Sample_position7 = Arm()
AT (0,0,0) RELATIVE PREVIOUS
EXTEND
%{
   double vrel = MC_GETPAR(Monochromator,vd) / v0_analyzer;
   dE_from_vd = (2*vrel + SQR(vrel)) * E0_analyzer;
   dE_real = sample_Ei - sample_Ef;
//   printf("%.6f %.6f %.6e %.6f %.6f\n",E0_analyzer,v0_analyzer,vrel,dE_real,dE_from_vd);
%}

//*******************************************
// SANS detector
COMPONENT SAD_position = Arm()
AT (sa_detector_x, 0, sa_detector_z) RELATIVE Sample_position7
ROTATED (0, 180, 0) RELATIVE Sample_position7

COMPONENT PSD_SAD = Monitor_nD(
          options=PSD_SAD_op,
          xwidth=sa_detector_xwidth, yheight=sa_detector_yheight,
          restore_neutron=1)
WHEN ( z < 0 ) // only look on neutrons going in from front
AT (0,0,0) RELATIVE SAD_position

COMPONENT ana_y_SAD = Monitor_nD(
          options=ana_y_SAD_op,
          xwidth=sa_detector_xwidth, yheight=sa_detector_yheight,
          user1=analyzer_idx,username1="analyzer idx",
          restore_neutron=1)
WHEN ( z < 0 ) // only look on neutrons going in from front
AT (0,0,0) RELATIVE SAD_position

COMPONENT mon_align = Monitor_nD(
          options="signal=user1 noboders",
          xwidth=sa_detector_xwidth, yheight=sa_detector_yheight,
          user1=p*exp(-SQR(x+vx*(-z)/vz)/SQR(0.005)/2),username1="center weighted intensity",
          restore_neutron=1)
WHEN ( z < 0 ) // only look on neutrons going in from front
AT (0,0,0) RELATIVE SAD_position

COMPONENT ana_x_SAD = Monitor_nD(
          options="x bins=50, user1 bins=20 limits=[0 20] noborders",
          xwidth=sa_detector_xwidth, yheight=sa_detector_yheight,
          user1=analyzer_idx,username1="analyzer idx",
          restore_neutron=1)
WHEN ( z < 0 ) // only look on neutrons going in from front
AT (0,0,0) RELATIVE SAD_position

COMPONENT Q_y_SAD = Monitor_nD(
          options=Q_y_SAD_op,
          xwidth=sa_detector_xwidth, yheight=sa_detector_yheight,
          user1=sample_Q,username1="Q / A-1",
          restore_neutron=1)
WHEN ( z < 0 ) // only look on neutrons going in from front
AT (0,0,0) RELATIVE SAD_position

COMPONENT res_y_SAD = Monitor_nD(
          options=res_y_SAD_op,
          xwidth=sa_detector_xwidth, yheight=sa_detector_yheight,
          user1=dE_from_vd-dE_real,username1="dE_real - dE_from_vd",
          restore_neutron=1)
WHEN ( z < 0 ) // only look on neutrons going in from front
AT (0,0,0) RELATIVE SAD_position

// stop all neutrons from small angle analyzers to go into the PSD
COMPONENT SANS_killer = Arm()
AT (0,0,0) RELATIVE SAD_position
EXTEND
%{
   if (analyzer_idx < 20)
   {
      ABSORB;
   }
%}

//*******************************************
// 2D-multitube-PSD
COMPONENT multidetector = IN16B_multidetector(radius=PSD_radius, ttmin=PSD_ttmin, ttmax=PSD_ttmax, height=PSD_height, thickness=PSD_thickness, pressure=PSD_pressure)
AT (0,0,0) RELATIVE Sample_position7

COMPONENT PSD_det = Monitor_nD(
          options=PSD_det_op,
          user1=MC_GETPAR(multidetector,tt),username1="detection angle",
          user2=MC_GETPAR(multidetector,h),username2="detection height",
          restore_neutron=1)
AT (0,0,0) RELATIVE Sample_position7

COMPONENT res_back_det = Monitor_nD(
          options=res_det_op,
          user1=dE_from_vd,username1="dE_from_vd",
          user2=dE_from_vd-dE_real,username2="dE_real - dE_from_vd",
          restore_neutron=1)
WHEN (MC_GETPAR(Monochromator,zd) < 0 && scattered_on_analyzer)
AT (0,0,0) RELATIVE Sample_position7

COMPONENT res_front_det = COPY(res_back_det)
WHEN (MC_GETPAR(Monochromator,zd) >= 0 && scattered_on_analyzer)
AT (0,0,0) RELATIVE Sample_position7

COMPONENT xi_mono= Monitor_nD(
  options=xi_mono_op,
  user1=MC_GETPAR(Monochromator,xi),username1="Mono off-BS angle",
  restore_neutron=1)
WHEN (scattered_on_sample)
AT (0,0,0) RELATIVE Sample_position7

COMPONENT PSD_mono_det = Monitor_nD(options="previous x limits=[-0.25 0.25], y limits=[-0.125 0.125], premonitor",bins=PSD_bins, restore_neutron=1)
AT (0,0,0) RELATIVE Sample_position7

COMPONENT xi_analyzer = Monitor_nD(
         options=xi_analyzer_op,
         user1=MC_GETPAR(multidetector,tt),username1="detection angle",
         user2=xi_analyzer,username2="Analyzer off-BS angle",
         restore_neutron=1)
WHEN (scattered_on_analyzer)
AT (0,0,0) RELATIVE Sample_position7

END
