# Supplementary material for: A flexible high speed pulse chopper system for an inverted neutron time-of-flight option on backscattering spectrometers
Source: Sci Rep. 2018 Sep 11;8:13580. doi: 10.1038/s41598-018-31774-y (PMC6133999; doi:10.1038/s41598-018-31774-y)
Supplement: Supplementary file 2 — McStas simulation code repository [file 41598_2018_31774_MOESM2_ESM.zip › in16b-mcstas-public/in16b/share/7_detector_tof_resolution.instr]

// IN16B BATS McStas simulation
// Markus Appel 2013-2015
//
// Part 7:
// IN16B multidetector
// with monitors for ToF mode (resolution simulation)
//
// This is not a standalone instrument file.

DEFINE INSTRUMENT in16b_detector_tof (
   %include "in16b_base_parameters.c",
   %include "in16b_chopper_parameters.c",
   string ETOF_E_op_det="previous user1 bins=128, limits=[1.68 2.68], user2 bins=256, limits=[-0.1 0.1]"
)

DECLARE
%{
   %include "in16b_base_declare.c"
   %include "in16b_chopper_declare.c"
   %include "in16b_tofmon_declare.c"
   %include "in16b_detector_declare.c"

   double Ei_TOF;
   char t_opt_det[200];
%}

INITIALIZE
%{
   %include "in16b_base_initialize.c"
   %include "in16b_chopper_initialize.c"
   %include "in16b_tofmon_initialize.c"
   %include "in16b_detector_initialize.c"

   sprintf(t_opt_det, "previous t bins=10000 limits=[%g %g] with borders", td_sample, td_sample+0.010);
%}

TRACE

// PREVIOUS must refer to sample position
COMPONENT Sample_position7 = Arm()
AT (0,0,0) RELATIVE PREVIOUS

// detector
COMPONENT multidetector = IN16B_multidetector(radius=PSD_radius, ttmin=PSD_ttmin, ttmax=PSD_ttmax, height=PSD_height, thickness=PSD_thickness, pressure=PSD_pressure)
AT (0,0,0) RELATIVE Sample_position7
EXTEND
%{
   // calculate experimental E_i from TOF
   // nominal time of flight from sample to detector (analytic correction for detection height)
   double t_SD_hcorr = ( 2.0*mcipd_sample_LA + sqrt( SQR(PSD_radius)+SQR(h) ) ) / v0;
   // exp. determined neutron velocity before scattering
   double v_i_hcorr = d_C_sample / ( t - td_C - t_SD_hcorr );
   // incident neutron energy, exp. determined
   Ei_TOF = VS2E * SQR(v_i_hcorr);
%}

//COMPONENT testmon = Monitor_nD(
//          options="previous list all x,y,z",
//          restore_neutron=1)
//AT (0,0,0) RELATIVE Sample_position7

COMPONENT PSD_det = Monitor_nD(
          options=PSD_det_op,
          user1=MC_GETPAR(multidetector,tt),username1="detection angle",
          user2=MC_GETPAR(multidetector,h),username2="detection height",
          restore_neutron=1)
AT (0,0,0) RELATIVE Sample_position7

COMPONENT t_det = Monitor_nD(
          options=t_opt_det, 
          restore_neutron=1)
AT (0,0,0) RELATIVE Sample_position7

COMPONENT ETOF_E_det= Monitor_nD(options=ETOF_E_op_det,
          user1=Ei_TOF,username1="exp. E_i",
          user2=((sample_Ei-sample_Ef)-(Ei_TOF-E0)),username2="exp. - real hw",
          restore_neutron=1)
AT (0,0,0) RELATIVE Sample_position7

COMPONENT ETOF_E_det45= Monitor_nD(options=ETOF_E_op_det,
          user1=Ei_TOF,username1="exp. E_i",
          user2=((sample_Ei-sample_Ef)-(Ei_TOF-E0)),username2="exp. - real hw",
          restore_neutron=1)
WHEN ( fabs(MC_GETPAR(multidetector,tt)-45) < 16 )
AT (0,0,0) RELATIVE Sample_position7

COMPONENT ETOF_E_det135= Monitor_nD(options=ETOF_E_op_det,
          user1=Ei_TOF,username1="exp. E_i",
          user2=((sample_Ei-sample_Ef)-(Ei_TOF-E0)),username2="exp. - real hw",
          restore_neutron=1)
WHEN ( fabs(MC_GETPAR(multidetector,tt)-135) < 16 )
AT (0,0,0) RELATIVE Sample_position7

//COMPONENT list_det = Monitor_nD(
//          options="previous user1, user2, user3, t, list all",
////          user1=MC_GETPAR(multidetector,h),username1="detection height",
//          user1=(sample_Ei-sample_Ef),username1="real (E_i - E_f)",
//          user2=(Ei_TOF-E0),username2="exp. (E_i - E_f)",
//          user3=((sample_Ei-sample_Ef)-(Ei_TOF-E0)),username3="exp. - real hw",
//          restore_neutron=1)
//AT (0,0,0) RELATIVE Sample_position7

//COMPONENT testmon = Monitor_nD(options="previous user1 limits=[-180 180],user2 limits=[-90 90], all bins=50",user1=MC_GETPAR(LA_Analyzer,tt),user2=MC_GETPAR(LA_Analyzer,phi),restore_neutron=1)
//AT (0,0,0) RELATIVE Sample_position7

END
