# Supplementary material for: A flexible high speed pulse chopper system for an inverted neutron time-of-flight option on backscattering spectrometers
Source: Sci Rep. 2018 Sep 11;8:13580. doi: 10.1038/s41598-018-31774-y (PMC6133999; doi:10.1038/s41598-018-31774-y)
Supplement: Supplementary file 2 — McStas simulation code repository [file 41598_2018_31774_MOESM2_ESM.zip › in16b-mcstas-public/in16b/share/FGcascade.instr]

/* Automatically generated from print_cascade.m */
/* Do not edit!                                 */
/*                                              */
/* Copies of monitor for 3D mapping of beam     */
/* File must be included directly after         */
/* 5_focusguide.instr                           */
/*                                              */
/* PREVIOUS must refer to end of focus guide    */
/* Neutron state is fully restored              */


COMPONENT PSD_FG0 = Monitor_nD(options="x y", xwidth=0.15, yheight=0.15, bins=PSD_bins, restore_neutron=1)
AT (0,0,0) RELATIVE FG_end

COMPONENT PSD_FG20 = COPY(PSD_FG0)
AT (0,0,0.02) RELATIVE PSD_FG0

COMPONENT PSD_FG40 = COPY(PSD_FG0)
AT (0,0,0.04) RELATIVE PSD_FG0

COMPONENT PSD_FG60 = COPY(PSD_FG0)
AT (0,0,0.06) RELATIVE PSD_FG0

COMPONENT PSD_FG80 = COPY(PSD_FG0)
AT (0,0,0.08) RELATIVE PSD_FG0

COMPONENT PSD_FG100 = COPY(PSD_FG0)
AT (0,0,0.1) RELATIVE PSD_FG0

COMPONENT PSD_FG120 = COPY(PSD_FG0)
AT (0,0,0.12) RELATIVE PSD_FG0

COMPONENT PSD_FG140 = COPY(PSD_FG0)
AT (0,0,0.14) RELATIVE PSD_FG0

COMPONENT PSD_FG160 = COPY(PSD_FG0)
AT (0,0,0.16) RELATIVE PSD_FG0

COMPONENT PSD_FG180 = COPY(PSD_FG0)
AT (0,0,0.18) RELATIVE PSD_FG0

COMPONENT PSD_FG200 = COPY(PSD_FG0)
AT (0,0,0.2) RELATIVE PSD_FG0

COMPONENT PSD_FG220 = COPY(PSD_FG0)
AT (0,0,0.22) RELATIVE PSD_FG0

COMPONENT PSD_FG240 = COPY(PSD_FG0)
AT (0,0,0.24) RELATIVE PSD_FG0

COMPONENT PSD_FG260 = COPY(PSD_FG0)
AT (0,0,0.26) RELATIVE PSD_FG0

COMPONENT PSD_FG280 = COPY(PSD_FG0)
AT (0,0,0.28) RELATIVE PSD_FG0

COMPONENT PSD_FG300 = COPY(PSD_FG0)
AT (0,0,0.3) RELATIVE PSD_FG0

COMPONENT PSD_FG320 = COPY(PSD_FG0)
AT (0,0,0.32) RELATIVE PSD_FG0

COMPONENT PSD_FG340 = COPY(PSD_FG0)
AT (0,0,0.34) RELATIVE PSD_FG0

COMPONENT PSD_FG360 = COPY(PSD_FG0)
AT (0,0,0.36) RELATIVE PSD_FG0

COMPONENT PSD_FG380 = COPY(PSD_FG0)
AT (0,0,0.38) RELATIVE PSD_FG0

COMPONENT PSD_FG400 = COPY(PSD_FG0)
AT (0,0,0.4) RELATIVE PSD_FG0

COMPONENT PSD_FG420 = COPY(PSD_FG0)
AT (0,0,0.42) RELATIVE PSD_FG0

COMPONENT PSD_FG440 = COPY(PSD_FG0)
AT (0,0,0.44) RELATIVE PSD_FG0

COMPONENT PSD_FG460 = COPY(PSD_FG0)
AT (0,0,0.46) RELATIVE PSD_FG0

COMPONENT PSD_FG480 = COPY(PSD_FG0)
AT (0,0,0.48) RELATIVE PSD_FG0

COMPONENT PSD_FG500 = COPY(PSD_FG0)
AT (0,0,0.5) RELATIVE PSD_FG0

COMPONENT PSD_FG520 = COPY(PSD_FG0)
AT (0,0,0.52) RELATIVE PSD_FG0

COMPONENT PSD_FG540 = COPY(PSD_FG0)
AT (0,0,0.54) RELATIVE PSD_FG0

COMPONENT PSD_FG560 = COPY(PSD_FG0)
AT (0,0,0.56) RELATIVE PSD_FG0

COMPONENT PSD_FG580 = COPY(PSD_FG0)
AT (0,0,0.58) RELATIVE PSD_FG0

COMPONENT PSD_FG600 = COPY(PSD_FG0)
AT (0,0,0.6) RELATIVE PSD_FG0

COMPONENT PSD_FG620 = COPY(PSD_FG0)
AT (0,0,0.62) RELATIVE PSD_FG0

COMPONENT PSD_FG640 = COPY(PSD_FG0)
AT (0,0,0.64) RELATIVE PSD_FG0

COMPONENT PSD_FG660 = COPY(PSD_FG0)
AT (0,0,0.66) RELATIVE PSD_FG0

COMPONENT PSD_FG680 = COPY(PSD_FG0)
AT (0,0,0.68) RELATIVE PSD_FG0

COMPONENT PSD_FG700 = COPY(PSD_FG0)
AT (0,0,0.7) RELATIVE PSD_FG0
