# Supplementary material for: A flexible high speed pulse chopper system for an inverted neutron time-of-flight option on backscattering spectrometers
Source: Sci Rep. 2018 Sep 11;8:13580. doi: 10.1038/s41598-018-31774-y (PMC6133999; doi:10.1038/s41598-018-31774-y)
Supplement: Supplementary file 2 — McStas simulation code repository [file 41598_2018_31774_MOESM2_ESM.zip › in16b-mcstas-public/in16b/share/Makefile]

SHAREDIR:=.
include $(SHAREDIR)/shares.d

COMPDIR:=../../myComponents
COMPONENTS:=$(wildcard $(COMPDIR)/*.comp)
INSTRS:=$(wildcard *.instr)

SOURCES:=$(wildcard [0-9]*.instr)
ALL:=$(patsubst %.instr,%.out,$(SOURCES))
ALL_MPI:=$(patsubst %.instr,%-mpi.out,$(SOURCES))
ALL_TRACE:=$(patsubst %.instr,%-trace.out,$(SOURCES))

CASCADES:=$(wildcard *cascade.instr)

OCTAVE:=octave-cli -qf

.PRECIOUS: %.c

.PHONY: cascades all all-mpi all-trace clean default optimizer_interface

default: cascades optimizer_interface

cascades: $(CASCADES)

all: $(ALL)

all-mpi: $(ALL_MPI)

all-trace: $(ALL_TRACE)

optimizer_interface: 3_chopper_focus_optimizer_interface.instr

3_chopper_focus_optimizer_interface.instr: 3_chopper_focus_optimizer_interface.m 3_chopper_focus_optimizer_interface_N.m
	$(OCTAVE) ./3_chopper_focus_optimizer_interface.m

%-mpi.out: %.c
	mpicc -DUSE_MPI -o $*-mpi.out $(CFLAGS) $*.c -lm

%.out: %.c
	gcc -o $*.out $(CFLAGS) $*.c -lm

%-trace.out: %.c
	gcc -o $*-trace.out $(CFLAGS) -DMC_TRACE_ENABLED $*.c -lm

%.c: %.instr $(INSTRS) $(COMPONENTS) $(SHARES)
	mcstas $(MCFLAGS) -I$(COMPDIR) $<

%cascade.instr: print_cascade.m
	$(OCTAVE) ./print_cascade.m

clean:
	-rm *.out
	for f in *.c ;\
	do \
		if [ -f $${f%.c}.instr ] ; \
		then \
			echo Removing $$f; \
			rm $$f; \
		fi \
	done
