# Supplementary material for: A flexible high speed pulse chopper system for an inverted neutron time-of-flight option on backscattering spectrometers
Source: Sci Rep. 2018 Sep 11;8:13580. doi: 10.1038/s41598-018-31774-y (PMC6133999; doi:10.1038/s41598-018-31774-y)
Supplement: Supplementary file 2 — McStas simulation code repository [file 41598_2018_31774_MOESM2_ESM.zip › in16b-mcstas-public/in16b/share/Makefile_inst]

SHAREDIR:=../share
SHARES_INSTR:=$(wildcard $(SHAREDIR)/[0-9]*.instr)
include $(SHAREDIR)/shares.d

COMPDIR:=../../myComponents
COMPONENTS:=$(wildcard $(COMPDIR)/*.comp)
INSTRS:=$(wildcard *.instr)
#CFLAGS+= -I/usr/share/mcstas/2.1/share
CC?=gcc

.PRECIOUS: %.c

%-mpi.out: %.c
	mpicc -DUSE_MPI -o $*-mpi.out $(CFLAGS) $*.c -lm

%.out: %.c
	$(CC) -o $*.out $(CFLAGS) $*.c -lm

%-trace.out: %.c
	$(CC) -o $*-trace.out $(CFLAGS) -DMC_TRACE_ENABLED $*.c -lm

%.c: %.instr $(INSTRS) $(COMPONENTS) $(SHARES) %.monitors
	$(MAKE) -C $(SHAREDIR)
	TMPDIR=$$(mktemp -d --tmpdir in16b_mcstas_XXXXXXX); \
	if [ -s $*.monitors ]; \
	then \
		for file in $(SHARES_INSTR); \
		do \
			sed -e 's/^[ \t]*//' $$file | $(SHAREDIR)/remove_monitors.awk -- $*.monitors - > $$TMPDIR/$$(basename $$file); \
		done \
	fi ; \
	mcstas $(MCFLAGS) -I$$TMPDIR -I$(COMPDIR) -I$(SHAREDIR) $< ; \
	MCRETURNCODE=$$? ; \
	echo "\n" ; \
	rm -r $$TMPDIR ; \
	exit $$MCRETURNCODE

%.monitors:
	touch $*.monitors

print-%:
	@echo '$*=$($*)'
