# Supplementary material for: A flexible high speed pulse chopper system for an inverted neutron time-of-flight option on backscattering spectrometers
Source: Sci Rep. 2018 Sep 11;8:13580. doi: 10.1038/s41598-018-31774-y (PMC6133999; doi:10.1038/s41598-018-31774-y)
Supplement: Supplementary file 2 — McStas simulation code repository [file 41598_2018_31774_MOESM2_ESM.zip › in16b-mcstas-public/in16b/share/README]

# IN16B McStas instrument files

This directory contains instrument files for simulation of the IN16B backscattering spectrometer at ILL. The instrument is split in multiple files that can be combined into simulations of the instrument in different configurations. For usage examples, see e.g. the `../virtual_sources/` or the `../disktest/` directories.

It describes the instrument in its original state commissioned in 2013, the BATS choppers added in 2017, and some options for future improvements.

## List of instrument files

* `1_inpile.instr` contains the in-pile part of the H112 guide up to the safety valve
* `2_h112.instr` starts with the vertical splitter following the lower H112A guide to the IN16B instrument shutter
* `2_h112-tr.instr` same as above, but no iteration is used for the long, curved guide (>100 elements). Bad for performance, but useful for trace display and instrument plots with `mcdisplay`.
* `3_chopper.instr` includes the BATS chopper system (from `3_chopper_C12.instr` and `3_chopper_C34.instr`) with surrounding neutron guides from shutter to velocity selector
* `3_chopper_focus_file.instr` same as above, but with focusing/defocusing guides around the chopper system. The guide shape is read from a parameter file.
* `3_chopper_C12.instr` actually contains the first BATS chopper pair
* `3_chopper_C34.instr` actually contains the second BATS chopper pair
* `3_nochopper.instr` describes the old guide from shutter to selector before BATS was installed
* `3_nochopper-tr.instr` same as above, but doesn't use iteration for guide elements
* `4a_before_SV.instr` contains the velocity selector and the focusing guide with BG chopper up to the spectrometer vessel
* `4b_inside_SV.instr` contains the original focusing nose inside the spectrometer vessel
* `4b_inside_SV_focus.instr` alternative focusing nose inside the spectrometer vessel, shape read from parameter file
* `4_focusguide.instr` combines `4a_before_SV.instr` and `4b_inside_SV.instr`
* `5a_pst_bs.instr` describes the PST deflector chopper in backscattering (BS) mode of IN16B
* `5b_mono_bs.instr` contains the backscattering monochromator for BS mode
* `5_pst_tof.instr` describes the PST chopper in time-of-flight mode, where it acts as a simple chopper (not being used to deflect the beam)
* `6_secondary.instr` models an incoherent scattering sample and includes the analyzers from `6a_analyzer.instr`
* `6_secondary_resolution.instr` contains a special resolution sample and the analyzers from `6a_analyzer.instr`
* `6a_analyzer.instr` contains the crystal analyzers of the instrument (without the small angle rings)
* `7_detector_bs.instr` includes the detector for backscattering mode
* `7_detector_bs_resolution.instr` includes the detector for resolution calculation in backscattering mode
* `7_detector_tof_resolution.instr` includes the PSD detector for resolution calculation in TOF mode

## Additional files
`*_declare.c`, `*_initialize.c`, `*_parameters.c` contain common code to be used in McStas blocks of different instrument parts.

## Compiling instrument files
The rules defined in `Makefile_inst` can be used to compile instrument files
consisting of combinations of the above partial `.instr` files.

#### Creating 3D instrument files with `mcdisplay`
The Makefile target `%-trace.out` can be used to compile binaries with the trace option enabled. 3D visualizations can be created e.g. by
```
make in16b-trace.out
mcdisplay.pl -pVRML in16b-trace.out
```


#### Filtering monitor components
If a `.monitors`
file exists with the same name as the `.instr` file, some or all unneeded
monitor components are replaced with Arm components to speed up the simulation.
The `.monitors` file should contain two lines, such as:
```
name=PSD_PST|PSD_sample|TOF_aC2|PSD_FG
keep=1
```
The first line defines a regular expression for names of the Monitor components,
the second line decides if only matches should be kept (`keep=1`) or if matches
should be removed (`keep=0`). In the above example, only the listed monitors are
kept in the simulation.
