# Supplementary material for: A flexible high speed pulse chopper system for an inverted neutron time-of-flight option on backscattering spectrometers
Source: Sci Rep. 2018 Sep 11;8:13580. doi: 10.1038/s41598-018-31774-y (PMC6133999; doi:10.1038/s41598-018-31774-y)
Supplement: Supplementary file 2 — McStas simulation code repository [file 41598_2018_31774_MOESM2_ESM.zip › in16b-mcstas-public/in16b/share/in16b_base_declare.c]

#ifndef IN16B_BASE_DECLARE

   // cold source parameters
   #define SI_SCALE 0.7492     // source scaling factor to match gold foil measurements
   const double sT1=216.8;
   const double sI1=1.24e+13*SI_SCALE;
   const double sT2=33.9;
   const double sI2=1.02e+13*SI_SCALE;
   const double sT3=16.7;
   const double sI3=3.0423e+12*SI_SCALE;
   const double sH=0.22;
   const double sW=0.14;

   //misc
   double E0;
   double v0;
   double E0_analyzer, lambda0_analyzer, v0_analyzer;
   double tof_max;
   int use_deflector;
   double theta_deflector;
   double theta_PST;
   double d_graphite;
   double d_C1_sample;
   double d_C2_C3;
   double h112_kink;
   // flag and index for analyzer scattering
   int scattered_on_analyzer = 0;
   int analyzer_idx = 0;
   // flag for neutrons shadowed by future small angle detector tube
   int sad_shadowed = 0;
   // flag for neutrons scattered again on sample after analyzers
   int scattered_twice = 0;
   // internal variable for direct/analyzed/all scattering
   enum scattering_type {SC_DIRECT,SC_ANALYZED,SC_ALL};
   enum scattering_type scat;

   double xi_analyzer;

   // guide parameters copied from old simulation file for h112
//   const double alpha_h112             = 4.07;
//   const double Qc_h112                = 0.021;
//   const double R0_h112                = 1;
//   const double W_h112                 = 1.0/300.0;
//   const double m_h112                  = 2.0;

   // guide parameters refined on Mirrotron reflectivity data for h112
   const double alpha_h112              = 2.27;
   const double Qc_h112                 = 0.0217;
   const double R0_h112                 = 0.9824;
   const double W_h112                  = 0.002038;
   const double m_h112                  = 2.152;

   // guide parameters copied from old simulation file for focusing guide
//   const double Qcfoc = 0.021;
//   const double alphafoc = 5.0;
//   const double Wfoc = 0.0017;

   // focus guide parameters refined and interpolated on swissneutronics reflectivity data
   // ... for first part mtheo = 2.5
   const double alpha_foc1              = 2.14;
   const double Qc_foc1                 = 0.0217;
   const double R0_foc1                 = 0.9922;
   const double W_foc1                  = 0.0018137;
   const double m_foc1                  = 2.672;
   // ... for second part mtheo = 3.5
   const double alpha_foc2              = 3.37;
   const double Qc_foc2                 = 0.0217;
   const double R0_foc2                 = 0.9802;
   const double W_foc2                  = 0.001613;
   const double m_foc2                  = 3.624;

   // guide parameters for swissneutronics m=7 guide
   const double alpha_noabs_swiss       = 2.2;     // approx. alpha value for sm-refl. without absorption
   const double alpha_swiss             = 3.23;    // alpha value for 'real' sm
   const double Qc_swiss                = 0.0217;
   const double R0_swiss                = 1;
   const double W_swiss                 = 0.0011;
   const double m_swiss                 = 7;

   // lattice constants
   const double d_si111 = 3.1354;
   const double d_si311 = 1.6374;
   const double d_gaas200 = 2.8266;
   const double d_graphite002 = 3.355;
   const double d_graphite004 = 1.6775;

   // PST chopper parameters
   const double PST_radius = 0.365;
   const double PST_delta_y = -0.327;  // WARNING: PST_delta_y >= 0 is untested and gives probably wrong results

   #define IN16B_BASE_DECLARE
#endif
