# Supplementary material for: A flexible high speed pulse chopper system for an inverted neutron time-of-flight option on backscattering spectrometers
Source: Sci Rep. 2018 Sep 11;8:13580. doi: 10.1038/s41598-018-31774-y (PMC6133999; doi:10.1038/s41598-018-31774-y)
Supplement: Supplementary file 2 — McStas simulation code repository [file 41598_2018_31774_MOESM2_ESM.zip › in16b-mcstas-public/in16b/share/in16b_base_initialize.c]

#ifndef IN16B_BASE_INITIALIZE

   // set lambda0 depending on analyzers, select graphite reflection for deflector and PST (002 or 004)
   if (!strcmp(analyzer,"si111"))
   {
      lambda0_analyzer = 2.0 * d_si111;
      d_graphite = d_graphite002;
   }
   else if (!strcmp(analyzer,"si311"))
   {
      lambda0_analyzer = 2.0 * d_si311;
      d_graphite = d_graphite004;
   }
   else if (!strcmp(analyzer,"gaas200"))
   {
      lambda0_analyzer = 2.0 * d_gaas200;
      d_graphite = d_graphite002;
   }
   else
   {
      MPI_MASTER(
         fprintf(stderr,"ERROR: Invalid analyzer: '%s'\n",analyzer);
      );
      exit(-1);
   }
   v0_analyzer = 2.0*PI/lambda0_analyzer*K2V;
   E0_analyzer = SQR(v0_analyzer) * VS2E;

   // more mutually exclusive analyzer parameters
   if (analyzer_dtauovertau && (analyzer_gauss_fwhm || analyzer_lorentz_fwhm))
   {
      MPI_MASTER(
         fprintf(stderr,"ERROR: Give either analyzer_dtauovertau OR analyzer_(gauss|lorentz)_fwhm\n");
      );
      exit(-1);
   }

   if (!analyzer_dtauovertau)
      analyzer_dtauovertau = NAN;

   if (!analyzer_gauss_fwhm)
      analyzer_gauss_fwhm = NAN;

   if (!analyzer_lorentz_fwhm)
      analyzer_lorentz_fwhm = NAN;

   // basic configuration setup
   if (!strcmp(configuration,"tof"))
   {
      // set up tof ... nothing to do (yet)
   }
   else if (!strcmp(configuration,"bs"))
   {
      // set up bs

      lambda0 = lambda0_analyzer;
      MPI_MASTER(
         fprintf(stderr,"INFO: lambda0 set to %gA for analyzer '%s' in bs mode\n",lambda0,analyzer);
      );

      theta_PST = asin(lambda0/2.0/d_graphite) * RAD2DEG;

      if (!strcmp(position,"side"))   // set up side position
      {
         use_deflector = 1;
         theta_deflector = asin(lambda0/2.0/d_graphite) * RAD2DEG;
         MPI_MASTER(
            fprintf(stderr,"INFO: theta_deflector for side position is %gdeg\n",theta_deflector);
         );
      }
      else if (!strcmp(position,"end"))   // set up end position
      {
         use_deflector = 0;
         theta_deflector = 0;
      }
      else
      {
         MPI_MASTER(
            fprintf(stderr,"ERROR: Invalid position: '%s'\n",position);
         );
         exit(-1);
      }
   }
   else
   {
      MPI_MASTER(
         fprintf(stderr,"ERROR: Invalid configuration: '%s'\n",configuration);
      );
      exit(-1);
   }

   // check validity of parameter "scattering"
   if ( !strcmp(scattering,"direct") )
      scat = SC_DIRECT;
   else if ( !strcmp(scattering,"analyzed") )
      scat = SC_ANALYZED;
   else if ( !strcmp(scattering,"all") )
      scat = SC_ALL;
   else
   {
      MPI_MASTER(
         fprintf(stderr,"ERROR: Invalid parameter 'scattering': '%s'\n",scattering);
         fprintf(stderr,"ERROR: Set to one of {'direct','analyzed','all'}\n");
      );
      exit(-1);
   }

   // center neutron speed and energy
   v0 = 2.0 * PI / lambda0 * K2V;
   E0 = SQR(v0)*VS2E;

   // kink angle between 500mm guide elements in curved sections of H112
   h112_kink = ( h112_radius == 0 ) ? 0 : (- 0.5 / (2.0*PI*h112_radius) * 360.0);

   // maximum detection time frame for tof detectors (+-)
   tof_max = (clock_freq==0) ? 1 : ( (clock_periods+2)/clock_freq );

   // include nominal chopper distances for BATS
   // load from common file setting d_C1_sample and d_C2_C3
   %include "d_C1_sample.c"
   %include "d_C2_C3.c"

   #define IN16B_BASE_INITIALIZE
#endif
