# Supplementary material for: A flexible high speed pulse chopper system for an inverted neutron time-of-flight option on backscattering spectrometers
Source: Sci Rep. 2018 Sep 11;8:13580. doi: 10.1038/s41598-018-31774-y (PMC6133999; doi:10.1038/s41598-018-31774-y)
Supplement: Supplementary file 2 — McStas simulation code repository [file 41598_2018_31774_MOESM2_ESM.zip › in16b-mcstas-public/in16b/share/in16b_base_parameters.c]

clock_freq=0,                 // master clock frequency [Hz]
clock_periods=0,              // number of additional leading and trailing clock periods to simulate
/******************** instrument setup parameters ***********************/
string configuration="bs",    // {"tof","bs"}
string position="end",        // {"side","end"}
string analyzer="si111",      // select monochromator and analyzer {"si111","si311","gaas200"}
lambda0=6.27,                 // center wavelength for chopper phases & selector speed (only for tof)
h112_radius=2000,             // radius of curvature of the H112 guide (modifiable for trace or debug)

/******************** simulation parameters ***********************/
lambda_source_max=12,         // source wavelength range [AA]
lambda_source_min=1,

/******************** chopper parameters ***********************/
C1234_gap=0.034,              // gap between BATS chopper disks and guide [m]
d_C1_C2=0.050,                // distances between choppers [m]
                              // NOTE: distance+2*gap == 0.118 according to final construction plans
d_C3_C4=0.050,
/******************** monitor parameters ***********************/
PSD_bins=150,                 // xy-bins for PSD monitors
div_bins=300,                 // xy-bins for divergence monitors
/******************** secondary spectrometer parameters ***********************/
string scattering="analyzed", // scattering to be detected {"analyzed","direct","all"}
d_sample_arc=2.000,           // distance between sample and analyzer arcs [m]
d_sample_LA=2.000,            // distance between sample and LA analyzers [m]
scatter_focus_ttmin=-30,      // horizontal focusing range for scattering from sample [deg]
scatter_focus_ttmax=160,
scatter_focus_ah=100,         // vertical focusing range for scattering from sample (full width) [deg]
analyzer_dtauovertau=8e-6,    // analyzer delta_tau / tau for ewald curve
analyzer_dtauovertau_ext=0,   // analyzer 'external' delta_tau / tau
analyzer_gauss_fwhm=0,        // alternatively: sigma for Gaussian/PseudoVoigt
analyzer_lorentz_fwhm=0,      // Phi parameter in case of PseudoVoigt profile
analyzer_facette=0,           // facettation of analyzer surface
analyzer_facette_xi=0,        // facette misalignment angle
/******************** misc parameters ***********************/
verbose=1
