# Supplementary material for: A flexible high speed pulse chopper system for an inverted neutron time-of-flight option on backscattering spectrometers
Source: Sci Rep. 2018 Sep 11;8:13580. doi: 10.1038/s41598-018-31774-y (PMC6133999; doi:10.1038/s41598-018-31774-y)
Supplement: Supplementary file 2 — McStas simulation code repository [file 41598_2018_31774_MOESM2_ESM.zip › in16b-mcstas-public/in16b/share/in16b_chopper_declare.c]

#ifndef IN16B_CHOPPER_DECLARE

   // time when neutron passed C1
   double tC1;

   // pulse chopper parameters
   double C1_nrev;
   double C1_freq;
   double C2_freq;
   double C3_freq;
   double C4_freq;
   double C5_freq;
   double C6_freq;

   // time delay to different components
   double td_C2;
   double td_C3;
   double td_C4;
   double td_nvs;
   double td_BG;
   double td_PST;
   double td_sample;

   // flight path from pulse chopper (C12 or C34) to sample and time offset
   double d_C_sample;
   double td_C;

   // configuration strings for different monitor_nd's
   char C1slit_op[200];
   char TOF_op_C1234[200];
   char L_op_C1234[200];

   #define IN16B_CHOPPER_DECLARE

#endif
