# Supplementary material for: A flexible high speed pulse chopper system for an inverted neutron time-of-flight option on backscattering spectrometers
Source: Sci Rep. 2018 Sep 11;8:13580. doi: 10.1038/s41598-018-31774-y (PMC6133999; doi:10.1038/s41598-018-31774-y)
Supplement: Supplementary file 2 — McStas simulation code repository [file 41598_2018_31774_MOESM2_ESM.zip › in16b-mcstas-public/in16b/share/in16b_chopper_initialize.c]

#ifndef IN16B_CHOPPER_INITIALIZE

   // time delays
   td_sample   = d_C1_sample/v0;
   td_nvs      = (d_C1_sample-11.005)/v0;
   td_C2       = d_C1_C2/v0;
   td_C3       = (d_C1_C2+d_C2_C3)/v0;
   td_C4       = (d_C1_C2+d_C2_C3+d_C3_C4)/v0;
   td_BG       = (d_C1_sample-1.65)/v0;
   td_PST      = (d_C1_sample-0.35)/v0;

   // rotation frequency of BATS choppers
   C1_freq = (C1_ratio==0) ? 0 : clock_freq / C1_ratio;
   C2_freq = (C2_ratio==0) ? 0 : clock_freq / C2_ratio;
   C3_freq = (C3_ratio==0) ? 0 : clock_freq / C3_ratio;
   C4_freq = (C4_ratio==0) ? 0 : clock_freq / C4_ratio;

   // number of revolutions to simulate
   C1_nrev = (C1_ratio==0) ? 0 : ceil(clock_periods / C1_ratio);

   // calculate flight path and time offset depending on pulse chopper pair
   if ( !strcmp(pulsechopper,"C12") )
   {
      d_C_sample = d_C1_sample - d_C1_C2/2.0;
      td_C = td_C2 / 2.0;
   }
   else if ( !strcmp(pulsechopper,"C34") )
   {
      d_C_sample = d_C1_sample - d_C1_C2 - d_C2_C3 - d_C3_C4/2.0;
      td_C = ( td_C3 + td_C4 ) / 2.0;
   }
   else
   {
      MPI_MASTER(
         fprintf(stderr,"ERROR: Parameter 'pulsechopper' must be 'C12' or 'C34', got '%s'\n",pulsechopper);
      );
      exit(-1);
   }
   MPI_MASTER(
      fprintf(stderr,"INFO: Pulse chopper set to '%s'; d_C_sample=%gm; td_C=%gs\n",pulsechopper,d_C_sample,td_C);
   );

   // configuration strings for monitor_nd's
   if (C1_nrev)
      sprintf(C1slit_op,"user1 bins=%g, limits=[%g %g]",(2*C1_nrev+1)*C12_nslits,-C1_nrev*C12_nslits,(C1_nrev+1)*C12_nslits-1);
   else
      strcpy(C1slit_op,"");

   sprintf(L_op_C1234,"lambda bins=100, limits=[%g %g], %s, with borders",lambda_source_min,lambda_source_max,C1slit_op);
   sprintf(TOF_op_C1234,"t bins=1500, limits=[%g %g], %s, with borders",-tof_max,tof_max,C1slit_op);


   #define IN16B_CHOPPER_INITIALIZE

#endif
