# Supplementary material for: A flexible high speed pulse chopper system for an inverted neutron time-of-flight option on backscattering spectrometers
Source: Sci Rep. 2018 Sep 11;8:13580. doi: 10.1038/s41598-018-31774-y (PMC6133999; doi:10.1038/s41598-018-31774-y)
Supplement: Supplementary file 2 — McStas simulation code repository [file 41598_2018_31774_MOESM2_ESM.zip › in16b-mcstas-public/in16b/share/in16b_chopper_parameters.c]

C1_split=1,          // iterations for split loop starting at first chopper
C1234_delta_y=-0.310,    // distance chopper axis <> guide center [m]: -0.310 for r=0.375, -0.285 for r=0.350
C1234_radius=0.375,  // chopper disk radius
C1234_thickness=0.005,  // chopper disk thickness
p_C1=1.0,            // neutron weight correction factor due to incomplete C1 chopper revolutions
C1_ratio=0,          // chopper ratios to master clock
C2_ratio=0,
C3_ratio=0,
C4_ratio=0,
C12_nslits=1,        // number of slits per chopper
C34_nslits=1,
string C12_slit_width="21",     // disk specifications, center+width of slits [deg]
string C1_slit_center="0",
string C2_slit_center="0",
string C34_slit_width="21",
string C3_slit_center="0",
string C4_slit_center="0",
C1_phase=0,          // chopper phase offsets [deg]
C2_phase=0,
C3_phase=0,
C4_phase=0,
string pulsechopper="C12"     // pulse chopper pair for TOF calculation, can be 'C12' or 'C34'
