# Supplementary material for: A flexible high speed pulse chopper system for an inverted neutron time-of-flight option on backscattering spectrometers
Source: Sci Rep. 2018 Sep 11;8:13580. doi: 10.1038/s41598-018-31774-y (PMC6133999; doi:10.1038/s41598-018-31774-y)
Supplement: Supplementary file 2 — McStas simulation code repository [file 41598_2018_31774_MOESM2_ESM.zip › in16b-mcstas-public/in16b/share/in16b_detector_declare.c]

#ifndef IN16B_DETECTOR_DECLARE

   // multitube PSD detector characteristics
   const double PSD_radius = 0.102;
   const double PSD_ttmin = 21.2;
   const double PSD_ttmax = 146;
   const int    PSD_tubes = 128;
   const double PSD_height = 0.226;
   const int    PSD_pixel = 128;
   const double PSD_thickness = 0.013;
   const double PSD_pressure = 10;

   char PSD_det_op[200];
   char PSD_SAD_op[200];
   char ana_y_SAD_op[200];
   char Q_y_SAD_op[200];
   char res_y_SAD_op[200];

   double sample_Ei, sample_Ef, sample_Q;

   #define IN16B_DETECTOR_DECLARE
#endif
