# Supplementary material for: A flexible high speed pulse chopper system for an inverted neutron time-of-flight option on backscattering spectrometers
Source: Sci Rep. 2018 Sep 11;8:13580. doi: 10.1038/s41598-018-31774-y (PMC6133999; doi:10.1038/s41598-018-31774-y)
Supplement: Supplementary file 2 — McStas simulation code repository [file 41598_2018_31774_MOESM2_ESM.zip › in16b-mcstas-public/in16b/share/in16b_detector_initialize.c]

#ifndef IN16B_DETECTOR_INITIALIZE

   sprintf(PSD_det_op,"previous user1 limits=[%g %g] bins=%d noborders, user2 limits=[%g %g] bins=%d noborders",
           PSD_ttmin,PSD_ttmax,PSD_tubes,-PSD_height/2.0,PSD_height/2.0,PSD_pixel);

   sprintf(PSD_SAD_op,"x y all bins=%g noborders",PSD_bins);

   sprintf(ana_y_SAD_op,"user1 bins=20 limits=[0 20], y bins=%g noborders",PSD_bins);

   sprintf(Q_y_SAD_op,"user1 bins=50 limits=[0 1], y bins=%g noborders",PSD_bins);

   // sprintf(res_y_SAD_op,"user1 bins=%g limits=[%g %g], y bins=%g noborders",2.0*scatter_dE/0.15e-3,-scatter_dE,scatter_dE,PSD_bins);

   #define IN16B_DETECTOR_INITIALIZE
#endif
