# Supplementary material for: A flexible high speed pulse chopper system for an inverted neutron time-of-flight option on backscattering spectrometers
Source: Sci Rep. 2018 Sep 11;8:13580. doi: 10.1038/s41598-018-31774-y (PMC6133999; doi:10.1038/s41598-018-31774-y)
Supplement: Supplementary file 2 — McStas simulation code repository [file 41598_2018_31774_MOESM2_ESM.zip › in16b-mcstas-public/in16b/share/in16b_detector_parameters.c]

sa_detector_xwidth = 0.030,      // width, height, x and z position of the small angle detector tube
sa_detector_yheight = 0.250,
sa_detector_x = 0.036,
sa_detector_z = 0.100
// 0.030 -- 0.200 -- 0.036 -- 0.100
