# Supplementary material for: A flexible high speed pulse chopper system for an inverted neutron time-of-flight option on backscattering spectrometers
Source: Sci Rep. 2018 Sep 11;8:13580. doi: 10.1038/s41598-018-31774-y (PMC6133999; doi:10.1038/s41598-018-31774-y)
Supplement: Supplementary file 2 — McStas simulation code repository [file 41598_2018_31774_MOESM2_ESM.zip › in16b-mcstas-public/in16b/share/in16b_tofmon_declare.c]

#ifndef IN16B_TOFMON_DECLARE

   // chopper variables are needed for tofmon
   %include "in16b_chopper_declare.c"

   // set up TOF monitor configuration
   #ifdef BATS_CHOPPER
      #define TOFMON_USER1 MC_GETPAR(C1_chopper,islit)+MC_GETPAR(C1_chopper,nslits)*MC_GETPAR(C1_chopper,irev)
      #define TOFMON_USERNAME1 "C1 slit"

      #define ETOF_E_MON_USER1 ( SQR(d_C_sample)/SQR(t-td_C) - (vx*vx+vy*vy+vz*vz) )*VS2E
      #define ETOF_E_MON_USERNAME1 "E_from_TOF - E_real"
   #else
      #define TOFMON_USER1 1
      #define TOFMON_USERNAME1 ""

      #define ETOF_E_MON_USER1 1
      #define ETOF_E_MON_USERNAME1 ""
   #endif

   #define IN16B_TOFMON_DECLARE
#endif
