# Supplementary material for: A flexible high speed pulse chopper system for an inverted neutron time-of-flight option on backscattering spectrometers
Source: Sci Rep. 2018 Sep 11;8:13580. doi: 10.1038/s41598-018-31774-y (PMC6133999; doi:10.1038/s41598-018-31774-y)
Supplement: Supplementary file 2 — McStas simulation code repository [file 41598_2018_31774_MOESM2_ESM.zip › in16b-mcstas-public/in16b/share/in16b_tofmon_initialize.c]

#ifndef IN16B_TOFMON_INITIALIZE
   // set some chopper variables if they haven't been initialized
   #ifndef IN16B_CHOPPER_INITIALIZE
      sprintf(C1slit_op,"");
      td_nvs = 0;
      td_BG = 0;
      td_PST = 0;
      td_sample = 0;
      tC1 = 0;
   #endif

   #define IN16B_TOFMON_INITIALIZE
#endif
