# Supplementary material for: A flexible high speed pulse chopper system for an inverted neutron time-of-flight option on backscattering spectrometers
Source: Sci Rep. 2018 Sep 11;8:13580. doi: 10.1038/s41598-018-31774-y (PMC6133999; doi:10.1038/s41598-018-31774-y)
Supplement: Supplementary file 2 — McStas simulation code repository [file 41598_2018_31774_MOESM2_ESM.zip › in16b-mcstas-public/in16b/share/monocascade.instr]

/* Automatically generated from print_cascade.m */
/* Do not edit!                                 */
/*                                              */
/* Copies of monitor for 3D mapping of beam     */
/* File must be included directly after         */
/* 5_pst_mono_bs.instr                          */
/*                                              */
/* Neutron state is fully restored              */


COMPONENT PSD_mono0 = Monitor_nD(options="x y", xwidth=0.60, yheight=0.30, bins=PSD_bins, restore_neutron=1)
AT (0,0,-1.5) RELATIVE Sample_position

COMPONENT PSD_mono25 = COPY(PSD_mono0)
AT (0,0,0.025) RELATIVE PSD_mono0

COMPONENT PSD_mono50 = COPY(PSD_mono0)
AT (0,0,0.05) RELATIVE PSD_mono0

COMPONENT PSD_mono75 = COPY(PSD_mono0)
AT (0,0,0.075) RELATIVE PSD_mono0

COMPONENT PSD_mono100 = COPY(PSD_mono0)
AT (0,0,0.1) RELATIVE PSD_mono0

COMPONENT PSD_mono125 = COPY(PSD_mono0)
AT (0,0,0.125) RELATIVE PSD_mono0

COMPONENT PSD_mono150 = COPY(PSD_mono0)
AT (0,0,0.15) RELATIVE PSD_mono0

COMPONENT PSD_mono175 = COPY(PSD_mono0)
AT (0,0,0.175) RELATIVE PSD_mono0

COMPONENT PSD_mono200 = COPY(PSD_mono0)
AT (0,0,0.2) RELATIVE PSD_mono0

COMPONENT PSD_mono225 = COPY(PSD_mono0)
AT (0,0,0.225) RELATIVE PSD_mono0

COMPONENT PSD_mono250 = COPY(PSD_mono0)
AT (0,0,0.25) RELATIVE PSD_mono0

COMPONENT PSD_mono275 = COPY(PSD_mono0)
AT (0,0,0.275) RELATIVE PSD_mono0

COMPONENT PSD_mono300 = COPY(PSD_mono0)
AT (0,0,0.3) RELATIVE PSD_mono0

COMPONENT PSD_mono325 = COPY(PSD_mono0)
AT (0,0,0.325) RELATIVE PSD_mono0

COMPONENT PSD_mono350 = COPY(PSD_mono0)
AT (0,0,0.35) RELATIVE PSD_mono0

COMPONENT PSD_mono375 = COPY(PSD_mono0)
AT (0,0,0.375) RELATIVE PSD_mono0

COMPONENT PSD_mono400 = COPY(PSD_mono0)
AT (0,0,0.4) RELATIVE PSD_mono0

COMPONENT PSD_mono425 = COPY(PSD_mono0)
AT (0,0,0.425) RELATIVE PSD_mono0

COMPONENT PSD_mono450 = COPY(PSD_mono0)
AT (0,0,0.45) RELATIVE PSD_mono0

COMPONENT PSD_mono475 = COPY(PSD_mono0)
AT (0,0,0.475) RELATIVE PSD_mono0

COMPONENT PSD_mono500 = COPY(PSD_mono0)
AT (0,0,0.5) RELATIVE PSD_mono0

COMPONENT PSD_mono525 = COPY(PSD_mono0)
AT (0,0,0.525) RELATIVE PSD_mono0

COMPONENT PSD_mono550 = COPY(PSD_mono0)
AT (0,0,0.55) RELATIVE PSD_mono0

COMPONENT PSD_mono575 = COPY(PSD_mono0)
AT (0,0,0.575) RELATIVE PSD_mono0

COMPONENT PSD_mono600 = COPY(PSD_mono0)
AT (0,0,0.6) RELATIVE PSD_mono0

COMPONENT PSD_mono625 = COPY(PSD_mono0)
AT (0,0,0.625) RELATIVE PSD_mono0

COMPONENT PSD_mono650 = COPY(PSD_mono0)
AT (0,0,0.65) RELATIVE PSD_mono0

COMPONENT PSD_mono675 = COPY(PSD_mono0)
AT (0,0,0.675) RELATIVE PSD_mono0

COMPONENT PSD_mono700 = COPY(PSD_mono0)
AT (0,0,0.7) RELATIVE PSD_mono0

COMPONENT PSD_mono725 = COPY(PSD_mono0)
AT (0,0,0.725) RELATIVE PSD_mono0

COMPONENT PSD_mono750 = COPY(PSD_mono0)
AT (0,0,0.75) RELATIVE PSD_mono0

COMPONENT PSD_mono775 = COPY(PSD_mono0)
AT (0,0,0.775) RELATIVE PSD_mono0

COMPONENT PSD_mono800 = COPY(PSD_mono0)
AT (0,0,0.8) RELATIVE PSD_mono0

COMPONENT PSD_mono825 = COPY(PSD_mono0)
AT (0,0,0.825) RELATIVE PSD_mono0

COMPONENT PSD_mono850 = COPY(PSD_mono0)
AT (0,0,0.85) RELATIVE PSD_mono0

COMPONENT PSD_mono875 = COPY(PSD_mono0)
AT (0,0,0.875) RELATIVE PSD_mono0

COMPONENT PSD_mono900 = COPY(PSD_mono0)
AT (0,0,0.9) RELATIVE PSD_mono0

COMPONENT PSD_mono925 = COPY(PSD_mono0)
AT (0,0,0.925) RELATIVE PSD_mono0

COMPONENT PSD_mono950 = COPY(PSD_mono0)
AT (0,0,0.95) RELATIVE PSD_mono0

COMPONENT PSD_mono975 = COPY(PSD_mono0)
AT (0,0,0.975) RELATIVE PSD_mono0

COMPONENT PSD_mono1000 = COPY(PSD_mono0)
AT (0,0,1) RELATIVE PSD_mono0

COMPONENT PSD_mono1025 = COPY(PSD_mono0)
AT (0,0,1.025) RELATIVE PSD_mono0

COMPONENT PSD_mono1050 = COPY(PSD_mono0)
AT (0,0,1.05) RELATIVE PSD_mono0

COMPONENT PSD_mono1075 = COPY(PSD_mono0)
AT (0,0,1.075) RELATIVE PSD_mono0

COMPONENT PSD_mono1100 = COPY(PSD_mono0)
AT (0,0,1.1) RELATIVE PSD_mono0

COMPONENT PSD_mono1125 = COPY(PSD_mono0)
AT (0,0,1.125) RELATIVE PSD_mono0

COMPONENT PSD_mono1150 = COPY(PSD_mono0)
AT (0,0,1.15) RELATIVE PSD_mono0

COMPONENT PSD_mono1175 = COPY(PSD_mono0)
AT (0,0,1.175) RELATIVE PSD_mono0

COMPONENT PSD_mono1200 = COPY(PSD_mono0)
AT (0,0,1.2) RELATIVE PSD_mono0

COMPONENT PSD_mono1225 = COPY(PSD_mono0)
AT (0,0,1.225) RELATIVE PSD_mono0

COMPONENT PSD_mono1250 = COPY(PSD_mono0)
AT (0,0,1.25) RELATIVE PSD_mono0

COMPONENT PSD_mono1275 = COPY(PSD_mono0)
AT (0,0,1.275) RELATIVE PSD_mono0

COMPONENT PSD_mono1300 = COPY(PSD_mono0)
AT (0,0,1.3) RELATIVE PSD_mono0

COMPONENT PSD_mono1325 = COPY(PSD_mono0)
AT (0,0,1.325) RELATIVE PSD_mono0

COMPONENT PSD_mono1350 = COPY(PSD_mono0)
AT (0,0,1.35) RELATIVE PSD_mono0

COMPONENT PSD_mono1375 = COPY(PSD_mono0)
AT (0,0,1.375) RELATIVE PSD_mono0

COMPONENT PSD_mono1400 = COPY(PSD_mono0)
AT (0,0,1.4) RELATIVE PSD_mono0

COMPONENT PSD_mono1425 = COPY(PSD_mono0)
AT (0,0,1.425) RELATIVE PSD_mono0

COMPONENT PSD_mono1450 = COPY(PSD_mono0)
AT (0,0,1.45) RELATIVE PSD_mono0

COMPONENT PSD_mono1475 = COPY(PSD_mono0)
AT (0,0,1.475) RELATIVE PSD_mono0

COMPONENT PSD_mono1500 = COPY(PSD_mono0)
AT (0,0,1.5) RELATIVE PSD_mono0

COMPONENT PSD_mono1525 = COPY(PSD_mono0)
AT (0,0,1.525) RELATIVE PSD_mono0

COMPONENT PSD_mono1550 = COPY(PSD_mono0)
AT (0,0,1.55) RELATIVE PSD_mono0

COMPONENT PSD_mono1575 = COPY(PSD_mono0)
AT (0,0,1.575) RELATIVE PSD_mono0

COMPONENT PSD_mono1600 = COPY(PSD_mono0)
AT (0,0,1.6) RELATIVE PSD_mono0

COMPONENT PSD_mono1625 = COPY(PSD_mono0)
AT (0,0,1.625) RELATIVE PSD_mono0

COMPONENT PSD_mono1650 = COPY(PSD_mono0)
AT (0,0,1.65) RELATIVE PSD_mono0

COMPONENT PSD_mono1675 = COPY(PSD_mono0)
AT (0,0,1.675) RELATIVE PSD_mono0

COMPONENT PSD_mono1700 = COPY(PSD_mono0)
AT (0,0,1.7) RELATIVE PSD_mono0

COMPONENT PSD_mono1725 = COPY(PSD_mono0)
AT (0,0,1.725) RELATIVE PSD_mono0

COMPONENT PSD_mono1750 = COPY(PSD_mono0)
AT (0,0,1.75) RELATIVE PSD_mono0

COMPONENT PSD_mono1775 = COPY(PSD_mono0)
AT (0,0,1.775) RELATIVE PSD_mono0

COMPONENT PSD_mono1800 = COPY(PSD_mono0)
AT (0,0,1.8) RELATIVE PSD_mono0
