# Supplementary material for: A flexible high speed pulse chopper system for an inverted neutron time-of-flight option on backscattering spectrometers
Source: Sci Rep. 2018 Sep 11;8:13580. doi: 10.1038/s41598-018-31774-y (PMC6133999; doi:10.1038/s41598-018-31774-y)
Supplement: Supplementary file 2 — McStas simulation code repository [file 41598_2018_31774_MOESM2_ESM.zip › in16b-mcstas-public/in16b/share/print_cascade.m]

#!/usr/local/bin/octave -qf

# focusguide cascade detector array
fid = fopen("FGcascade.instr",'w');

if fid == -1
   error("Could not open file")
endif

fprintf(fid,"/* Automatically generated from print_cascade.m */\n");
fprintf(fid,"/* Do not edit!                                 */\n");
fprintf(fid,"/*                                              */\n");
fprintf(fid,"/* Copies of monitor for 3D mapping of beam     */\n");
fprintf(fid,"/* File must be included directly after         */\n");
fprintf(fid,"/* 5_focusguide.instr                           */\n");
fprintf(fid,"/*                                              */\n");
fprintf(fid,"/* PREVIOUS must refer to end of focus guide    */\n");
fprintf(fid,"/* Neutron state is fully restored              */\n");
fprintf(fid,"\n\n")

fprintf(fid,"COMPONENT PSD_FG0 = Monitor_nD(options=\"x y\", xwidth=0.15, yheight=0.15, bins=PSD_bins, restore_neutron=1)\n");
fprintf(fid,"AT (0,0,0) RELATIVE FG_end\n\n");

for z = 20:20:700
   fprintf(fid,"COMPONENT PSD_FG%d = COPY(PSD_FG0)\n",z);
   fprintf(fid,"AT (0,0,%g) RELATIVE PSD_FG0\n\n",z*1e-3);
endfor

fclose(fid);


# monochromator cascade detector array
fid = fopen("monocascade.instr",'w');
if fid == -1
   error("Could not open file")
endif

fprintf(fid,"/* Automatically generated from print_cascade.m */\n");
fprintf(fid,"/* Do not edit!                                 */\n");
fprintf(fid,"/*                                              */\n");
fprintf(fid,"/* Copies of monitor for 3D mapping of beam     */\n");
fprintf(fid,"/* File must be included directly after         */\n");
fprintf(fid,"/* 5_pst_mono_bs.instr                          */\n");
fprintf(fid,"/*                                              */\n");
fprintf(fid,"/* Neutron state is fully restored              */\n");
fprintf(fid,"\n\n")

fprintf(fid,"COMPONENT PSD_mono0 = Monitor_nD(options=\"x y\", xwidth=0.60, yheight=0.30, bins=PSD_bins, restore_neutron=1)\n");
fprintf(fid,"AT (0,0,-1.5) RELATIVE Sample_position\n\n");

for z = 25:25:1800
   fprintf(fid,"COMPONENT PSD_mono%d = COPY(PSD_mono0)\n",z);
   fprintf(fid,"AT (0,0,%g) RELATIVE PSD_mono0\n\n",z*1e-3);
endfor

fclose(fid);
