# Supplementary material for: A flexible high speed pulse chopper system for an inverted neutron time-of-flight option on backscattering spectrometers
Source: Sci Rep. 2018 Sep 11;8:13580. doi: 10.1038/s41598-018-31774-y (PMC6133999; doi:10.1038/s41598-018-31774-y)
Supplement: Supplementary file 2 — McStas simulation code repository [file 41598_2018_31774_MOESM2_ESM.zip › in16b-mcstas-public/in16b/share/remove_monitors.awk]

#!/usr/bin/awk -f

# input parameters: monitor definition file
#
# content of monitor definition file:
# name={regexp monitor names}
# keep={0 or 1 to keep or remove all matches}
# lastcomp={remove all components after this one (regexp)}
#
# *** make sure to remove leading whitespace from input file beforehand !!! ***

BEGIN {
   FS=" *= *| *|[()]";
   in_monitor=0;
   this_name="";
   this_AT="";
   if (ARGC<2)
   {
      print "No monitor definition file given!" > "/dev/stderr"
      exit 255
   }
   monfile=ARGV[1];
   delete ARGV[1]
#   print "Reading monitor patterns from " monfile > "/dev/stderr"
   if (name=="")
   {
   	while ((getline < monfile) > 0)
   	{
   		if ($1=="name")
   			name=$2
   		if ($1=="keep")
   			keep=$2
   		if ($1=="lastcomp")
   			lastcomp=$2
   	}
   }
   if (keep=="")
      keep=0;
   if (name=="")
      name=".*"

   print "//***********************************************"
   print "// Processed by remove_monitors.awk with options:"
   print "// name="name
   print "// keep="keep
   print "// lastcomp="lastcomp
   print "//***********************************************"
   print ""
}

{
   if ($1=="AT")
      this_AT=$0;

   if ($1=="ROTATED")
      this_ROTATED=$0;

   if ($1~"COMPONENT|SPLIT")
   {
      if (in_monitor==1)
      {
         in_monitor=0;
         print "COMPONENT "this_name" = Arm()"
         print this_AT
         print this_ROTATED
         print ""
      }

      if (lastcomp!="" && this_name~lastcomp)
      {
         print "";
         print "END";
         exit;
      }

      x=1;
      while (x<=NF && $x!="COMPONENT") x++;

      this_name=$(x+1);

      if ($(x+2)~"(|Pre)Monitor_nD")
      {
         if ( (keep==0 && this_name~name) || (keep==1 && this_name!~name) )
         {
            in_monitor=1;
            this_ROTATED="";
         }
         else
            print $0;
      }
      else
         print $0;

   }
   else if (in_monitor==0)
      print $0;
   else if ($1=="END" || $1~"//.*|%include")
   	print $0;
}
