# Supplementary material for: A flexible high speed pulse chopper system for an inverted neutron time-of-flight option on backscattering spectrometers
Source: Sci Rep. 2018 Sep 11;8:13580. doi: 10.1038/s41598-018-31774-y (PMC6133999; doi:10.1038/s41598-018-31774-y)
Supplement: Supplementary file 2 — McStas simulation code repository [file 41598_2018_31774_MOESM2_ESM.zip › in16b-mcstas-public/in16b/share/shares.d]

SHARES:=$(wildcard $(SHAREDIR)/*.instr)
SHARES+=$(SHARES_INSTR)
SHARES+=$(wildcard $(SHAREDIR)/*.m)
SHARES+=$(wildcard $(SHAREDIR)/in16b_base*)
SHARES+=$(wildcard $(SHAREDIR)/in16b_chopper*)
SHARES+=$(wildcard $(SHAREDIR)/in16b_detector*)
SHARES+=$(wildcard $(SHAREDIR)/in16b_sample*)
SHARES+=$(wildcard $(SHAREDIR)/in16b_tofmon*)
SHARES+=$(SHAREDIR)/d_C1_sample.c
SHARES+=$(SHAREDIR)/d_C2_C3.c
SHARES+=$(SHAREDIR)/remove_monitors.awk
