# Supplementary material for: A flexible high speed pulse chopper system for an inverted neutron time-of-flight option on backscattering spectrometers
Source: Sci Rep. 2018 Sep 11;8:13580. doi: 10.1038/s41598-018-31774-y (PMC6133999; doi:10.1038/s41598-018-31774-y)
Supplement: Supplementary file 2 — McStas simulation code repository [file 41598_2018_31774_MOESM2_ESM.zip › in16b-mcstas-public/in16b/tof_sample_size/analyze_simulation.m]

#!/usr/bin/octave -q

% analyze output, make latex table
if !strncmp(program_name,"octave",6) && nargin>0
   subdir=argv(){1}
else
   subdir="output"
endif

if subdir(end)!='/'
   subdir = [subdir '/'];
endif

addpath("../../octave");
pkg load parallel
page_screen_output(false)
graphics_toolkit gnuplot

directories = glob([subdir "/*"]);
directories = directories(cellfun(@isdir,directories));

% functions to save plots in nice format
function mysave_small(file)
   print(file,"-dpdfcairo","-S400,320","-FArial");
endfunction

function mysave_wide(file)
   print(file,"-dpdfcairo","-S800,250","-FArial");
endfunction

% custom plot function
function [x y] = myplot (s,name,x0=0,xscale=1,repeat=[],varargin)

   if !isfield(s,name)
      warning('Detector %s not found.',name);
      x=y=[];
      return
   endif

   d = s.(name);
   xmin = str2num(strsplit(d.xlimits){1});
   xmax = str2num(strsplit(d.xlimits){2});

   x = xscale*(linspace(xmin,xmax,rows(d.data))-x0);

   % cut leading & trailing zeros
   y=d.data(:,2)./mean(diff(x));
   idx1=max(1,find(y!=0,1,'first')-5);
   idx2=min(length(y),find(y!=0,1,'last')+5);
   plot(x(idx1:idx2),y(idx1:idx2),varargin{:});

endfunction

% plot fitted resolution functions
function plot_elastic_fit(res,fname)
   figure(1,"visible","off"); hold on;
   errorbar(res.elastic_x, res.elastic_y, res.elastic_err,'.k');
   plot(res.elastic_fit_x, res.elastic_fit_y, '-r');
   title(sprintf("%s\nh=%g fwhm=%g x0=%g n=%g",strrep(fname,'_','\_'),res.p_elastic(1:4)))
   xlim([-1 1]*res.p_elastic(2)*4);
   mysave_small([fname ".pdf"]);
   close(1);
   fid = fopen([fname ".dat"],'w');
   fputs(fid,"# data\n");
   dlmwrite(fid,[res.elastic_x(:), res.elastic_y(:), res.elastic_err(:)],'delimiter','\t','precision','%.6e');
   fputs(fid,"\n\n# fit\n");
   dlmwrite(fid,[res.elastic_fit_x(:), res.elastic_fit_y(:)],'delimiter','\t','precision','%.6e');
   fclose(fid);
endfunction

% load all data
function s = load_dir(name)
   try
      s = load([name "/parameters.dat"]);
      s.data = mcread(name,{'ETOF_E_det' 'ETOF_E_det45' 'ETOF_E_det135'});

      % extract some instrument parameters into octave variables
      f = {'lambda0'}(:);
      for i=1:length(f)
         eval(sprintf("%s=str2num(s.data.simulation.Param.%s);",f{i},f{i}));
      endfor
      s.E0 = 81.8042/lambda0^2;
      % ... and set d_C1_sample
      source("../share/d_C1_sample.c")

      opt = struct("shape","ftgauss");
      rebinner = @(det) detrebin_2D(det,[0 1]);
      s.res = ETOF_E_analyze (rebinner(s.data.ETOF_E_det), s.E0, d_C1_sample, opt);
      s.res45 = ETOF_E_analyze (rebinner(s.data.ETOF_E_det45), s.E0, d_C1_sample, opt);
      s.res135 = ETOF_E_analyze (rebinner(s.data.ETOF_E_det135), s.E0, d_C1_sample, opt);

      plot_elastic_fit(s.res,[name "/elastic_fit"]);
      plot_elastic_fit(s.res45,[name "/elastic_fit45"]);
      plot_elastic_fit(s.res135,[name "/elastic_fit135"]);

      s.dir = strsplit(s.options.dir,'/'){end-1};

   catch
      warning("Failed to load '%s'",name);
      lasterr
      lest = lasterror().stack;
      for i = 1:length(lest)
         printf(" -- line %d:%d of %s in %s\n",lest(i).line,lest(i).column,lest(i).name,lest(i).file);
      endfor
      return
   end_try_catch
endfunction

if debug_on_error() && 1
   s = cellfun(@load_dir,directories,'uniformoutput',false);
else
   s = parcellfun(8,@load_dir,directories,'uniformoutput',false);
endif
s(cellfun(@isempty,s)) = [];
s = cat(1,s{:});

% save(sprintf("%sanalyzesimulation.dat",subdir),"s","subdir");

% loop through data and construct table matrices, one 3D matrix for res, res45 and res135
% dim1 columns: sample geometries
% dim2 rows: instrument configurations (wavelength,chopperslits....)
% dim3 layers: chopper focus guide configurations
% dim4 pages: sample focus guide configurations

% see what has been simulated
% sample geometries (columns)
[sg,i] = unique([s.sgidx]);
% use manual sorting of sample geometry indices
sg_manual_order = [1 2 7 3 4 5 8 6 9:16];
% check if this corresponds to data
sg = sg(sg_manual_order);
i = i(sg_manual_order);
% labels (nice formatting)
clabels = strrep({s(i).sgconf},"_"," ");
clabels = regexprep(clabels,"([0-9x]*)(mm\\^2)","\\SI{$1}{\\mm}");
clabels = regexprep(clabels,"([0-9]*)deg","\\ang{$1}");

% chopperconf/slitconf (rows)
[cc,i] = unique([ [s.ccidx](:) [s.csidx](:) ],"rows");
% labels
rlabels = strrep({s(i).cconf},"_"," ");
rlabels = strrep(rlabels,"s","S");

% focus guide configurations (layers)
fc = unique([s.fcidx]);

% samplefocus guide configurations (pages)
sfc = unique([s.sfcidx]);

% number of columns, rows, layers and pages
nc = length(sg);
nr = rows(cc);
nl = length(fc);
np = length(sfc);

% fill tables
table = table45 = table135 = zeros(nr,nc,nl,np);
table_err = table45_err = table135_err = zeros(nr,nc,nl,np);
for i=1:nr
   for j=1:nc
      for k=1:nl
         for l=1:np
            idx = find(  [s.fcidx]==fc(k)
                       & [s.sgidx]==sg(j)
                       & [s.ccidx]==cc(i,1) & [s.csidx]==cc(i,2)
                       & [s.sfcidx]==sfc(l) );
            if length(idx)==1
               table(i,j,k,l) = s(idx).res.p_elastic(2);
               table45(i,j,k,l) = s(idx).res45.p_elastic(2);
               table135(i,j,k,l) = s(idx).res135.p_elastic(2);
               table_err(i,j,k,l) = s(idx).res.dp_elastic(2);
               table45_err(i,j,k,l) = s(idx).res45.dp_elastic(2);
               table135_err(i,j,k,l) = s(idx).res135.dp_elastic(2);
            endif
         endfor
      endfor
   endfor
endfor

function cstr = get_color(val,interval)
   s = 100*sqrt((val-interval(1))/diff(interval));
   if s<0 || iscomplex(s)
      s=0;
   elseif s>100
      s=100;
   endif
   cstr=sprintf('orange!%.0f!green',s);
endfunction

function cstr = get_color_diff(val)
   s = 100*abs(val);
   if s<0 || iscomplex(s)
      s=0;
   elseif s>100
      s=100;
   endif
   cstr=sprintf('red!%.0f!green',s);
endfunction

% write the tables
function write_table(table,table45,table135,fid,rlabels,clabels,sg,cc,slitwidth,get_color,valfmt,col)
   fprintf(fid,"\\begin{tabular}{l%s}\n",strcat({"l@{}l@{}l"}(ones(1,sum(col))){:}));
   fprintf(fid,"\\toprule \n");
#   for j=1:columns(table)
#      fprintf(fid,"& \\multicolumn{3}{c}{sample \\#%d} ",sg(j));
#   endfor
#   fprintf(fid,"\\\\ \n")
   for j=find(col)
      % fprintf(fid,"& \\multicolumn{3}{l}{\\parbox{18mm}{\\raggedright\\small{ sample \\#%d \\newline %s}}} ",sg(j),strrep(clabels{j},'^',''));
      fprintf(fid,"& \\multicolumn{3}{l}{\\parbox{18mm}{\\raggedright{%s}}} ",clabels{j});
   endfor
   fprintf(fid,"\\\\[5mm] \n")
   fprintf(fid,"configuration ");
   for j=find(col)
      fprintf(fid,"& $\\Sigma$ & \\ang{45} & \\ang{135} ");
   endfor
   fprintf(fid,"\\\\ \n")
   for i=1:rows(table)
      if i==1 || !strcmp(rlabels{i-1},rlabels{i})
         fprintf(fid,"\\midrule \n")
      endif
      % fprintf(fid,"%s res \\#%d (\\ang{%d} slit)",rlabels{i},cc(i,2),slitwidth(cc(i,2)));
      fprintf(fid,"%s (\\ang{%d} slit)",rlabels{i},slitwidth(cc(i,2)));
      if strncmpi(rlabels{i},"si311",5)
         interval = [7 70];
      else
         interval = [1 7];
      endif
      for j=find(col)
         val = table(i,j);
         val45 = table45(i,j);
         val135 = table135(i,j);
         fprintf(fid,["& \\colorbox{%s}{" valfmt "} "],get_color(val,interval),val);
         fprintf(fid,["& \\colorbox{%s}{" valfmt "} "],get_color(val45,interval),val45);
         fprintf(fid,["& \\colorbox{%s}{" valfmt "} "],get_color(val135,interval),val135);
      endfor
      fprintf(fid," \\\\ \n");
   endfor
   fprintf(fid,"\\bottomrule\n");
   fprintf(fid,"\\end{tabular}\n");
endfunction

% write one block per sample geometry
function write_table_data(table,table45,table135,table_err,table45_err,table135_err,fid,rlabels,clabels,cc,slitwidth,col)
   fputs(fid,"# columns: chopperconfig, slitwidth, resolution[ueV] for all angles, 45 deg, 135deg, errors*3 \n");
   for j=find(col)
      fprintf(fid,"\"%s\" \n",strtok(clabels{j}));
      for i = 1:rows(table)
         fprintf(fid,"\"%s\" %.3e %.3e %.3e %.3e %.3e %.3e %.3e\n",
            rlabels{i},slitwidth(cc(i,2)),
            table(i,j),table45(i,j),table135(i,j),
            table_err(i,j),table45_err(i,j),table135_err(i,j)
            );
      endfor
      fputs(fid,"\n\n");
   endfor
endfunction

fconfigname = {'unfocused' '\SI{+-2}{\m}' '\SI{+-4.5}{\m}' '\SI{+-7}{\m}'};
slitwidth = [2 4 6 8 11 14 20.5];
for k = fc
   for l = sfc
      fid = fopen(sprintf("%sres_table_slab_focus%d_sfocus%d.tex",subdir,k,l),'w');
      % fprintf(fid,"\\noindent Elastic final energy resolution in \\si{\\micro\\electronvolt} for BATS-chopper focus \\#%d (%s) \\\\[0cm]\n",k,fconfigname{k+1});
      col = (sg<10); % flat samples
      write_table(table(:,:,fc==k,sfc==l),table45(:,:,fc==k,sfc==l),table135(:,:,fc==k,sfc==l),fid,rlabels,clabels,sg,cc,slitwidth,@get_color,"%.1f",col);
      fclose(fid);

      fdat = fopen(sprintf("%sres_table_slab_focus%d_sfocus%d.dat",subdir,k,l),'w');
      write_table_data(table(:,:,fc==k,sfc==l),table45(:,:,fc==k,sfc==l),table135(:,:,fc==k,sfc==l),table_err(:,:,fc==k,sfc==l),table45_err(:,:,fc==k,sfc==l),table135_err(:,:,fc==k,sfc==l),fdat,rlabels,clabels,cc,slitwidth,col);
      fclose(fdat);

      col = (sg>=10); % cylinder samples
      fid = fopen(sprintf("%sres_table_cyl_focus%d_sfocus%d.tex",subdir,k,l),'w');
      % fprintf(fid,"\\noindent Elastic final energy resolution in \\si{\\micro\\electronvolt} for BATS-chopper focus \\#%d (%s) \\\\[0cm]\n",k,fconfigname{k+1});
      write_table(table(:,:,fc==k,sfc==l),table45(:,:,fc==k,sfc==l),table135(:,:,fc==k,sfc==l),fid,rlabels,clabels,sg,cc,slitwidth,@get_color,"%.1f",col);
      fclose(fid);

      fdat = fopen(sprintf("%sres_table_cyl_focus%d_sfocus%d.dat",subdir,k,l),'w');
      write_table_data(table(:,:,fc==k,sfc==l),table45(:,:,fc==k,sfc==l),table135(:,:,fc==k,sfc==l),table_err(:,:,fc==k,sfc==l),table45_err(:,:,fc==k,sfc==l),table135_err(:,:,fc==k,sfc==l),fdat,rlabels,clabels,cc,slitwidth,col);
      fclose(fdat);
   endfor

endfor

fid = fopen(sprintf("%ssample_list.tex",subdir),'w');
fprintf(fid,"\\begin{description}\n");
for j=1:length(sg)
   fprintf(fid,"\\item[\\#%d] %s \n",j,strrep(clabels{j},'^',''));
endfor
fprintf(fid,"\\end{description}\n");
fclose(fid);

% plot elastic resolution function
function [h , x , y , e] = plot_elastic_res(s,detname,rebin=[0 0],offset=0)
   d = detrebin_2D( s.data.(detname) , rebin );
   xyl = str2num(d.xylimits);
   E = linspace(xyl(1),xyl(2),columns(d.data));
   dE = linspace(xyl(3),xyl(4),rows(d.data));
   [~,idx] = min(abs(E-s.E0));

   dE *= 1e3;
   int = d.data(:,idx);
   err = d.err(:,idx);
   n = max(int(:));
#   n = trapz(dE(:),int(:));
   j = abs(dE) < inf; % 15;
   x = dE(j);
   y = int(j)/n;
   e = err(j)/n;
   h = errorbar(x,y+offset,e,'.-');
endfunction

is_si311 = @(s) strncmp(s.cconf,"si311",5);

% plot with elastic resolution and energy dependent resolution including all sample geometries per chopper/focus config
ls1 = {'bo-',"linewidth",3,"markersize",2,"markerfacecolor","k"};
ls0 = {'ro-',"linewidth",3,"markersize",2,"markerfacecolor","k"};
colors = jet(nc);
fig_opts = {"visible","off"};

fid = fopen([subdir "listing.tex"],'w');
for i=1:nr
   for k=1:nl
      for l=1:np
         fprintf(fid,"\\section{%s \\ang{%g} chopperfocus~\\#%d samplefocus~\\#%d}\n",rlabels{i},slitwidth(cc(i,2)),fc(k),sfc(l));

         close all

         % plot int., 45deg and 135deg
         for m = 1:3
            filename_elastic = {"res_el.pdf" "res45_el.pdf" "res135_el.pdf"}{m};
            filename = {"res.pdf" "res45.pdf" "res135.pdf"}{m};
            detname = {"ETOF_E_det" "ETOF_E_det45" "ETOF_E_det135"}{m};
            titlename = {"integral PSD" "2theta approx. 45deg" "2theta approx. 135deg"}{m};
            figure(1,fig_opts{:});clf;hold on;grid minor on;
            figure(2,fig_opts{:});clf;hold on;grid minor on;
            current_is_si311 = false;
            all_data_missing = true;
            for j=1:nc
               idx = find(  [s.fcidx]==fc(k)
                          & [s.sgidx]==sg(j)
                          & [s.ccidx]==cc(i,1) & [s.csidx]==cc(i,2)
                          & [s.sfcidx]==sfc(l) );

               if length(idx)!=1
                  warning("data incomplete ... skipping stuff")
                  % fc(k)
                  % sg(j)
                  % cc(i,:)
                  % sfc(l)
                  % idx
                  continue
               endif

               % elastic resolution plot
               figure(1,fig_opts{:});
               h = plot_elastic_res(s(idx),detname);
               set(get(h,"children"),"color",colors(j,:));
               set(get(h,"children")(1),"displayname",sprintf("#%d: %s (%.1fueV)",sg(j),clabels{j},table(i,j,k,l)));
               % energy dependent resolution
               figure(2,fig_opts{:});
               res = s(idx).res;
               h = plot(1e3*res.E,res.p(:,2),'.-',"color",colors(j,:),"displayname",sprintf("#%d: %s (%.1fueV)",sg(j),clabels{j},table(i,j,k,l)));
               current_is_si311 = is_si311(s(idx));
               all_data_missing = false;
               cconfstr = sprintf("%s%s_res%d_focus%d_sfocus%d_",subdir,s(idx).cconf,s(idx).csidx,s(idx).fcidx,s(idx).sfcidx);
            endfor
            if all_data_missing
               continue
            endif
            % format & save elastic resolution plot
            figure(1,fig_opts{:});
            xlim([-1 1]*ifelse(current_is_si311,80,8));
            xlabel "hw / ueV"
            ylim([0 ylim()(2)]);
            title(titlename);
            legend show;
            file = [cconfstr filename_elastic];
            mysave_small(file);
            fprintf(fid,"\\includegraphics[width=0.5\\textwidth]{%s}\n",file);
            % format & save energy dependent resolution
            figure(2,fig_opts{:});
            xlim([-1 1]*ifelse(current_is_si311,1500,400));
            xlabel "hw / ueV"
            ylim([0 ylim()(2)]);
            title(titlename);
            legend show;
            file = [cconfstr filename];
            mysave_small(file);
            fprintf(fid,"\\includegraphics[width=0.5\\textwidth]{%s}\n",file);
         endfor
      endfor
   endfor
endfor
fclose(fid);

% plot hand-picked elastic resolution functions for publication
close all
confs = [ % fc sg cc sfc  reb
          % k  j  i  l
            2  9  1  2    0
            2  9  8  2    0
            2  11 3  2    1
            2  13 10 2    1
            2  16 5  2    1
            2  16 7  2    1
            %
            % 1  8  2  1
            % 1  8  4  1
            % 1  10 6  1
            % 1  8  9  1
];

filename_elastic = "resolution_elastic.pdf";
detname = "ETOF_E_det";
titlename = "";
colors = jet(rows(confs));
figure(1,fig_opts{:});clf;hold on;
for m=1:rows(confs)
   [k,j,i,l,reb] = num2cell(confs(m,:)){:};
   idx = find( [s.fcidx]==fc(k)
             & [s.sgidx]==sg(j)
             & [s.ccidx]==cc(i,1) & [s.csidx]==cc(i,2)
             & [s.sfcidx]==sfc(l) );

   if length(idx)!=1
      warning("data incomplete ... skipping stuff")
      continue
   endif
   [h,x,y,err] = plot_elastic_res( s(idx) , detname , [reb 2] , 0.2*(m-1) );
   set(get(h,"children"),"color",colors(m,:));
   set(get(h,"children")(1),"displayname",sprintf("%s %gdeg: %s (%.1fueV)",rlabels{i},slitwidth(cc(i,2)),clabels{j},table(i,j,k,l)));
   # save to ascii file
   fname = fullfile(subdir , ["elastic_" strsplit(s(idx).options.dir,'/'){end-1} ".dat"]);
   fid = fopen(fname,'w');
   dlmwrite(fid,[x(:) y(:) err(:)],'delimiter','\t','precision','%.6e');
   fclose(fid);
endfor
% format & save elastic resolution plot
xlim([-1 1]*15);
xlabel "E / ueV"
ylim([0 ylim()(2)]);
title(titlename);
legend show;
file = fullfile(subdir,filename_elastic);
mysave_small(file);

% plot hand-picked energy dependent resolution functions for publication
close all
confs = [ % fc sg cc sfc
          % k  j  i  l
            2  9   1  2
            2  10  2  2
            2  11  3  2
            2  13  4  2
            2  16  5  2
            2  16  6  2
            2  16  7  2
            2  9   8  2
            2  11  9  2
            2  13  10 2
];

filename = "resolution.pdf";
detname = "ETOF_E_det";
titlename = "";
colors = jet(rows(confs));
figure(1,fig_opts{:});clf;hold on;
for m=1:rows(confs)
   [k,j,i,l] = num2cell(confs(m,:)){:};
   idx = find(  [s.fcidx]==fc(k)
             & [s.sgidx]==sg(j)
             & [s.ccidx]==cc(i,1) & [s.csidx]==cc(i,2)
             & [s.sfcidx]==sfc(l) );

   if length(idx)!=1
      warning("data incomplete ... skipping stuff")
      continue
   endif
   res = s(idx).res;
   h = plot(1e3*res.E,res.p(:,2),'.-',"color",colors(m,:),"displayname",sprintf("#%d: %s (%.1fueV)",sg(j),clabels{j},table(i,j,k,l)));
   # save to ascii file
   fname = fullfile(subdir , ["res_" strsplit(s(idx).options.dir,'/'){end-1} ".dat"]);
   fid = fopen(fname,'w');
   dlmwrite(fid,[  1e3*res.E(:)  res.p(:,2)  res.dp(:,2)  ],'precision','%.6e','delimiter','\t');
   fclose(fid);
endfor
% format & save energy dependent resolution
xlim([-1 1]*400);
xlabel "hw / ueV"
ylim([0 ylim()(2)]);
title(titlename);
legend show;
file = fullfile(subdir,filename);
mysave_small(file);
