# Supplementary material for: A flexible high speed pulse chopper system for an inverted neutron time-of-flight option on backscattering spectrometers
Source: Sci Rep. 2018 Sep 11;8:13580. doi: 10.1038/s41598-018-31774-y (PMC6133999; doi:10.1038/s41598-018-31774-y)
Supplement: Supplementary file 2 — McStas simulation code repository [file 41598_2018_31774_MOESM2_ESM.zip › in16b-mcstas-public/in16b/tof_sample_size/listing.tex]

\documentclass[10pt]{scrartcl}

\usepackage{graphicx}
\usepackage{xcolor}
\usepackage{booktabs}
\usepackage[top=1cm,bottom=1cm,left=5mm,right=5mm]{geometry}
\usepackage{amsmath}
\usepackage{amssymb}
\usepackage{siunitx}

%\graphicspath{{../}}

\begin{document}
%   List of samples:
%   \input{output/sample_list.tex}
%   \clearpage\noindent
   \section{Overview of final energy resolutions (flat samples)}
  \scalebox{0.9}{\parbox[t][1.0\textheight]{\linewidth}{%
%      \input{output/res_table_slab_focus0_sfocus0.tex} \\[2cm] % \vfill
%      \input{output/res_table_slab_focus0_sfocus2.tex} \\[2cm] % \vfill
      No samplefocus: \\
      \input{output/res_table_slab_focus2_sfocus0.tex} \\[2cm] %  \vfill
      Samplefocus \#2: \\
      \input{output/res_table_slab_focus2_sfocus2.tex} \\[2cm] %  \vfill
  }}
   \clearpage\noindent
   \section{Overview of final energy resolutions (cylinder samples)}
  \scalebox{0.7}{\parbox[t][1.0\textheight]{\linewidth}{%
%      \input{output/res_table_cyl_focus0_sfocus0.tex} \\[2cm] % \vfill
%      \input{output/res_table_cyl_focus0_sfocus2.tex} \\[2cm] % \vfill
      No samplefocus: \\
      \input{output/res_table_cyl_focus2_sfocus0.tex} \\[2cm] %  \vfill
      Samplefocus \#2: \\
      \input{output/res_table_cyl_focus2_sfocus2.tex} \\[2cm] %  \vfill
  }}
   \clearpage\noindent
%   \scalebox{0.8}{\parbox{\linewidth}{%
%      \input{output/res_table_focus0.tex} \vfill
%      \input{output/resdiff_table_focus1.tex} \vfill
%      \input{output/resdiff_table_focus2.tex} \vfill
%      \input{output/resdiff_table_focus3.tex} \vfill
%   }}
   \clearpage\noindent
   \input{output/listing.tex}
\end{document}
