# Supplementary material for: A flexible high speed pulse chopper system for an inverted neutron time-of-flight option on backscattering spectrometers
Source: Sci Rep. 2018 Sep 11;8:13580. doi: 10.1038/s41598-018-31774-y (PMC6133999; doi:10.1038/s41598-018-31774-y)
Supplement: Supplementary file 2 — McStas simulation code repository [file 41598_2018_31774_MOESM2_ESM.zip › in16b-mcstas-public/in16b/tof_sample_size/simulation.m]

#!/usr/bin/octave -q
addpath("../../octave");
addpath("../samplefocus");
%
% run simulations of secondary spectrometer for different sample sizes for different samplefocus guides

%%%%%%%%%%%%%
% Quick-access script parameters
use_mpi = 8
ncount = 1e10;
vs_root = "/users/appel/mcstas/"
outdir = "output/"
binary = sprintf("tof-sample%s.out",ifelse(use_mpi,"-mpi",""))
CFLAGS = "-O2"
chopper_conf_names = {"si111_lr" "si111_hr" "si311"}
chopper_conf_idx = 1:3
focus_conf_idx = [2] %':'         % can be vector or string ':'
sfocus_conf_idx = [0 2] %':'         % can be vector or string ':'
slit_conf_idx = ':'            % can be vector or string ':'
sample_idx = ':'                      % can be vector or string ':'
optimbase = "../samplefocus/optim_medium/si111_lr_res1_focus2_si111" % samplefocus optimization ('_sfocus%d' will be appended)

% rebuild binary if necessary
ret = system(sprintf("CFLAGS=%s make %s",CFLAGS,binary))
if (ret!=0)
   error("make failed!");
endif

%%%%%%%%%%%%%
% General simulation parameters
options = struct(
   "ncount",ncount,
   "gravitation",0,
   "verbose",1
);
if (use_mpi!=0)
   options.mpi = use_mpi;
endif

%%%%%%%%%%%%%
% General instrument parameters
misc_par = struct(
   "scattering","analyzed",
   "d_sample_arc",2.000,
   "d_sample_LA",2.000,
   "analyzer_dtauovertau",0e-4,
   "analyzer_dtauovertau_ext",0,
   "sample_split",15
);

ana_par.si111 = struct(
   "analyzer","si111",
   "lambda0",6.27,
   "analyzer_gauss_fwhm",0.5e-3,
   "analyzer_lorentz_fwhm",0.022e-3,
   "scatter_dE",0.005,
   "ETOF_E_op_det","previous user1 bins=100, limits=[1.68 2.68], user2 bins=256, limits=[-0.020 0.020]"
);

ana_par.si311 = struct(
   "analyzer","si311",
   "lambda0",3.27,
   "analyzer_gauss_fwhm",0.6e-3,
   "analyzer_lorentz_fwhm",0.57e-3,
   "scatter_dE",0.010,
   "ETOF_E_op_det","previous user1 bins=100, limits=[5.68 9.68], user2 bins=256, limits=[-0.100 0.100]"
);

%%%%%%%%%%%%%
% definition of sample geometries
sample_par=struct();
sample_title={};
j=1;

%%%%%%%%%%%%%%%%%%%%%%%%%%%%%%%%%%%%%%%
%% flat samples

% #1 4x4mm^2 flat slab 135deg
sample_title{j} = "4x4mm^2 slab 135deg";
sample_par(j++) = struct(
   "sample_xwidth",0.004,
   "sample_yheight",0.004,
   "sample_radius",0.000,
   "sample_thickness",0.001,
   "sample_twotheta",135
);

% #2 4x10mm^2 flat slab 135deg
sample_title{j} = "4x10mm^2 slab 135deg";
sample_par(j++) = struct(
   "sample_xwidth",0.004,
   "sample_yheight",0.010,
   "sample_radius",0.000,
   "sample_thickness",0.001,
   "sample_twotheta",135
);

% #3 10x10mm^2 flat slab 135deg
sample_title{j} = "10x10mm^2 slab 135deg";
sample_par(j++) = struct(
   "sample_xwidth",0.010,
   "sample_yheight",0.010,
   "sample_radius",0.000,
   "sample_thickness",0.001,
   "sample_twotheta",135
);

% #4 4x40mm^2 flat slab 135deg
sample_title{j} = "4x40mm^2 slab 135deg";
sample_par(j++) = struct(
   "sample_xwidth",0.004,
   "sample_yheight",0.040,
   "sample_radius",0.000,
   "sample_thickness",0.001,
   "sample_twotheta",135
);

% #5 10x40mm^2 flat slab 135deg
sample_title{j} = "10x40mm^2 slab 135deg";
sample_par(j++) = struct(
   "sample_xwidth",0.010,
   "sample_yheight",0.040,
   "sample_radius",0.000,
   "sample_thickness",0.001,
   "sample_twotheta",135
);

% #6 standard 30x40mm^2 flat slab 135deg
sample_title{j} = "30x40mm^2 slab 135deg";
sample_par(j++) = struct(
   "sample_xwidth",0.030,
   "sample_yheight",0.040,
   "sample_radius",0.000,
   "sample_thickness",0.001,
   "sample_twotheta",135
);

% #7 4x20 mm^2 flat slab 135deg
sample_title{j} = "4x20mm^2 slab 135deg";
sample_par(j++) = struct(
   "sample_xwidth",0.004,
   "sample_yheight",0.020,
   "sample_radius",0.000,
   "sample_thickness",0.001,
   "sample_twotheta",135
);

% #8 15x40mm^2 flat slab 135deg
sample_title{j} = "15x40mm^2 slab 135deg";
sample_par(j++) = struct(
   "sample_xwidth",0.015,
   "sample_yheight",0.040,
   "sample_radius",0.000,
   "sample_thickness",0.001,
   "sample_twotheta",135
);

%%%%%%%%%%%%%%%%%%%%%%%%%%%%%%%%%%%%%%%
%% cyl samples
j=10;

% #10 thin 4mmx10mm cylinder
sample_title{j} = "4x10mm^2 cyl";
sample_par(j++) = struct(
   "sample_xwidth",0.000,
   "sample_yheight",0.010,
   "sample_radius",0.002,
   "sample_thickness",0.001,
   "sample_twotheta",0
);

% #11 thin 4mmx20mm cylinder
sample_title{j} = "4x20mm^2 cyl";
sample_par(j++) = struct(
   "sample_xwidth",0.000,
   "sample_yheight",0.020,
   "sample_radius",0.002,
   "sample_thickness",0.001,
   "sample_twotheta",0
);

% #12 thin 4mmx40mm cylinder
sample_title{j} = "4x40mm^2 cyl";
sample_par(j++) = struct(
   "sample_xwidth",0.000,
   "sample_yheight",0.040,
   "sample_radius",0.002,
   "sample_thickness",0.001,
   "sample_twotheta",0
);

% #13 standard 7mmx40mm cylinder (as seen on IN5)
sample_title{j} = "7x40mm^2 cyl";
sample_par(j++) = struct(
   "sample_xwidth",0.000,
   "sample_yheight",0.040,
   "sample_radius",0.0035,
   "sample_thickness",0.001,
   "sample_twotheta",0
);

% #14 10mmx40mm cylinder
sample_title{j} = "10x40mm^2 cyl";
sample_par(j++) = struct(
   "sample_xwidth",0.000,
   "sample_yheight",0.040,
   "sample_radius",0.005,
   "sample_thickness",0.001,
   "sample_twotheta",0
);

% #15 14mmx40mm cylinder
sample_title{j} = "14x40mm^2 cyl";
sample_par(j++) = struct(
   "sample_xwidth",0.000,
   "sample_yheight",0.040,
   "sample_radius",0.007,
   "sample_thickness",0.001,
   "sample_twotheta",0
);

% #16 18mmx40mm cylinder
sample_title{j} = "18x40mm^2 cyl";
sample_par(j++) = struct(
   "sample_xwidth",0.000,
   "sample_yheight",0.040,
   "sample_radius",0.009,
   "sample_thickness",0.001,
   "sample_twotheta",0
);

% #17 standard 22mmx40mm cylinder (as seen on IN16)
sample_title{j} = "22x40mm^2 cyl";
sample_par(j++) = struct(
   "sample_xwidth",0.000,
   "sample_yheight",0.040,
   "sample_radius",0.011,
   "sample_thickness",0.001,
   "sample_twotheta",0
);

focus_conf_max = 3;
sfocus_conf_max = 3;

%%%%%%%%%%%%%%%%%%%
% run the simulations
if ( outdir(end) != '/' )
   outdir = strcat(outdir,'/');
endif

for ccidx = chopper_conf_idx % loop over chopper confs (si111_lr, ...)
   cconf = chopper_conf_names{ccidx};

   % loop over slit configurations
   if ischar(slit_conf_idx)
      if strcmp(cconf,'si111_hr')
         csidx_list = 1:3;
      else
         csidx_list = 1:7;
      endif
   else
      csidx_list = slit_conf_idx;
   endif

   for csidx = csidx_list

      % loop over chopper focus guide configurations
      for fcidx = ifelse(ischar(focus_conf_idx),0:focus_conf_max,focus_conf_idx)

         % loop over sample focus guide configurations
         for sfcidx = ifelse(ischar(sfocus_conf_idx),0:sfocus_conf_max,sfocus_conf_idx)

            % load optimized samplefocus guide parameters
            optimpar = load(sprintf("%s_sfocus%d/parameters.dat",optimbase,sfcidx));

            % loop over sample geometries
            for sgidx = ifelse(ischar(sample_idx),1:length(sample_par),sample_idx)

               sgconf = sample_title{sgidx};
               if isempty(sgconf)
                  continue
               endif

               spectrum = cconf(1:5);        % cconf(1:5) is si111 or si311
               par = structjoin(
                  sample_par(sgidx),
                  optimpar.full_par_best,
                  misc_par,
                  ana_par.(spectrum)
               );

               % confs 1,2,3,7 use first chopper as pulse chopper
               par.pulsechopper = ifelse(any(csidx==[1,2,3,7]),"C12","C34");

               % set virtual input file
               par.file = sprintf("%s%s_res%d_focus%d_%s_SV.dat",vs_root,cconf,csidx,fcidx,spectrum);

               % generate output directory name
               options.dir = sprintf("%s%s_res%d_focus%d_%s_sfocus%d_sg%d/",
                                     outdir,cconf,csidx,fcidx,spectrum,sfcidx,sgidx);

               % set log file
               options.log = strcat(options.dir,"mcstas.log");

               % run it
               ret = run_mcstas(binary,par,options);
               if ( ret != 0 )
                  error("mcstas returned with code %d",ret);
               endif

               % save stuff
               save([options.dir "parameters.dat"], "options", "par", "ccidx", "cconf", "csidx", "fcidx", "spectrum", "sgidx", "sgconf", "sfcidx", "optimbase");

               % plot all detectors with mcplot
               system(["mcplot.pl -psc " options.dir]);
               system(sprintf("convert -rotate 90 -density 400 -background black -alpha off %smccode.sim.ps %smccode.sim.png ; rm %smccode.sim.ps",options.dir,options.dir,options.dir),0,"async");

            endfor

         endfor

      endfor

   endfor

endfor
