# Supplementary material for: A flexible high speed pulse chopper system for an inverted neutron time-of-flight option on backscattering spectrometers
Source: Sci Rep. 2018 Sep 11;8:13580. doi: 10.1038/s41598-018-31774-y (PMC6133999; doi:10.1038/s41598-018-31774-y)
Supplement: Supplementary file 2 — McStas simulation code repository [file 41598_2018_31774_MOESM2_ESM.zip › in16b-mcstas-public/in16b/virtual_sources/after_pst.instr]

DEFINE INSTRUMENT in16b_vs_after_pst(string file="",dE_save)

TRACE

%include "1_inpile.instr"

COMPONENT filter1 = Arm()
AT (0,0,0) RELATIVE PREVIOUS
EXTEND
%{
   {
      if (p < 1e-10) {ABSORB;}
   }
%}
   
%include "2_h112.instr"

COMPONENT filter2 = Arm()
AT (0,0,0) RELATIVE PREVIOUS
EXTEND
%{
   {
      if (p < 1e-10) {ABSORB;}
   }
%}
   
%include "3_nochopper.instr"
%include "4_focusguide.instr"

COMPONENT filter3 = Arm()
AT (0,0,0) RELATIVE PREVIOUS
EXTEND
%{
   {
      if (p < 1e-10) {ABSORB;}
   }
%}
   
%include "5a_pst_bs.instr"


COMPONENT filter4 = Arm()
AT (0,0,0) RELATIVE PREVIOUS
EXTEND
%{
   {
      if ( p < 1e-10  || fabs( VS2E*(SQR(vx)+SQR(vy)+SQR(vz)) - E0 ) > mcipdE_save )
         {ABSORB;}
   }
%}

COMPONENT save_simulation_after_pst =  mySave(file=file, mode="save", pmin=1e-10)
AT (0,0,0) RELATIVE PREVIOUS

END
