# Supplementary material for: A flexible high speed pulse chopper system for an inverted neutron time-of-flight option on backscattering spectrometers
Source: Sci Rep. 2018 Sep 11;8:13580. doi: 10.1038/s41598-018-31774-y (PMC6133999; doi:10.1038/s41598-018-31774-y)
Supplement: Supplementary file 2 — McStas simulation code repository [file 41598_2018_31774_MOESM2_ESM.zip › in16b-mcstas-public/in16b/virtual_sources/create-sources.run]

#!/bin/bash

# Create virtual sources after h112 and focusguide for Si111 and 311 and broad spectrum

export CFLAGS="-O2"
USE_MPI=1

echo CFLAGS = $CFLAGS
echo USE_MPI = $USE_MPI

MCOPTS='--format=McStas' #  --gravitation'

if [ $USE_MPI -ne 0 ]
then
   N_CPUS=$(cat /proc/cpuinfo | grep processor | wc -l)
   MPI_EXT="-mpi"
   MPI_CMD="mpirun -n $N_CPUS"
else
   MPI_EXT=""
   MPI_CMD=""
fi

#---------------------------------------------------------------------------
# function to run simulation
function run_mcstas () {
   ( make ${SIMULATION}${MPI_EXT}.out ) || exit $?

   rm -rf $OUTDIR
   SEED=$(python -c "import random as R; print(R.getrandbits(32))")
   RUN_CMD="$MPI_CMD ./${SIMULATION}${MPI_EXT}.out -n $NEUTRONS -d $OUTDIR $MCOPTS --seed=$SEED"

   echo $RUN_CMD
   sleep 1

   set -x

   ( time $RUN_CMD \
   lambda_source_max=$LAMBDA_SOURCE_MAX \
   lambda_source_min=$LAMBDA_SOURCE_MIN \
   file="$FILE" \
   $SELECTOR \
   $SIMPARS \
   2>&1 | tee $OUTDIR.log ) || exit $?

   set +x
}

#----------------------------------------------------------------------------
# actually run simulations
VSDIR="/users/appel/mcstas"

#---- on chopper
SIMULATION="h112"
SIMPARS=""
SELECTOR=""
#-- Si111
NEUTRONS=5e7
OUTDIR="si111_chopper"
LAMBDA_SOURCE_MIN=5.1
LAMBDA_SOURCE_MAX=7.5
FILE="${VSDIR}/si111_chopper.dat"
run_mcstas
#-- Si311
NEUTRONS=1.3e8
OUTDIR="si311_chopper"
LAMBDA_SOURCE_MIN=2.4
LAMBDA_SOURCE_MAX=4.2
FILE="${VSDIR}/si311_chopper.dat"
run_mcstas
#-- full spectrum
NEUTRONS=5e7
OUTDIR="full_chopper"
LAMBDA_SOURCE_MIN=1
LAMBDA_SOURCE_MAX=12
FILE="${VSDIR}/full_chopper.dat"
run_mcstas


#---- on focusguide (with stopped BG chopper)
SIMULATION="focusguide"
SIMPARS="position=end configuration=bs"
#-- Si111
NEUTRONS=2.8e8
OUTDIR="si111_focusguide"
SELECTOR="nvs=si111 analyzer=si111"
LAMBDA_SOURCE_MIN=5.1
LAMBDA_SOURCE_MAX=7.5
FILE="${VSDIR}/si111_focusguide.dat"
#run_mcstas
#-- Si311
NEUTRONS=8e8
OUTDIR="si311_focusguide"
SELECTOR="nvs=si311 analyzer=si311"
LAMBDA_SOURCE_MIN=2.4
LAMBDA_SOURCE_MAX=4.2
FILE="${VSDIR}/si311_focusguide.dat"
#run_mcstas
#-- GaAs200
NEUTRONS=3.3e8
OUTDIR="gaas200_focusguide"
SELECTOR="nvs=si311 analyzer=gaas200"
LAMBDA_SOURCE_MIN=4.1
LAMBDA_SOURCE_MAX=7.3
FILE="${VSDIR}/gaas200_focusguide.dat"
#run_mcstas


SIMULATION="after_pst"
#-- Si111 after PST
NEUTRONS=9.3e8
OUTDIR="si111_focusguide_pst"
SELECTOR="nvs=si111 analyzer=si111"
SIMPARS="position=end configuration=bs dE_save=0.040 PST_speed=243"
LAMBDA_SOURCE_MIN=5.2
LAMBDA_SOURCE_MAX=7.4
FILE="${VSDIR}/si111_pst.dat"
#run_mcstas
#-- Si311 after PST (4530rpm)
NEUTRONS=5.8e9
OUTDIR="si311_focusguide_pst"
SELECTOR="nvs=si311 analyzer=si311"
SIMPARS="position=end configuration=bs dE_save=0.070 PST_speed=173"
LAMBDA_SOURCE_MIN=2.5
LAMBDA_SOURCE_MAX=4.1
FILE="${VSDIR}/si311_pst.dat"
#run_mcstas
#-- GaAs200 after PST
NEUTRONS=3.2e10
OUTDIR="gaas200_pst"
SELECTOR="nvs=si311 analyzer=gaas200"
SIMPARS="position=end configuration=bs dE_save=0.005 PST_speed=90"
LAMBDA_SOURCE_MIN=4.1
LAMBDA_SOURCE_MAX=7.3
FILE="${VSDIR}/gaas200_pst.dat"
#run_mcstas
