# Supplementary material for: A flexible high speed pulse chopper system for an inverted neutron time-of-flight option on backscattering spectrometers
Source: Sci Rep. 2018 Sep 11;8:13580. doi: 10.1038/s41598-018-31774-y (PMC6133999; doi:10.1038/s41598-018-31774-y)
Supplement: Supplementary file 2 — McStas simulation code repository [file 41598_2018_31774_MOESM2_ESM.zip › in16b-mcstas-public/in16b/virtual_sources/h112.instr]

DEFINE INSTRUMENT in16b_vs_after_h112(string file="")

TRACE

%include "1_inpile.instr"
%include "2_h112.instr"

COMPONENT save_simulation_on_chopper =  mySave(file=file, mode="save", pmin=1e-10)
AT (0,0,0) RELATIVE PREVIOUS

END
