# Supplementary material for: A flexible high speed pulse chopper system for an inverted neutron time-of-flight option on backscattering spectrometers
Source: Sci Rep. 2018 Sep 11;8:13580. doi: 10.1038/s41598-018-31774-y (PMC6133999; doi:10.1038/s41598-018-31774-y)
Supplement: Supplementary file 2 — McStas simulation code repository [file 41598_2018_31774_MOESM2_ESM.zip › in16b-mcstas-public/myComponents/Guide_ellipsoid.comp]

/*******************************************************************************
*
* McStas, the neutron ray-tracing package: Guide_tapering.comp
*
* Component: Guide_ellipsoid
*
*/

DEFINE COMPONENT Guide_ellipsoid
DEFINITION PARAMETERS ()
SETTING PARAMETERS (a,b,c,zmin,zmax,R0=0.99,Qc=0.021,alpha=6.07,W=0.003,m=1,ismirror=0,maxbounce=10,blockradius=0,phimin=-PI,phimax=+PI)
OUTPUT PARAMETERS(Defs,Vars)
/* Neutron parameters: (x,y,z,vx,vy,vz,t,sx,sy,sz,p) */

SHARE
%{
   %include "ref-lib"
   %include "read_table-lib"
   %include "monitor_nd-lib"

   void ell2cart(double *x, double *y, double *z, double a, double b, double c, double t, double p)
   {
      *x = a*cos(t)*cos(p);
      *y = b*cos(t)*sin(p);
      *z = c*sin(t);
   }
%}

DECLARE
%{
   MonitornD_Defines_type Defs;
   MonitornD_Variables_type Vars;
%}

INITIALIZE
%{
   if ( ! ( a>0 && b>0 && c>0 ) )
   {
      MPI_MASTER(fprintf(stderr,"ERROR: Component %s: half axis a,b,c must be > 0\n",NAME_CURRENT_COMP));
      exit(-1);
   }
   if ( zmin <= -c || zmax >= c || zmin >= zmax )
   {
      MPI_MASTER(fprintf(stderr,"ERROR: Component %s: -c < zmin < zmax < c is violoated!\n",NAME_CURRENT_COMP));
      exit(-1);
   }

   sprintf(Vars.compcurname, "%s_ref", NAME_CURRENT_COMP);
   sprintf(Vars.option, "previous z bins=300 limits=[%g %g], user1 bins=100 limits=[0 %g] borders", zmin, zmax, m+3);
   Vars.compcurpos = POS_A_CURRENT_COMP;
   // strcpy(Vars.UserName1,"alpha / deg"); // "m = q / Qc");
   strcpy(Vars.UserName1,"m = q / Qc");
   Monitor_nD_Init(&Defs, &Vars, 0, 0, 0, 0, 0, 0, 0, 0, 0, 0);
%}

TRACE
%{
   double t0,t1;
   // propagate to ellipsoid entrance plane
   t0 = (zmin-z) / vz;
   PROP_DT(t0);
   SCATTER;

   // missed ellipsoid?
   if ( ! sphere_intersect(&t0, &t1, x/a, y/b, z/c, vx/a, vy/b, vz/c, 1.0) )
   {
      ABSORB;
   }

   // ray outside ellipsoid?
   if ( t0 > 0 )
   {
      ABSORB;
   }

   // fprintf(stderr,"t0 t1 z0 %g %g %g\n",t0,t1,z);

   int i = 1;
   double nx,ny,nz;
   // reflexion loop
   while ( 1 )
   {
      // check if central beamstop is hit
      if (blockradius && z<0 && z+t1*vz>0)
      {
         double tmp = -z / vz;
         PROP_DT(tmp);
         t1-=tmp;
         if ( SQR(x) + SQR(y) < SQR(blockradius) )
         {
            ABSORB;
         }
      }

      // propagate to next reflection point
      PROP_DT(t1);

      if (z > zmax)
         break;

      // max. number of bounces reached?
      if ( i > maxbounce )
      {
         // fprintf(stderr,"WARNING: Component %s: giving up after %d reflections in the ellipsoid\n", NAME_CURRENT_COMP, i);
         ABSORB;
      }
      i++;

      // reflect on current position

      // surface normal (pointing outward)
      nx = x / SQR(a);
      ny = y / SQR(b);
      nz = z / SQR(c);
      NORM(nx,ny,nz);
      // fprintf(stderr,"n %g %g %g\n",nx,ny,nz);

      // reflection
      double vdotn = scalar_prod(vx,vy,vz,nx,ny,nz);
      // fprintf(stderr,"vdotn %g\n",vdotn);
      vx -= 2 * nx * vdotn;
      vy -= 2 * ny * vdotn;
      vz -= 2 * nz * vdotn;
      double q = 2 * V2Q * vdotn;

      // count on monitor
      Vars.cz = z;
      // Vars.UserVariable1 = RAD2DEG * asin(vdotn / sqrt(SQR(vx)+SQR(vy)+SQR(vz))); // q / Qc;
      Vars.UserVariable1 = q / Qc;
      Vars.cp = p;
      Monitor_nD_Trace(&Defs, &Vars);

      // reflectivity
      // fprintf(stderr,"q=%g\n",i,q);
      double ref;
      if ( !ismirror )
      {
         double par[] = {R0, Qc, alpha, m, W};
         StdReflecFunc(q, par, &ref);
         if (ref > 1e-10)
         {
            p *= ref;
         }
         else
         {
            ABSORB;
         }
      }
      SCATTER;

      // propagate to next ellipse intersection
      if ( ! sphere_intersect(&t0, &t1, x/a, y/b, z/c, vx/a, vy/b, vz/c, 1.0) )
      {
         fprintf(stderr,"WARNING: Component %s: this should never have happened\n",NAME_CURRENT_COMP);
         ABSORB;
      }
   }

   // fall back to the exit plane zmax
   t0 = (zmax-z) / vz;
   x += vx*t0;
   y += vy*t0;
   z += vz*t0;
   // ALLOW_BACKPROP;
   // PROP_DT(t0);
%}

SAVE
%{
   Monitor_nD_Save(&Defs, &Vars);
%}

FINALLY
%{
   Monitor_nD_Finally(&Defs, &Vars);
%}

MCDISPLAY
%{
   const int tsegs = 50;
   const int psegs = 20;
   const int steps = 100;

   int i, istep;
   double p,t,dp,dt;
   double x1,y1,z1,x2,y2,z2;

   double tmin = asin(zmin/c);
   double tmax = asin(zmax/c);
   double pmin = phimin;
   double pmax = phimax;

   dt = (tmax - tmin) / (double)steps;
   dp = (pmax - pmin) / (double)steps;

   for (i=0; i<=tsegs; i++) {
      t = tmin + (tmax - tmin) * (double)i / (double)tsegs;
      for (istep=0; istep<steps; istep++) {
         p = pmin + dp*istep;
         ell2cart(&x1,&y1,&z1,a,b,c,t,p);
         ell2cart(&x2,&y2,&z2,a,b,c,t,p+dp);
         line(x1,y1,z1,x2,y2,z2);
      }
   }

   for (i=0; i<=psegs; i++) {
      p = pmin + (pmax - pmin) * (double)i / (double)psegs;
      for (istep=0; istep<steps; istep++) {
         t = tmin + dt*istep;
         ell2cart(&x1,&y1,&z1,a,b,c,t,p);
         ell2cart(&x2,&y2,&z2,a,b,c,t+dt,p);
         line(x1,y1,z1,x2,y2,z2);
      }
   }

   for (i=0; i<steps; i++)
   {
      circle("xy",0,0,0, (double)i / ((double)steps-1) * blockradius);
   }
%}

END
