# Supplementary material for: A flexible high speed pulse chopper system for an inverted neutron time-of-flight option on backscattering spectrometers
Source: Sci Rep. 2018 Sep 11;8:13580. doi: 10.1038/s41598-018-31774-y (PMC6133999; doi:10.1038/s41598-018-31774-y)
Supplement: Supplementary file 2 — McStas simulation code repository [file 41598_2018_31774_MOESM2_ESM.zip › in16b-mcstas-public/myComponents/IN16B_multidetector.comp]

/*******************************************************************************
*
* McStas
*
* Component: IN16B_multidetector
*
* %Identification
* Written by: Markus Appel
* Date: August 2014
* Origin: ILL / FAU Erlangen
* Version: 1.0
*
* IN16B cylindrical 2D multidetector with finite thickness
*
* %Description
* Cylindrical detector with finite thickness. Neutrons are propagated to their detection
* position, and can be monitored with a following Monitor_nD with 'previous geometry'.
* The detector thickness was modeled to account for the detector broadening of a time-of-flight measurenemt.
* Detection efficiency is multiplied on the neutron weight (and set to 100% if thickness==0).
* Neutrons can enter the detection layer only via the inner cylinder surface.
* Coordinate origin should be sample position looking downstream the primary beam.
*
* %Parameters
* INPUT PARAMETERS:
*
* ttmin:     [deg] min. detector angle in horizontal xz-plane
* ttmax:     [deg] max. detector angle in horizontal xz-plane
* height:    [m]   vertical detector height
* radius:    [m]   inner detector radius
* thickness: [m]   thickness of detection layer, can be set to 0
* pressure:  [bar] He3 pressure
*
* OUTPUT PARAMETERS:
*
* tt:        twotheta in-plane detection angle as defined in IN16B [deg]
* h:         detection height [m]
*
* %End
*******************************************************************************/

DEFINE COMPONENT IN16B_multidetector
DEFINITION PARAMETERS ()
SETTING PARAMETERS (radius=0.2, ttmin=20, ttmax=140, height=0.2, thickness=0.01, pressure=1)
OUTPUT PARAMETERS (tt, h, dl, d, abs, t0, t1, v, dt)

SHARE
%{
%}

DECLARE
%{
   double tt,h,dl,d,abs,t0,t1,v,dt;
%}

INITIALIZE
%{
   if (pressure<=0) {
      MPI_MASTER(fprintf(stderr,"Component %s: pressure must be >= 0\n",NAME_CURRENT_COMP));
      exit(-1);
   }
   if (ttmin>=ttmax) {
      MPI_MASTER(fprintf(stderr,"Component %s: ttmin<ttmax required\n",NAME_CURRENT_COMP));
      exit(-1);
   }
   if (height<=0 || radius<=0) {
      MPI_MASTER(fprintf(stderr,"Component %s: height > 0 and radius > 0 required\n",NAME_CURRENT_COMP));
      exit(-1);
   }
%}

TRACE
%{
   // compute neutron path intersection with inner surface
   cylinder_intersect(&t0,&t1,x,y,z,vx,vy,vz,radius,FLT_MAX);
   if (t1<=0)
      ABSORB;

   // propagate to inner surface
   PROP_DT(t1);

   // absorbtion if the covered area is missed
   tt = RAD2DEG * atan2(x,-z);
   if (y < -height/2.0 || y > height/2.0 || tt<ttmin || tt>ttmax)
   {
//      RESTORE_NEUTRON (INDEX_CURRENT_COMP,x, y, z, vx, vy, vz, t, sx, sy, sz, p);
      ABSORB;
   }

   if (thickness!=0)
   {
      // consider outer surface
      cylinder_intersect(&t0,&t1,x,y,z,vx,vy,vz,radius+thickness,height);
      v = sqrt(vx*vx+vy*vy+vz*vz);

      if (t1<=0 || !v)
      {
//         RESTORE_NEUTRON (INDEX_CURRENT_COMP,x, y, z, vx, vy, vz, t, sx, sy, sz, p);
         ABSORB;
      }

      // path length through detection layer
      d = t1 * v;

      // absorption coefficient.
      // He3 density at 1bar is 125 g/m^3 which is 2.509e25 atoms/m^3
      // absorption cross section per atom for 2200 m/s neutrons is 5333 barn = 5333e-28 m^2
      // --> absorption constant 13.38 m^-1 per bar
      //
      abs = 13.38 * pressure * (2200.0 / v);

      // randomize detection depth according to absorption
      dl = -log(1.0 - rand0max((1.0 - exp(-abs*d)))) / abs; // length
      dt = dl / v; // time

      // propagate to detection position
      PROP_DT(dt);

      // correct for forced absorption
      p *= (1.0 - exp(-abs*d));
   }

   // calculate detection coordinates (output parameters)
   tt = RAD2DEG * atan2(x,-z);
   h = y;

   // That's it!
   SCATTER;

%}

MCDISPLAY
%{
   const int ttsegments = 10;
   const int steps = ttsegments;

   int itt, istep;
   double tt, dtt;
   double x1,y1,z1,x2,y2,z2;

   // draw cylinder surfaces
   for (itt=0; itt<=ttsegments; itt++) {
      tt = ttmin + (ttmax - ttmin) * (double)itt / (double)ttsegments;
      x1 = radius * sin(tt*DEG2RAD);
      z1 = - radius * cos(tt*DEG2RAD);
      line(x1,-height/2,z1,x1,height/2,z1);
      x1 = (radius+thickness) * sin(tt*DEG2RAD);
      z1 = - (radius+thickness) * cos(tt*DEG2RAD);
      line(x1,-height/2,z1,x1,height/2,z1);
   }

   // top/bottom circle segments
   dtt = (ttmax - ttmin) / (double)steps;
   for (istep=0; istep<steps; istep++) {
      tt = ttmin + dtt*istep;
      x1 = radius * sin(tt*DEG2RAD);
      z1 = - radius * cos(tt*DEG2RAD);
      x2 = radius * sin((tt+dtt)*DEG2RAD);
      z2 = - radius * cos((tt+dtt)*DEG2RAD);
      line(x1,-height/2,z1,x2,-height/2,z2);
      line(x1,height/2,z1,x2,height/2,z2);
      x1 = (radius+thickness) * sin(tt*DEG2RAD);
      z1 = - (radius+thickness) * cos(tt*DEG2RAD);
      x2 = (radius+thickness) * sin((tt+dtt)*DEG2RAD);
      z2 = - (radius+thickness) * cos((tt+dtt)*DEG2RAD);
      line(x1,-height/2,z1,x2,-height/2,z2);
      line(x1,height/2,z1,x2,height/2,z2);
   }

   // cut edges
   x1 = radius * sin(ttmin*DEG2RAD);
   z1 = - radius * cos(ttmin*DEG2RAD);
   x2 = (radius+thickness) * sin(ttmin*DEG2RAD);
   z2 = - (radius+thickness) * cos(ttmin*DEG2RAD);
   line(x1,-height/2,z1,x2,-height/2,z2);
   line(x1,height/2,z1,x2,height/2,z2);
   x1 = radius * sin(ttmax*DEG2RAD);
   z1 = - radius * cos(ttmax*DEG2RAD);
   x2 = (radius+thickness) * sin(ttmax*DEG2RAD);
   z2 = - (radius+thickness) * cos(ttmax*DEG2RAD);
   line(x1,-height/2,z1,x2,-height/2,z2);
   line(x1,height/2,z1,x2,height/2,z2);

%}

END
