# Supplementary material for: A flexible high speed pulse chopper system for an inverted neutron time-of-flight option on backscattering spectrometers
Source: Sci Rep. 2018 Sep 11;8:13580. doi: 10.1038/s41598-018-31774-y (PMC6133999; doi:10.1038/s41598-018-31774-y)
Supplement: Supplementary file 2 — McStas simulation code repository [file 41598_2018_31774_MOESM2_ESM.zip › in16b-mcstas-public/myComponents/MultiDiskChopper.comp]

/*******************************************************************************
*
* McStas, neutron ray-tracing package
*   Copyright (C) 1997-2015, All rights reserved
*   Risoe National Laboratory, Roskilde, Denmark
*   Institut Laue Langevin, Grenoble, France
*
* Component: MultiDiskChopper
*
* %IDENTIFICATION
* Written by: Markus Appel
* Date: 2015-10-19
* Origin: ILL / FAU Erlangen-Nuernberg
* Modified by: MA 2017, update doc formatting
* Based on DiskChopper (Revision 1.18) by Peter Willendrup (2006),
* which in turn is based on Chopper (Philipp Bernhardt), Jitter and beamstop from work by
* Kaspar Hewitt Klenoe (jan 2006), adjustments by Rob Bewey (march 2006)
*
* %DESCRIPTION
* Models a disk chopper with a freely configurable slit pattern. For simple applications,
* use the DiskChopper component and see the component manual example of DiskChopper GROUPing.
* If the chopper slit pattern should be dynamically configurable or a complicated pattern
* is to be used as first chopper on a continuous source, use this component.
*
* Width and position of the slits is defined as a list in string parameters so
* they can easily be taken from instrument parameters.
* The chopper axis is located on the y axis as defined by the parameter delta_y.
* When the chopper is the first chopper after a continuous (i.e. time-independent)
* source, the parameter isfirst should be set to 1 to increase Monte-Carlo efficiency.
*
*
* Examples (see parameter definitions for details):
* Two opposite slits with 10 and 20deg opening, with the 20deg slit in the beam at t=0.02:
* MultiDiskChopper(radius=0.2, slit_center="0;180", slit_width="10;20", delta_y=-0.1,
*   nu=302, nslits=2, phase=180, delay=0.02)
*
* First chopper on a continuous source, creating pulse trains for one additional revolution
* before and after the revolution at t=0:
* MultiDiskChopper(radius=0.2, slit_center="0;180", slit_width="10;20", delta_y=-0.1,
*   nu=302, nslits=2, phase=180, isfirst=1, nrev=1)
*
* %PARAMETERS
* INPUT PARAMETERS:
*
* slit_width : [string] Angular width of the slits in deg, given as list in a string separated by
*                       space ' ', comma ',', underscore '_' or semicolon ';'
* slit_center: [string] Angular position of the slits in deg, similar to slit_width
* nslits     : [1]      Number of slits to read from slit_width and slit_center
* radius     : [m]      Outer radius of the disk
* delta_y    : [m]      y-position of the chopper rotation axis. If the chopper is located above
*                       the guide (delta_y>0), the coordinate system will be mirrored
*                       such that the created pulse pattern in time is the same as for delta_y<0.
*                       A warning will be printed in this case.
* nu         : [Hz]     Rotation speed of the disk, the sign determines the direction.
*
* verbose    : [0/1]    Set to 1 to display more information during the simulation.
* phase      : [deg]    Phase angle located on top of the disk at t=delay (see parameter 'delay').
* delay      : [s]      Time delay of the chopper clock. NOTE that in contrast to the DiskChopper component,
*                       the effect of phase and delay are cumulative, and both can be specified.
* jitter     : [s]      Jitter in the time phase.
* abs_out    : [0/1]    If 1, absorb all neutrons outside the disk diameter.
* isfirst    : [0/1]    Set to 1 for the first chopper after a continuous source. The neutron events
*                       will be shifted in time to pass the component (with adapted weight).
*
* equal      : [0/1]    If 0, the neutron events will be distributed between different slits proportional
*                       to the slit size. If 1, the events will be distributed such that each slit transmits
*                       the same number of events. This parameter can be used to achieve comparable
*                       simulation statistics over different pulses when simulating small and large
*                       slits together. Has an effect only for isfirst=1.
* nrev       : [0/1]    Number of *additional* disk revolutions before *and* after the one around t=delay
*                       to distribute events on. If set to 2 for example, there will be 2 leading, 1 central,
*                       and 2 trailing revolutions of the disk (2*nrev+1 in total). Has an effect only for isfirst=1.
* ratio      : [0/1]    Spacing of the additional revolutions from the parameter nrev from the central
*                       revolution. Has an effect only for isfirst=1.
*
*
* OUTPUT PARAMETERS:
* islit      : [1]      Index of the slit which has transmitted the current neutron, between 0 and nslits-1.
* irev       : [1]      Index of the disk revolution that has transmitted the current neutron.
*                       Only set if isfirst=1. irev will be between (-nrev*ratio) and (nrev*ratio), where irev=0
*                       is the central revolution.
*
* %END
*******************************************************************************/

DEFINE COMPONENT MultiDiskChopper

DEFINITION PARAMETERS ()
SETTING PARAMETERS (string slit_center="0 180", string slit_width="10 20", nslits=2, delta_y=-0.3, nu=0, nrev=0, ratio=1, jitter=0, delay=0, isfirst=0, phase=0, radius = 0.375, thickness=0, equal=0, abs_out=0, verbose=0)
OUTPUT PARAMETERS (islit, irev, T, To, omega, dslit_center, dhslit_width, t0, t1)

DECLARE
%{
   double T,To,omega;
   double *dslit_center, *dhslit_width;
   double *t0, *t1;
   int islit;
   int irev=0;
%}

INITIALIZE
%{
   char *pch;
   int i;
   double sense;

   phase = remainder(phase,360.0)*DEG2RAD;
   omega = 2.0*PI*nu; /* rad/s */
   sense = (omega<0) ? -1 : 1 ;

   if (isfirst && (nrev-floor(nrev)!=0) ) {
      MPI_MASTER(fprintf(stderr,"MultiDiskChopper: %s: wrong First chopper revolution number, must be integer (nrev=%g)\n", NAME_CURRENT_COMP, nrev);)
      exit(-1);
   }

   if (!omega) {
      MPI_MASTER(fprintf(stderr,"MultiDiskChopper: %s WARNING: chopper frequency is 0!\n", NAME_CURRENT_COMP);)
      omega = 1e-15; /* We should actually use machine epsilon here... */
   }

   if (nslits<=0) {
      MPI_MASTER(fprintf(stderr,"MultiDiskChopper: %s: nslits must be > 0\n", NAME_CURRENT_COMP);
      exit(-1);)
   }

   // Read slits in array
   dslit_center = malloc(nslits*sizeof(*dslit_center));
   pch = strtok(slit_center, ";_, ");
   for (i=0; i<nslits; i++) {
      if (pch==NULL) {
         MPI_MASTER(fprintf(stderr,"MultiDiskChopper: %s: Cannot parse slit_center: Not enough values?\n", NAME_CURRENT_COMP);)
         exit(-1);
      }
      dslit_center[i] = atof(pch);
      pch = strtok(NULL,";_, ");

      if ( (dslit_center[i] < 0) ) {
         while (dslit_center[i] < 0)
         {
            dslit_center[i] += 360.0;
         }

      MPI_MASTER(fprintf(stderr,"MultiDiskChopper: %s: WARNING: Slit center No. %d moved to %f\n", NAME_CURRENT_COMP, i+1, dslit_center[i]);)
      }

      if ( (dslit_center[i] >= 360.0) ) {
         while (dslit_center[i] >= 360.0)
         {
            dslit_center[i] -= 360.0;
         }

         MPI_MASTER(fprintf(stderr,"MultiDiskChopper: %s: WARNING: Slit center No. %d moved to %f\n", NAME_CURRENT_COMP, i+1, dslit_center[i]);)
      }

      dslit_center[i] *= DEG2RAD;
   }

   // dhslit_width: HALF slit width
   dhslit_width = malloc(nslits*sizeof(*dhslit_width));
   pch = strtok(slit_width, ";_, ");
   for (i=0; i<nslits; i++) {
      if (pch==NULL) {
         MPI_MASTER(fprintf(stderr,"MultiDiskChopper: %s: Cannot parse slit_width: Not enough values?\n", NAME_CURRENT_COMP);)
         exit(-1);
      }
      dhslit_width[i] = 0.5 * atof(pch);
      pch = strtok(NULL,";_, ");
      if ( dhslit_width[i] <= 0 ) {
         MPI_MASTER(fprintf(stderr,"MultiDiskChopper: %s: Slit no %d has nonpositive width! \n", NAME_CURRENT_COMP, i+1);)
         exit(-1);
      }
      dhslit_width[i] *= DEG2RAD;
   }

   /* Calculate delay from phase and vice versa */
   if (phase) {
      if (delay) {
         MPI_MASTER(fprintf(stderr,"MultiDiskChopper: %s WARNING: delay AND phase specified. Adding them up.\n", NAME_CURRENT_COMP);)
      }
      phase-=delay*omega;
      delay=-phase/omega;
   } else {
      phase=delay*omega;
   }

   /* Time for 1 revolution */
   T = 2.0*PI/fabs(omega);

   // calculate arrays of times t0 and t1 which allow for easy randomization in TRACE

   /* To: How long can neutrons pass the Chopper at a single point during one revolution through any slit */

   // generate times t1: duration of slit openings (or their cumulative sum if !equal)
   // dhslit_width is already in rad
   t1 = malloc(nslits*sizeof(*t1));
   t1[0] = 2.0 * dhslit_width[0] / fabs(omega);
   To = t1[0];    // To: Cumulated opening time in a single point during one revolution through any slit

   for (i=1; i<nslits; i++) {
      t1[i] = (equal ? 0 : t1[i-1]) + ( 2.0 * dhslit_width[i] / fabs(omega) );
      To += ( 2.0 * dhslit_width[i] / fabs(omega) );
   }

   // generate times t0 = time when slit i starts opening (at top of the disk) (minus t1[i-1] if !equal)
   t0 = malloc(nslits*sizeof(*t0));
   t0[0] = ( sense*remainder(dslit_center[0]-phase,2*PI) - dhslit_width[0] ) / fabs(omega);

   for (i=1; i<nslits; i++) {
      t0[i] = ( sense*remainder(dslit_center[i]-phase,2*PI) - dhslit_width[i] ) / fabs(omega) - (equal ? 0 : t1[i-1]);
   }

   MPI_MASTER(
      if (verbose) {
         printf("MultiDiskChopper: %s: \n", NAME_CURRENT_COMP);
         printf("    --- frequency=%g [Hz] %g [rpm], delay=%g [s], phase=%g [deg]\n", nu, nu*60, delay, phase*RAD2DEG);
         printf("    --- vertical axis offset=%g [m], thickness=%g [m], To=%g [s], T=%g [s]\n", delta_y, thickness, To, T);
         if (isfirst && equal)
            printf("    --- first chopper distributing events equally on all slits\n");

         if (isfirst && !equal)
            printf("    --- first chopper distributing events proportional to slit size\n");

         if (isfirst)
            printf("    --- adding +-%g disk revolutions at ratio %g\n",nrev,ratio);

         printf("    --- Slit center [deg]:");
         for (i=0; i<nslits; i++)
            printf("  %6.2f",dslit_center[i]*RAD2DEG);
         printf("\n");
         printf("    --- Slit width  [deg]:");
         for (i=0; i<nslits; i++)
            printf("  %6.2f",2.0*dhslit_width[i]*RAD2DEG);
         printf("\n");

         // dump internal arrays for debugging
         if (verbose == 2) {
            printf("    --- Internal arrays:\n");
            printf("    --- i   t0    t1   dslit_center dhslit_width\n");
            for (i=0; i<nslits; i++) {
               printf("    --- %02d %+.4e %+.4e %+.4e %+.4e\n",i,t0[i],t1[i],dslit_center[i],dhslit_width[i]);
            }
         }

      }
   )

 %}

TRACE
%{
   double phi;
   double xprime,yprime;
   double toff;
   double dt;
   // for compatibility with previous versions, accept and leave
   // neutron states in the disk center plane
   PROP_Z0;
   if (thickness)
   {
      dt = ( - thickness / 2.0 - z ) / vz;
      x += vx*dt;
      y += vy*dt;
      z += vz*dt;
   }

   if ( delta_y > 0 ) {
      // 'anormal' case, chopper above guide
      // mirror coordinate system
      xprime = -x;
      yprime = -y+delta_y;
   } else {
      // 'normal' case, chopper below guide
      xprime = x;
      yprime = y-delta_y;
   }

   // Is neutron transmitted/absorbed outside the disk diameter ?
   if ( ( SQR(xprime) + SQR(yprime) ) > SQR(radius) )
   {
      if (abs_out) {
         ABSORB;
      } else {
         SCATTER;
      }
   }
   else
   {
      double thisjitter = ( jitter ? jitter*randnorm() : 0 );

      if (isfirst) {
         irev = (nrev > 0 ? ratio*( floor((2*nrev+1)*rand01()) - nrev ) : 0);

         if (equal) {
            // Distribute neutrons equally over slits
            t = rand01() * nslits;
            islit = (t==nslits) ? nslits-1 : floor(t);
            t = (t-islit) * t1[islit];

            p *= t1[islit] / T * nslits;
         } else {
            // Distribute neutrons proportional to slit size
            t = rand01() * To;
            islit = 0;
            while (t1[islit] < t)
               islit++;

            /* weight correction: chopper slits transmission opening time per full revolution time */
            p *= To / T;
         }

         // offset time stamp according to slit phase, neutron position and jitter
         t += t0[islit] - atan2(xprime,yprime)/omega + irev*T + thisjitter;

      } else {

         // where does the neutron hit the disk ?
         phi = atan2(xprime,yprime) + omega*( t - delay - thisjitter ) ;

         // does the neutron hit one of the slits ?
         islit=-1;
         while (islit<nslits-1 && !SCATTERED)
         {
            islit++;
            double dphi = (phi - dslit_center[islit]);
            irev = round( dphi / (2*PI) );
            if ( fabs( dphi - irev*2*PI ) < dhslit_width[islit] )
               SCATTER;

         }
         if (!SCATTERED)
         {
            ABSORB;
         }
      }

      if (thickness)
      {
         // for disk with finite thickness, see if neutron makes it through the moving slit
         dt = ( thickness / 2.0 - z ) / vz;
         x += vx*dt;
         y += vy*dt;
         z += vz*dt;

         if ( delta_y > 0 ) {
            // 'anormal' case, chopper above guide
            // mirror coordinate system
            xprime = -x;
            yprime = -y+delta_y;
         } else {
            // 'normal' case, chopper below guide
            xprime = x;
            yprime = y-delta_y;
         }
         // where is the neutron now?
         phi = atan2(xprime,yprime) + omega*( t - delay - thisjitter ) ;
         double dphi = (phi - dslit_center[islit]);

         // recalculate irev if isfirst was set
         // NOTE: neutrons could pass in this case if they are so slow that the disk turns by 360 deg in the meanwhile.
         double irev2;
         if (isfirst)
         {
            irev2 = round( dphi / (2*PI) );
         }
         else
         {
            irev2 = irev;
         }

         // still in slit?
         if ( fabs( dphi - irev2*2*PI ) < dhslit_width[islit] )
         {
            SCATTER;
         }
         else
         {
            ABSORB;
         }

         // move back to disk center plane (for compatibility)
         dt = ( - z ) / vz;
         x += vx*dt;
         y += vy*dt;
         z += vz*dt;
      }
   }
%}

FINALLY
%{
   // clean up
   if (dslit_center)
      free(dslit_center);

   if (dhslit_width)
      free(dhslit_width);

   if (t0)
      free(t0);

   if (t1)
      free(t1);
%}

MCDISPLAY
%{
   int j;
   magnify("xy");

   // the disk
   circle("xy", 0, delta_y, 0, radius);

   /* Drawing the slit(s) */
   for (j=0; j<nslits; j++) {
      /* Angular start/end of slit */
      double tmin = dslit_center[j] - dhslit_width[j] + phase;
      double tmax = tmin+2.0*dhslit_width[j];
      /* Draw lines for each slit. */

      line(
      radius*sin(tmin),    radius*cos(tmin)+delta_y,    0,
      0,    delta_y,   0
      );

      line(
      radius*sin(tmax),    radius*cos(tmax)+delta_y,    0,
      0,    delta_y,   0
      );
   }
%}

END
