# Supplementary material for: A flexible high speed pulse chopper system for an inverted neutron time-of-flight option on backscattering spectrometers
Source: Sci Rep. 2018 Sep 11;8:13580. doi: 10.1038/s41598-018-31774-y (PMC6133999; doi:10.1038/s41598-018-31774-y)
Supplement: Supplementary file 2 — McStas simulation code repository [file 41598_2018_31774_MOESM2_ESM.zip › in16b-mcstas-public/myComponents/PerfectCrystal.comp]

/*******************************************************************************
*
* McStas, neutron ray-tracing package
*         Copyright (C) 1997-2015, All rights reserved
*         Risoe National Laboratory, Roskilde, Denmark
*         Institut Laue Langevin, Grenoble, France
*
* Component: PerfectCrystal
*
* %Identification
* Written by: Markus Appel
* Date: 2015-12-21
* Version: $Revision: 1.2 $
* Origin: ILL / FAU Erlangen-Nuernberg
* Release: McStas 2.3
* Perfect crystal conponent aimed for use in backscattering spectrometers
*
*
* %Description
* Perfect crystal component, primarily for use as monochromator and analyzer in
* backscattering spectrometers (programmed for IN16B@ILL). Reflection from a
* single Bragg reflex of a flat or spherical surface is simulated using a Darwin,
* Ewald, Gaussian or Pseudo-Voigt profile. Doppler movement of the monochromator
* is supported as well.
* Orientation of the crystal surface is *different* from other monochromator
* components (Crystal surface perpendicular to the beam z-axis)! Gravitational
* energy shift for tall analyzers should work in principle, but is not tested yet.
*
* This component is based on a perfect crystal component by: Miguel A. Gonzalez,
* A. Dianoux, June 2013 (ILL)
*
* Analyzer Geometry
* =================
* There are several ways to define the geometry of the crystal surface using some of
* the following parameters: 'radius', 'centerfocus', 'ttmin', 'ttmax', 'phimin',
* 'phimax', 'tt0', 'ttwidth', 'phi0', 'phiwidth', 'width', 'height', 'xmin',
* 'xmax', 'ttmincut', 'ttmaxcut', 'debyescherrer', 'facette', 'facette_xi'.
*
* The parameter `radius` defines whether the crystal surface is flat (radius=0) or
* spherically curved (radius>0). For curved surfaces, the origin can be in the
* center of the sphere (centerfocus=1) or on the crystal surface (centerfocus=0).
* The size and location of a spherical analyzer section can be set in spherical
* coordinates with the horizontal in-plane angle two theta (ttmin and ttmax) and
* vertical opening angle phi (phimin and phimax). Alternatively, the center and
* full opening of the solid angle element can be given with tt0, ttwidth, phi0,
* phiwidth. Moreover, the width can be given in meters (parameters width and
* height) and will be converted to angular openings for curved surfaces.
* Additionally, curved analyzer surfaces can be cut by planes perpendicular to the
* x axis by setting xmin and xmax, or by vertical planes oriented at an angle two
* theta (ttmincut and ttmaxcut).
* The spherical coordinate system used to define the geometry can be changed by
* setting debyscherrer=1; in this case the surface will follow a Debye-Scherrer
* ring with angle two theta to the positive z-axis and azimuthal angle phi.
* By default, the curved crystal surface is a perfect sphere; by setting facette>0
* the sphere is approximated by a polyhedron with flat square facettes. By setting
* facette_xi, a random misorientation of the facettes can be simulated (note that
* the misalignment is not static and randomized for each neutron ray!).
*
* Crystal properties
* ==================
* The following parameters define how neutrons are reflected from the crystals:
* 'tau', 'lambda', 'R0', 'dtauovertau', 'dtauovertau_ext', 'ewald', 'sigma',
* 'gauss_fwhm', 'lorentz_fwhm', 'ismirror'.
*
* The Bragg reflex is defined by either setting the reciprocal lattice vector tau
* or the backscattered wavelength lambda (tau is always perpendicular to the
* crystal surface). The peak reflectivity is set by R0. With the parameter
* ismirror=1, all neutrons are reflected; this is meant to be used mainly for
* debugging purposes or visualization.
*
* The following reflectivity profiles are implemented:
*  + Ewald and Darwin profile (see [1]) by setting relative plateau width
*    dtauovertau. A variation of the reciprocal lattice vector can be set by
*    dtauovertau_ext, e.g. to model analyzers composed of many crystals with
*    slightly different lattice parameters. The latter distribution is not static,
*    but randomized for each neutron ray. Set ewald=1 to use the Ewald profile,
*    otherwise Darwin is used.
*
*  + Gaussian profile by setting the parameter sigma or gauss_fwhm to the width in
*    meV. Note that the calculated profile is Gaussian in k-space, the given width
*    in meV will be transformed to the corresponding value.
*
*  + Pseudo-Voigt profile by setting gauss_fwhm (or sigma) AND lorentz_fwhm.
*
* Doppler mode
* ============
* The component can be used as moving Doppler monochromator with the parameters:
* 'speed', 'amplitude', 'smartphase', 'smartwidth'.
*
* The monochromator velocity is randomized between +speed and -speed, and the
* monochromator is displaced accordingly for a sinusoidal velocity profile with a
* certain amplitude. To increase Monte-Carlo efficiency, the Doppler phase can be
* optimized by using smartphase=1 and setting smartwidth to the half width of the
* possible energy reflection window of the monochromator.
* !!! WARNING: Smartphase is an experimental option !!!
*
* Miscellaneous
* =============
* + Neutron rays which miss the analyzer are absorbed for exclusive=1.
*
* + The Monte-Carlo probability 'transmit' can be used to transmit a certain
*   fraction of rays through the crystal analzyer (if they are not reflected by
*   100%); their weight will be adjusted accordingly.
*
* Examples
* ========
* IN16B (ILL) Si111 large angle analyzers (approximate dimensions):
* PerfectCrystal(radius=2, lambda=6.2708, sigma=0.24e-3,
*                ttmin=40, ttmax=165, phimin=-45, phimax=+45, centerfocus=1)
*
* IN16B (ILL) Si111 Doppler monochromator:
* PerfectCrystal(radius=2.165, lambda=6.2708, sigma=0.24e-3,
*                width = 0.500, height = 0.250, centerfocus=0,
*                speed = 4.7, amplitude = 0.075, exclusive=1)
*
* Changes
* =======
* Version 1.2
*  - add Pseudovoigt profile
*  - add ttmin/ttmax and xmin/xmax parameters for cuts in the analyser area
*
* Version 1.1
*  - BUGFIX: correct neutron energy shift in Doppler mode
*  - added option 'debyescherrer' to select analyzer geometry
*  - added option 'facette' to approximate analyzer sphere by small, flat crystals
*
* Version 1.0
*  - inital release
*
*
* %Links:
* [1] Website for Backscattering Spectroscopy: http://www.ill.eu/sites/BS-review/index.htm
*
* %PARAMETERS
* INPUT PARAMETERS:
* radius         : [m]   Radius of curvature, set to 0 for a flat surface.
* centerfocus    : [0/1] Component origin is the center of the analyzer sphere if 1, otherwise on the crystal surface.
* ttmin          : [deg] min. analyzer two theta angle from -180 to +180
* ttmax          : [deg] max. analyzer two theta angle from -180 to +180
* phimin         : [deg] min. analyzer phi angle from -90 to 90 or -180 to +180 if debyescherrer==1
* phimax         : [deg] max. analyzer phi angle from -90 to 90 or -180 to +180 if debyescherrer==1
* tt0            : [deg] center two theta angle
* ttwidth        : [deg] full width two theta coverage
* phi0           : [deg] center phi angle
* phiwidth       : [deg] full width phi coverage
* width          : [m]   width
* height         : [m]   height
* xmin           : [m]   cut analyzer surface with additional planes at xmin/xmax
* xmax           : [m]   cut analyzer surface with additional planes at xmin/xmax
* ttmincut       : [deg] cut analyzer surface with additional planes vertical planes at angle two theta
* ttmaxcut       : [deg] cut analyzer surface with additional planes vertical planes at angle two theta
* debyescherrer  : [0/1] bend analyzer following a Debye-Scherrer ring along scattering angle tt
* facette        : [m]   width of square crystal facettes arranged on the spherical surface; set 0 to disable
* facette_xi     : [deg] random misalignemt of each facette
* tau            : [1/A] reciprocal lattice vector of the Bragg reflex
* lambda         : [A]   backscattered wavelength
* R0             : [1]   peak reflectivity
* dtauovertau    : [1]   plateau width of Ewald/Darwin curve; see [1]
* dtauovertau_ext: [1]   relative variation of tau; randomized for each trajectory, full width
* ewald          : [0/1] use Ewald curve if 1, Darwin curve if 0
* sigma          : [meV] width of Gaussian reflectivity curve in meV
* gauss_fwhm     : [meV] FWHM of Gaussian reflectivity curve in meV
* lorentz_fwhm   : [meV] FWHM of Lorentzian component for Pseudo-Voigt
* ismirror       : [0/1] reflect all neutrons if 1
* speed          : [m/s] maximum Doppler speed
* amplitude      : [m]   amplitude of the Doppler movement
* smartphase     : [0/1] optimize Doppler phase for better MC efficiency if set to 1; EXPERIMENTAL!
* smartwidth     : [meV] half width of the possible energy reflection window for smartphase. Set to 5*sigma OR 10*2*dtauovertau*E0 if smartphase is enabled; EXPERIMENTAL!
* exclusive      : [0/1] absorb all neutrons that missed the crystal surface if 1
* transmit       : [1]   Monte-Carlo probability of transmitting events through the monochromator/analyzer surface
* verbose        : [0/1] output more internal variables to log if 1
*
* OUTPUT PARAMETERS:
* tt             : [deg] position where the neutron hit (or missed) the analyzer sphere
* phi            : [deg] position where the neutron hit (or missed) the analyzer sphere
* xi             : [deg] reflection angle between neutron trajectory and analyzer surface normal
* phid           : [rad] actual doppler phase during reflection
* vd             : [m/s] actual doppler speed during reflection
* zd             : [m]   actual doppler displacement during reflection; zd>0 => displaced towards inc. beam from -z
* v0             : [m/s] backscattered neutron velocity
* E0             : [meV] backscattered neutron energy
* R              : [1]   reflectivity value (on Gauss/Darwin/Ewald curve)
* eps            : [1]   'abs[y]' from the Darwin/Ewald reflectivity formula, y/sigma for Gauss; see source code for details
* gamma          : [1/A] Lorentzian HWHM of Pseudo-Voigt
* wL             : [1]   Lorentzian peak height in Pseudo-Voigt
*
* %E
*******************************************************************************/

DEFINE COMPONENT PerfectCrystal
DEFINITION PARAMETERS ()
SETTING PARAMETERS ( ttmin=NAN, ttmax=NAN, tt0=NAN, ttwidth=NAN, width=NAN, xmin=NAN, xmax=NAN,
                    phimin=NAN, phimax=NAN, phi0=NAN, phiwidth=NAN, height=NAN, debyescherrer=0,
                    facette=0, facette_xi=0, centerfocus=0, radius=0, tau=NAN, lambda=NAN, R0=1.0,
                    dtauovertau=NAN, dtauovertau_ext=0, ttmincut=NAN, ttmaxcut=NAN,
                    ewald=1,sigma=NAN,gauss_fwhm=NAN,lorentz_fwhm=NAN,ismirror=0,speed=0,amplitude=0,smartphase=0,
                    smartwidth=NAN, exclusive=0, transmit=0, verbose=0 )
OUTPUT PARAMETERS (
   // official
   tt,phi,xi,phid,vd,zd,v0,vmin,vmax,vperp,E0,R,eps,gamma,wL,
   // internal
   sin_facette_xi
   )
SHARE
%{
   int checkrange(double x, double xmin, double xmax)
   {
      return ( (isnan(xmin) || x > xmin) && (isnan(xmax) || x < xmax) );
   }

   // convert between spherical (r,tt,phi) and cartesian (x,y,z) coordinates (angles in deg)
   // debyescherrer swaps axes
   void sph2cart(double *x,double *y,double *z, double r, double tt, double phi, int debyescherrer)
   {
      tt *= DEG2RAD;
      phi *= DEG2RAD;
      if (debyescherrer) {
         double sintt = sin(tt);
         *x = - r * cos(phi) * sintt;
         *y = r * sin(phi) * sintt;
         *z = r * cos(tt);
      } else {
         double cosphi = cos(phi);
         *x = - r * cosphi * sin(tt);
         *y = r * sin(phi);
         *z = r * cosphi * cos(tt);
      }
   }

   /*******************************************************************************
   * grandvec_target_circle: Choose random direction towards target at (x,y,z)
   * with given radius and gaussian area distribution.
   * If radius is zero, choose random direction in full 4PI, no target.
   ******************************************************************************/
   void
   grandvec_target_circle(double *xo, double *yo, double *zo, double *solid_angle,
                  double xi, double yi, double zi, double radius)
   {
     double l2, phi, theta, nx, ny, nz, xt, yt, zt, xu, yu, zu;

     if(radius == 0.0)
     {
       /* No target, choose uniformly a direction in full 4PI solid angle. */
       theta = acos (1 - rand0max(2));
       phi = rand0max(2 * PI);
       if(solid_angle)
         *solid_angle = 4*PI;
       nx = 1;
       ny = 0;
       nz = 0;
       yi = sqrt(xi*xi+yi*yi+zi*zi);
       zi = 0;
       xi = 0;
     }
     else
     {
       double costheta0;
       l2 = xi*xi + yi*yi + zi*zi; /* sqr Distance to target. */
       costheta0 = sqrt(l2/(radius*radius+l2));
       if (radius < 0) costheta0 *= -1;
       if(solid_angle)
       {
         /* Compute solid angle of target as seen from origin. */
           *solid_angle = 2*PI*(1 - costheta0);
       }

       /* Now choose point uniformly on circle surface within angle theta0 */
       double costheta;
       costheta = (1 - fabs(randnorm()*(1 - costheta0)) );

       if (costheta < -1)
         costheta = -1;

       theta = acos(costheta); /* radius on circle */
       phi = rand0max(2 * PI); /* rotation on circle at given radius */
       /* Now, to obtain the desired vector rotate (xi,yi,zi) angle theta around a
          perpendicular axis u=i x n and then angle phi around i. */
       if(xi == 0 && zi == 0)
       {
         nx = 1;
         ny = 0;
         nz = 0;
       }
       else
       {
         nx = -zi;
         nz = xi;
         ny = 0;
       }
     }

     /* [xyz]u = [xyz]i x n[xyz] (usually vertical) */
     vec_prod(xu,  yu,  zu, xi, yi, zi,        nx, ny, nz);
     /* [xyz]t = [xyz]i rotated theta around [xyz]u */
     rotate  (xt,  yt,  zt, xi, yi, zi, theta, xu, yu, zu);
     /* [xyz]o = [xyz]t rotated phi around n[xyz] */
     rotate (*xo, *yo, *zo, xt, yt, zt, phi, xi, yi, zi);
   } /* randvec_target_circle */


%}
DECLARE
%{
   // official output variables
   double tt,phi,xi,phid,vd,zd,v0,vmin,vmax,vperp,E0,R,eps,gamma,wL;

   // internal stuff
   double sin_facette_xi;
%}
INITIALIZE
%{
   // checks and balances ...
   if ( radius < 0 )
   {
      MPI_MASTER(fprintf(stderr,
         "PerfectCrystal: %s ERROR: Invalid parameters: negative radius\n",
         NAME_CURRENT_COMP););
      exit(-1);
   }

   //******************************************
   // position and size
   if ( !radius )
   {
      // flat analyzer surface
      if ( isnan(width) || isnan(height) )
      {
         MPI_MASTER(fprintf(stderr,
            "PerfectCrystal: %s ERROR: Invalid parameters: Need width and height for radius==0\n",
            NAME_CURRENT_COMP););
            exit(-1);
      }
   }
   else
   {
      // curved analyzer surface

      //******************************************
      // Determine analyzer width

      // ttmin / ttmax
      if ( !isnan(ttmin) && !isnan(ttmax) && isnan(tt0) && isnan(ttwidth) && isnan(width) )
      {
         // all right.
      }
      // tt0 / ttwidth
      else if ( isnan(ttmin) && isnan(ttmax) && !isnan(ttwidth) && isnan(width) )
      {
         if ( isnan(tt0) )
         {
             MPI_MASTER(fprintf(stderr,
               "PerfectCrystal: %s WARNING: Missing parameter: tt0 set to zero\n",
               NAME_CURRENT_COMP););
            tt0 = 0;
         }
         ttmin = tt0 - ttwidth/2.0;
         ttmax = tt0 + ttwidth/2.0;

      }
      // tt0 / width
      else if ( isnan(ttmin) && isnan(ttmax) && isnan(ttwidth) && !isnan(width) )
      {
         if ( isnan(tt0) )
         {
             MPI_MASTER(fprintf(stderr,
               "PerfectCrystal: %s WARNING: Missing parameter: tt0 set to zero\n",
               NAME_CURRENT_COMP););
            tt0 = 0;
         }
         ttwidth = 2.0 * asin( width / 2.0 / radius ) * RAD2DEG;
         ttmin = tt0 - ttwidth/2.0;
         ttmax = tt0 + ttwidth/2.0;
      }
      else
      {
         MPI_MASTER(fprintf(stderr,
            "PerfectCrystal: %s ERROR: Invalid parameters: Cannot determine analyzer width/tt\n",
            NAME_CURRENT_COMP););
         exit(-1);
      }

      //******************************************
      // Determine analyzer height

      // phimin / phimax
      if ( !isnan(phimin) && !isnan(phimax) && isnan(phi0) && isnan(phiwidth) && isnan(height) )
      {
         // all right, nothing to do.
      }
      // phi0 / phiwidth
      else if ( isnan(phimin) && isnan(phimax) && !isnan(phiwidth) && isnan(height) )
      {
         if ( isnan(phi0) )
         {
             MPI_MASTER(fprintf(stderr,
               "PerfectCrystal: %s WARNING: Missing parameter: phi0 set to zero\n",
               NAME_CURRENT_COMP););
            phi0 = 0;
         }
         phimin = phi0 - phiwidth/2.0;
         phimax = phi0 + phiwidth/2.0;
      }
      // phi0 / height
      else if ( isnan(phimin) && isnan(phimax) && isnan(phiwidth) && !isnan(height) )
      {
         if ( isnan(phi0) )
         {
             MPI_MASTER(fprintf(stderr,
               "PerfectCrystal: %s WARNING: Missing parameter: phi0 set to zero\n",
               NAME_CURRENT_COMP););
            phi0 = 0;
         }
         phiwidth = 2.0 * asin( height / 2.0 / radius ) * RAD2DEG;
         phimin = phi0 - phiwidth/2.0;
         phimax = phi0 + phiwidth/2.0;
      }
      else
      {
         MPI_MASTER(fprintf(stderr,
            "PerfectCrystal: %s ERROR: Invalid parameters: Cannot determine analyzer height/phi\n",
            NAME_CURRENT_COMP););
         exit(-1);
      }
   }

   if ( centerfocus && !radius )
   {
      MPI_MASTER(fprintf(stderr,
         "PerfectCrystal: %s ERROR: Invalid parameters: centerfocus doesn't make sense with radius==0\n",
         NAME_CURRENT_COMP););
      exit(-1);
   }

   //******************************************
   // neutron optics
   if ( !ismirror )
   {
      if ( isnan(lambda) == isnan(tau) )
      {
         MPI_MASTER(fprintf(stderr,
            "PerfectCrystal: %s ERROR: Invalid parameters: provide either tau or lambda\n",
            NAME_CURRENT_COMP););
         exit(-1);
      }

      if ( isnan(tau) )
         tau = 4*PI / lambda;

      v0 = tau / 2.0 * K2V;
      E0 = SQR(v0) * VS2E;

      if ( !isnan(sigma) || !isnan(gauss_fwhm) || !isnan(lorentz_fwhm) )
      {
         if ( !isnan(gauss_fwhm) && !isnan(sigma) )
         {
            MPI_MASTER(fprintf(stderr,
               "PerfectCrystal: %s ERROR: Invalid parameters: provide either sigma OR gauss_fwhm\n",
               NAME_CURRENT_COMP););
            exit(-1);
         }

         if ( isnan(gauss_fwhm) && !isnan(sigma) )
            gauss_fwhm = RMS2FWHM * sigma;
         else if ( !isnan(gauss_fwhm) && isnan(sigma) )
            sigma = FWHM2RMS * gauss_fwhm;
         else
            gauss_fwhm = sigma = 0;

         if ( isnan(lorentz_fwhm) )
            lorentz_fwhm = 0;

         gamma = lorentz_fwhm / 2.0;

         if ( (lorentz_fwhm==0) && (gauss_fwhm==0) )
            lorentz_fwhm = gauss_fwhm = sigma = gamma = NAN;
      }

      if ( isnan(dtauovertau) == isnan(sigma) )
      {
         MPI_MASTER(fprintf(stderr,
            "PerfectCrystal: %s ERROR: Invalid parameters: provide either sigma/gauss_fwhm/lorentz_fwhm or dtauovertau, or switch on ismirror\n",
            NAME_CURRENT_COMP););
         exit(-1);
      }
   }
   else
   {
      if ( !isnan(dtauovertau) || !isnan(sigma) )
      {
         MPI_MASTER(fprintf(stderr,
            "PerfectCrystal: %s WARNING: dtauovertau and/or sigma is ignored with ismirror==1\n",
            NAME_CURRENT_COMP););
      }
   }


   if ( !( R0>=0 && R0<=1.0 ) )
   {
      MPI_MASTER(fprintf(stderr,
         "PerfectCrystal: %s ERROR: Invalid parameter: R0 must be between 0 and 1\n",
         NAME_CURRENT_COMP););
      exit(-1);
   }

   if ( transmit < 0.0 || transmit > 1.0 )
   {
      MPI_MASTER(fprintf(stderr,
         "PerfectCrystal: %s ERROR: Invalid parameter: transmit must be between 0 and 1\n",
         NAME_CURRENT_COMP););
      exit(-1);
   }

   // transform Gaussian sigma from energy (meV) to neutron velocity (m/s) and make Pseudo-Voigt calculations
   // Thompson et al. 1987
   if ( !isnan(gauss_fwhm) )
   {
      gauss_fwhm /= 3.29106e-3 * tau;   // constant is hbar/2 in appropriate units
      lorentz_fwhm /= 3.29106e-3 * tau;   // constant is hbar/2 in appropriate units
      if ( lorentz_fwhm ) // activate PseudoVoigt
      {
         // make sure everything's positive
         gauss_fwhm = fabs(gauss_fwhm);
         lorentz_fwhm = fabs(lorentz_fwhm);
         // usual PseudoVoigt is area normalized, do some calculation to use peak normalized Gaussian and Lorentzian later
         // FWHM of lorentz and gauss in pseudovoigt
         double f = pow( pow(gauss_fwhm,5)
                         + 2.69269*pow(gauss_fwhm,4)*lorentz_fwhm
                         + 2.42843*pow(gauss_fwhm,3)*pow(lorentz_fwhm,2)
                         + 4.47163*pow(gauss_fwhm,2)*pow(lorentz_fwhm,3)
                         + 0.07842*gauss_fwhm*pow(lorentz_fwhm,4)
                         + pow(lorentz_fwhm,5)
                         , 0.2);     // temp. variable to calculate eta
         // relative weight of normalized Lorentzian vs. Gaussian
         double eta = 1.36603*(lorentz_fwhm/f) - 0.47719*pow(lorentz_fwhm/f,2) + 0.11116*pow(lorentz_fwhm/f,3);
         sigma = FWHM2RMS * f;
         gamma = f / 2.0;
         double hL = eta / PI / gamma;                   // peak height of Lorentzian part in PVoigt
         double hG = (1.0-eta) / sqrt(2*PI) / sigma;     // peak height of Gaussian part in PVoigt
         wL = hL / (hL + hG);                            // relative peak height of Lorentzian part
      }
      else
      {
         sigma = gauss_fwhm * FWHM2RMS;
      }
   }

   // transform smartwidth from energy (meV) to neutron velocity (m/s)
   if ( !isnan(smartwidth) )
      smartwidth /= 3.29106e-3 * tau;   // constant is hbar/2 in appropriate units

   // set standard widths for smartphase
   if ( isnan(smartwidth) && !isnan(sigma) )
      smartwidth = 5.0 * sigma;

   if ( isnan(smartwidth) && !isnan(dtauovertau) )
      smartwidth = 10.0 * dtauovertau * v0;

   if ( smartphase && !isnan(dtauovertau) )
   {
       MPI_MASTER(fprintf(stderr,
         "PerfectCrystal: %s WARNING: Using smartphase for ewald/darwin curves is probably a bad idea, because these curves have very long wings which will be cut off!!!\n",
         NAME_CURRENT_COMP););
   }

   if (facette_xi)
   {
      if (facette_xi < 0)
      {
         MPI_MASTER(fprintf(stderr,
            "PerfectCrystal: %s ERROR: facette_xi must be >= 0\n",
            NAME_CURRENT_COMP););
         exit(-1);
      }

      sin_facette_xi = sin(DEG2RAD*facette_xi);
   }

   // talk to the user ...
   if ( verbose )
   {
      #define PRINTVAR(str,val) fprintf(stderr,"%s --- %s : %g\n",NAME_CURRENT_COMP,str,val);
      MPI_MASTER(
         PRINTVAR("ttmin",ttmin);
         PRINTVAR("ttmax",ttmax);
         PRINTVAR("ttwidth",ttwidth);
         PRINTVAR("width",width);
         PRINTVAR("phimin",phimin);
         PRINTVAR("phimax",phimax);
         PRINTVAR("phi0",phi0);
         PRINTVAR("phiwidth",phiwidth);
         PRINTVAR("height",height);
         PRINTVAR("centerfocus",centerfocus);
         PRINTVAR("debyescherrer",debyescherrer);
         PRINTVAR("radius",radius);
         PRINTVAR("facette",facette);
         PRINTVAR("facette_xi",facette_xi);
         PRINTVAR("sin_facette_xi",sin_facette_xi);
         PRINTVAR("tau",tau);
         PRINTVAR("lambda",lambda);
         PRINTVAR("v0",v0);
         PRINTVAR("E0",E0);
         PRINTVAR("dtauovertau",dtauovertau);
         PRINTVAR("dtauovertau_ext",dtauovertau_ext);
         PRINTVAR("ewald",ewald);
         PRINTVAR("R0",R0);
         PRINTVAR("lorentz_fwhm[m/s]",lorentz_fwhm);
         PRINTVAR("gauss_fwhm[m/s]",gauss_fwhm);
         PRINTVAR("sigma[m/s]",sigma);
         PRINTVAR("gamma[m/s]",gamma);
         PRINTVAR("wL",wL);
         PRINTVAR("ismirror",ismirror);
         PRINTVAR("speed",speed);
         PRINTVAR("amplitude",amplitude);
         PRINTVAR("smartphase",smartphase);
         PRINTVAR("smartwidth[m/s]",smartwidth);
         PRINTVAR("exclusive",exclusive);
      );
   }

%}
TRACE
%{
   double dt1, dt2, q0mod;
   double nx,ny,nz;
   int missed = 0;

   // determine phase of doppler movement
   if ( (speed!=0) && smartphase)
   {
      // do something smart
      vmin = v0 - sqrt(SQR(vx)+SQR(vy)+SQR(vz)) - smartwidth;
      vmax = vmin + 2.0*smartwidth;

      if ( (vmin>speed) || (vmax<-speed) )
         ABSORB;

      if ( vmin < -speed )
         vmin = -speed;

      if ( vmax > speed )
         vmax = speed;

//      fprintf(stderr,"%g  %g\n",vmin,vmax);

      vd = vmin + (vmax-vmin)*rand01();
      phid = acos(vd/speed) + (rand01()<0.5?0:PI);
      zd = amplitude * sin(phid);
      p *= (vmax-vmin) / 2.0 / speed;
   }
   else if ( speed!=0 )
   {
      // random selection of phase
//      phid = rand01() * 2.0 * PI;
//      zd = amplitude * sin(phid);
//      vd = speed * cos(phid);

      // random selection of speed
      phid = acos(randpm1()) + (rand01()<0.5?0:PI);
      vd = speed * cos(phid);
      zd = amplitude * sin(phid);
   }
   else
   {
      // no movement
      zd = 0;
      vd = 0;
   }

   // Propagate to analyzer and determine surface normal
   if ( !radius )
   {
      // flat analyzer, use height and width

      // propoagate to surface
      if (!vz)
         ABSORB;
      dt2 = (-z-zd) / vz;
      PROP_DT(dt2);

      // see if the covered area is hit
      missed = !inside_rectangle(x,y,width,height);

      // surface normal in this case is simple
      nx=0;ny=0;nz=-1;
   }
   else
   {
      // spherical analyzer, use spherical coordinates ...

      // compute neutron path intersection with analyzer sphere
      if ( centerfocus )
         missed = !sphere_intersect(&dt1,&dt2,x,y,z+zd,vx,vy,vz,radius);
      else
         missed = !sphere_intersect(&dt1,&dt2,x,y,z+radius+zd,vx,vy,vz,radius);

      if ( !missed )
      {
         // propoagate to surface
         PROP_DT(dt2);

         // tt (twotheta) is calculated as in IN16B, positive values downstream rightwards
         // select coordinate system depending on 'debyescherrer' switch
         double zprime = z+(centerfocus?0:radius)+zd;
         if (debyescherrer) {
            tt = RAD2DEG * atan2( sqrt(SQR(x)+SQR(y)) , zprime );
            phi = RAD2DEG * atan2(y,-x);
            if ( !isnan(ttmincut) || !isnan(ttmaxcut) )
            {
               double tt2 = - RAD2DEG * atan2(x,zprime);
               missed |= !checkrange(tt2,ttmincut,ttmaxcut);
            }
         } else {
            tt = - RAD2DEG * atan2(x,zprime);
            phi = RAD2DEG * asin( y/sqrt( SQR(x) + SQR(y) + SQR(zprime) ) );
            missed |= !checkrange(tt,ttmincut,ttmaxcut);
         }

         missed |= ( tt<ttmin || tt>ttmax || phi<phimin || phi>phimax || !checkrange(x,xmin,xmax) );

         if ( !missed )
         {
            // analyzer surface normal
            if ( facette ) {
               // calculate center of the facette hit
               // always use spherical coordinates with y main axis (as in debyescherrer=0),
               // otherwise the pole will be in the analyzer center!
               // for the sake of confusion, use radians in this part.
               double tt1, ttfacette, ttn, phi1, phifacette, phin;
               if (debyescherrer) {
                  tt1 = - atan2(x,zprime);
                  phi1 = asin( y/sqrt( SQR(x) + SQR(y) + SQR(zprime) ) );
               } else {
                  tt1 = DEG2RAD * tt;
                  phi1 = DEG2RAD * phi;
               }

               phifacette = facette / radius;
               phin = floor( phi1 / phifacette + 0.5 ) * phifacette;
               ttfacette = facette / (radius*cos(phin));
               ttn = floor( tt1 / ttfacette + 0.5 ) * ttfacette;

               nx = cos(phin)*sin(ttn);
               ny = -sin(phin);
               nz = -cos(phin)*cos(ttn);

               if (facette_xi)
               {
                  grandvec_target_circle(&nx,&ny,&nz,NULL,nx,ny,nz,sin_facette_xi);
               }
            } else {
               nx = -x;
               ny = -y;
               nz = -z-(centerfocus?0:radius)-zd;
               NORM(nx,ny,nz);
            }
         }
      }
   }

   // Do the reflection
   if ( !missed )
   {
      // velocity vector projected on surface normal
      // in moving doppler frame
      vperp = scalar_prod(vx,vy,vz+vd,nx,ny,nz);

      // angle between surface normal and velocity (only used as output parameter for monitoring)
      xi = RAD2DEG * acos( - vperp / sqrt( SQR(vx) + SQR(vy) + SQR(vz+vd) ) );

      // energy selection
      if (!ismirror)
      {
         if ( !isnan(dtauovertau) )
         {
            // eps is actually abs(y)
            // vperp is negative!
            double this_tau = tau;
            if ( dtauovertau_ext )
            {
               this_tau *= 1.0 + 0.5*dtauovertau_ext*randpm1();
            }

            eps = fabs( 4.0*vperp*V2K/this_tau + 2.0 ) / dtauovertau;

            // Darwin/Ewald curve
            if ( eps > 1 )
            {
               if ( ewald )
               {
                  // energy selection with Ewald curve
                  R = 1.0 - sqrt(SQR(eps)-1.0) / eps;
               }
               else
               {
                  // energy selection with Darwin curve
                  R = eps - sqrt(SQR(eps)-1.0);
                  R *= R;
               }

               R *= R0;
            }
            else
            {
               R = R0;
            }
         }
         else
         {
            // Gauss/PseudoVoigt curve (vperp is negative!)
            eps = fabs(v0 + vperp) / sigma;
            R = exp( -SQR(eps) / 2.0 );
            if ( lorentz_fwhm )
            {
               // scale Gaussian part and add Lorentzian part
               R = wL / ( SQR(fabs(v0 + vperp)/gamma) + 1.0 ) + (1.0 - wL) * R;
            }

            R *= R0;
         }
      }
      else
      {
         R = 1;
         eps = NAN;
      }

      if ( transmit && (R!=1) && (rand01()<transmit) )
      {
         p *= (1.0 - R) / transmit;
         SCATTER;
      }
      else
      {
         // reflection: vector kf = ki - qmod0  where qmod0 = 2*n*(n dot ki'),
         // n is the surface normal vector and ki' the incident wavevector
         // in the moving frame
         q0mod = 2.0 * vperp;
         // q0mod is now directly in velocity units (and contains energy shift due to Doppler effect!)

         vx -= q0mod*nx;
         vy -= q0mod*ny;
         vz -= q0mod*nz;
         if (R!=1)
            p *= R / (1.0-transmit);

         if (R<1e-10)
            ABSORB;
         else
            SCATTER;
      }

   }
   else if ( !exclusive )
   {
      R=NAN;
      xi=NAN;
      RESTORE_NEUTRON (INDEX_CURRENT_COMP,x, y, z, vx, vy, vz, t, sx, sy, sz, p);
   }
   else
      ABSORB;

%}

MCDISPLAY
%{
   int ttsegments;
   int phisegments;
   int steps;
   const double centerspheresize = 0.002;

   int i, itt, iphi, istep;
   double phi,tt,dphi,dtt;
   double x1,y1,z1,x2,y2,z2;
   double z0;

   if (debyescherrer) {
      ttsegments = 4;
      phisegments = 20;
      steps = 100;
   } else {
      ttsegments = 10;
      phisegments = 10;
      steps = 30;
   }

   if (centerfocus)
   {
      // mark the center with a sphere
      circle("xy",0,0,0,centerspheresize);
      circle("xz",0,0,0,centerspheresize);
      circle("yz",0,0,z0,centerspheresize);
   }

   // draw crystal surface
   if ( radius )
   {
      z0 = (centerfocus ? 0 : radius);

      // curved surface
      dtt = (ttmax - ttmin) / (double)steps;
      dphi = (phimax - phimin) / (double)steps;

      for (itt=0; itt<=ttsegments; itt++) {
         tt = ttmin + (ttmax - ttmin) * (double)itt / (double)ttsegments;
         for (istep=0; istep<steps; istep++) {
            phi = phimin + dphi*istep;
            sph2cart(&x1,&y1,&z1,radius,tt,phi,debyescherrer);
            sph2cart(&x2,&y2,&z2,radius,tt,phi+dphi,debyescherrer);
            double tt1 = - RAD2DEG * atan2(x1,z1);
            double tt2 = - RAD2DEG * atan2(x2,z2);
            if ( !checkrange(x1,xmin,xmax) || !checkrange(x2,xmin,xmax)
                || !checkrange(tt1,ttmincut,ttmaxcut) || !checkrange(tt2,ttmincut,ttmaxcut) )
               continue;
            line(x1,y1,z1-z0,x2,y2,z2-z0);
         }
      }

      for (iphi=0; iphi<=phisegments; iphi++) {
         phi = phimin + (phimax - phimin) * (double)iphi / (double)phisegments;
         for (istep=0; istep<steps; istep++) {
            tt = ttmin + dtt*istep;
            sph2cart(&x1,&y1,&z1,radius,tt,phi,debyescherrer);
            sph2cart(&x2,&y2,&z2,radius,tt+dtt,phi,debyescherrer);
            double tt1 = - RAD2DEG * atan2(x1,z1);
            double tt2 = - RAD2DEG * atan2(x2,z2);
            if ( !checkrange(x1,xmin,xmax) || !checkrange(x2,xmin,xmax)
                || !checkrange(tt1,ttmincut,ttmaxcut) || !checkrange(tt2,ttmincut,ttmaxcut) )
               continue;
            line(x1,y1,z1-z0,x2,y2,z2-z0);
         }
      }

      // additional dashed moving one
      if ( amplitude )
      {

         sph2cart(&x1,&y1,&z1,radius,ttmin,phimin,debyescherrer);
         dashed_line(x1,y1,z1-z0-amplitude,x1,y1,z1-z0+amplitude,6);
         sph2cart(&x1,&y1,&z1,radius,ttmax,phimin,debyescherrer);
         dashed_line(x1,y1,z1-z0-amplitude,x1,y1,z1-z0+amplitude,6);
         sph2cart(&x1,&y1,&z1,radius,ttmin,phimax,debyescherrer);
         dashed_line(x1,y1,z1-z0-amplitude,x1,y1,z1-z0+amplitude,6);
         sph2cart(&x1,&y1,&z1,radius,ttmax,phimax,debyescherrer);
         dashed_line(x1,y1,z1-z0-amplitude,x1,y1,z1-z0+amplitude,6);

         for (i=-1;i<=1;i+=2)
         {
            z0 = (centerfocus ? 0 : radius) + i * amplitude;

            for (itt=0; itt<=ttsegments; itt++) {
               tt = ttmin + (ttmax - ttmin) * (double)itt / (double)ttsegments;
               for (istep=0; istep<steps; istep++) {
                  phi = phimin + dphi*istep;
                  sph2cart(&x1,&y1,&z1,radius,tt,phi,debyescherrer);
                  sph2cart(&x2,&y2,&z2,radius,tt,phi+dphi,debyescherrer);
                  dashed_line(x1,y1,z1-z0,x2,y2,z2-z0,1);
               }
            }

            for (iphi=0; iphi<=phisegments; iphi++) {
               phi = phimin + (phimax - phimin) * (double)iphi / (double)phisegments;
               for (istep=0; istep<steps; istep++) {
                  tt = ttmin + dtt*istep;
                  sph2cart(&x1,&y1,&z1,radius,tt,phi,debyescherrer);
                  sph2cart(&x2,&y2,&z2,radius,tt+dtt,phi,debyescherrer);
                  dashed_line(x1,y1,z1-z0,x2,y2,z2-z0,1);
               }
            }
         }
      }

   }
   else
   {
      // flat surface
      rectangle("xy",0.0,0.0,0.0,width,height);
      // additional moving one
      if ( amplitude )
      {
         dashed_line(+width/2.0,+height/2.0,-amplitude,+width/2.0,+height/2.0,+amplitude,6);
         dashed_line(+width/2.0,-height/2.0,-amplitude,+width/2.0,-height/2.0,+amplitude,6);
         dashed_line(-width/2.0,+height/2.0,-amplitude,-width/2.0,+height/2.0,+amplitude,6);
         dashed_line(-width/2.0,-height/2.0,-amplitude,-width/2.0,-height/2.0,+amplitude,6);
         for (i=-1;i<=1;i+=2)
            rectangle("xy",0.0,0.0,i * amplitude,width,height);
      }
   }

%}

END
