# Supplementary material for: A flexible high speed pulse chopper system for an inverted neutron time-of-flight option on backscattering spectrometers
Source: Sci Rep. 2018 Sep 11;8:13580. doi: 10.1038/s41598-018-31774-y (PMC6133999; doi:10.1038/s41598-018-31774-y)
Supplement: Supplementary file 2 — McStas simulation code repository [file 41598_2018_31774_MOESM2_ESM.zip › in16b-mcstas-public/myComponents/myGuide_tapering.comp]

/*******************************************************************************
*
* McStas, the neutron ray-tracing package: myGuide_tapering.comp
*
* Component: myGuide_tapering
*
* %Identification
* Written by: Markus Appel
* Date: 2017
* Origin: FAU Erlangen/ILL
* Version: 1.0
*
* Models a rectangular tapered guide defined in a text file. Based on Guide_tapering by Uwe Filges, PSI.
*
* %Description
* Models a rectangular guide tube centered on the Z axis. The entrance lies
* in the X-Y plane. The guide may be tapered and is fully defined in a text file.
* An option is provided to monitor the lost neutron flux profile in the guide mirrors.
*
* The guide geometry with N segments is defined in a text file with 5 or 7 columns and N+1 rows:
*
* # zpos  width  height  mx  my  [absx absy]
*
* where zpos is the position of the control point along the z axis, width and height are the
* guide dimensions at that point, mx and my are the m-values of the reflective coating of the
* left/right and top/bottom walls which start at this control point (meaning that mx and my of the last
* line have no effect).
* Comments can be inserted with '#' at the beginning of the line.
* The total guide length will be stretched or compressed if it doesn't match the parameter l.
*
* With the parameter save_reflection = 'rltb', 2D-monitor files of q vs. z will be written, showing reflected
* intensity for the (r)ight, (l)eft, (t)op and (b)ottom mirrors.
* Similarly, the lost intensity can be monitored by setting the save_absorption parameter.
* It will be recorded for intensity lost in the reflective coating (monitor named 'abs1')
* and in the substrate (monitor named 'abs2') separately.
* For this, the parameters alpha_noabsx and alpha_noabsy need to be set in order to calculate a hypothetical
* reflectivity curve with no absorption in the reflective layer (see e.g. Fig.3 of
* Schanzer et al., J Phys Conf Series 746 (2016) 012024). The difference between the curves with and
* without absorption is considered as 'absorbed in the coating', the non-reflected rest as 'absorbed in the substrate'.
* In the reflectivity region where R < 5%, the simple exponential Lambert-Beer-law is used with
* transmission = exp(-abs / v_neutron[m/s] / sin(alpha) ) where abs needs to be defined in the input text file
* as 6th and 7th column as abs = (Sigma_abs[m^-1] * v0[m/s] * thickness[m]) with v0=2200m/s. absx and absy are
* for the top/bottom and left/right guide walls respectively.
*
* The guide can be curved horizontally and/or vertically (will not show in mcdisplay or the coordinate system).
*
*
* %BUGS
* This component does not work with gravitation on.
*
* %Parameters
* INPUT PARAMETERS:
*
* file           : [string]   filename of the guide geometry table
* l              : [m]        length of guide
* R0             : [1]        Low-angle reflectivity
* Qcx            : [1/AA]     Critical scattering vector for left and right mirrors
* Qcy            : [1/AA]     Critical scattering vector for top and bottom mirrors
* alphax         : [AA]       Slope of reflectivity for left and right mirrors
* alphay         : [AA]       Slope of reflectivity for top and bottom mirrors
* W              : [1/AA]     Width of supermirror cut-off for all mirrors
* alpha_noabsx   : [AA]       Slope of reflectivity for top and bottom mirrors without absorption in the substrate
* alpha_noabsy   : [AA]       Slope of reflectivity for top and bottom mirrors without absorption in the substrate
* curvature      : [m]        guide horizontal radius of curvature. Zero means straight.
* curvature_v    : [m]        guide vertical radius of curvature. Zero means straight.
* verbose        : [0/1]      more verbose output on initialization
* save_reflection: [string]   combination of the letters 'r','l','t','b' to enable monitoring reflected intensity for the respective guide wall
* save_absorption: [string]   combination of the letters 'r','l','t','b' to enable monitoring absorbed intensity for the respective guide wall
* active         : [0/1]      set to 0 to completely deactivate the component
*
* %End
*
******************************************************************************/

DEFINE COMPONENT myGuide_tapering
DEFINITION PARAMETERS ()
SETTING PARAMETERS (string file=NULL,l,R0=0.99,Qcx=0.021,Qcy=0.021, alphax=6.07, alphay=6.07,
                    alpha_noabsx=NAN, alpha_noabsy=NAN,
                    W=0.003,curvature=0,curvature_v=0, verbose=1, string save_reflection="",
                    string save_absorption="", active=1)
OUTPUT PARAMETERS(w1_in,w2_out,h1_in,h2_out,ww,hh,whalf,hhalf,
l_seg,z0,mx,my,abs_x, abs_y,max_mx,max_my,
h1,w1,i,ii,j,segno,rotation_h,rotation_v,DEFS,Vars,monitor_active)
/* Neutron parameters: (x,y,z,vx,vy,vz,t,sx,sy,sz,p) */

SHARE
%{
   %include "ref-lib"
   %include "read_table-lib"
   %include "monitor_nd-lib"
%}
DECLARE
%{
   t_Table gtab;
   double *w1_in, *w2_out, *h1_in, *h2_out;
   double *ww, *hh;
   double *whalf, *hhalf;
   double *l_seg, *z0, *mx, *my;
   double *abs_x, *abs_y;
   double max_mx, max_my;
   double h1,w1;
   int i,ii,j,segno;
   double *rotation_h, *rotation_v;

   // 3x4 monitors: [refl abs1 abs2] x [l r t b]
   MonitornD_Defines_type DEFS[3][4];
   MonitornD_Variables_type Vars[3][4];
   int monitor_active[3][4];
%}

INITIALIZE
%{
   double s,l_tot;

   if (active)
   {

      if (W <=0)
      {
         MPI_MASTER(
          fprintf(stderr,"Component: %s (myGuide_tapering) W must \n", NAME_CURRENT_COMP);
          fprintf(stderr,"           be positive\n");
         );
         exit(-1);
      }
      if (l <= 0)
      {
         MPI_MASTER(
          fprintf(stderr,"Component: %s (myGuide_tapering) real guide length \n", NAME_CURRENT_COMP);
          fprintf(stderr,"           is <= ZERO ! \n");
         );
         exit(-1);
      }

      if (file==NULL)
      {
         MPI_MASTER(
          fprintf(stderr,"ERROR: Component: %s (myGuide_tapering) no file name given \n", NAME_CURRENT_COMP);
         );
         exit(-1);
      }

      if (mcgravitation) MPI_MASTER(fprintf(stderr,"WARNING: Guide_tapering: %s: "
       "This component produces wrong results with gravitation !\n"
       "Use Guide_gravity.\n",
         NAME_CURRENT_COMP); );

      // read input file
      Table_Read(&gtab,file,0);
      if (gtab.rows==0)
      {
         MPI_MASTER(
          fprintf(stderr,"ERROR: Component: %s (myGuide_tapering) no data was read from file '%s' \n", NAME_CURRENT_COMP, file);
         );
         exit(-1);
      }
      if ( !(gtab.columns == 5 || gtab.columns == 7) || gtab.rows < 2 )
      {
         MPI_MASTER(
          fprintf(stderr,"ERROR: Component: %s (myGuide_tapering) need 5 or 7 columns in data file: (l w h mx my [abs_x abs_y]), and at least two rows! (got %d columns and %d rows)\n", NAME_CURRENT_COMP, gtab.columns, gtab.rows );
         );
         exit(-1);
      }
      // table should be fine now.
      // copy data out of table structure for simplicity.

      segno = gtab.rows-1;

      // dynamic memory allocation is good (apparently)
      w1_in = (double*)malloc(sizeof(double)*segno);
      w2_out = (double*)malloc(sizeof(double)*segno);
      h1_in = (double*)malloc(sizeof(double)*segno);
      h2_out = (double*)malloc(sizeof(double)*segno);
      ww = (double*)malloc(sizeof(double)*segno);
      hh = (double*)malloc(sizeof(double)*segno);
      whalf = (double*)malloc(sizeof(double)*segno);
      hhalf = (double*)malloc(sizeof(double)*segno);
      mx = (double*)malloc(sizeof(double)*segno);
      my = (double*)malloc(sizeof(double)*segno);
      l_seg = (double*)malloc(sizeof(double)*segno);
      z0 = (double*)malloc(sizeof(double)*segno);
      rotation_v = (double*)malloc(sizeof(double)*segno);
      rotation_h = (double*)malloc(sizeof(double)*segno);

      // fill internal arrays
      for (i=0;i<segno;i++)
      {
         l_seg[i] = Table_Index(gtab,i+1,0) - Table_Index(gtab,i,0);
         w1_in[i] = Table_Index(gtab,i,1);
         w2_out[i] = Table_Index(gtab,i+1,1);
         h1_in[i] = Table_Index(gtab,i,2);
         h2_out[i] = Table_Index(gtab,i+1,2);
         mx[i] = Table_Index(gtab,i,3);
         my[i] = Table_Index(gtab,i,4);
      }

      // read absorption constants
      abs_x = (double*)malloc(sizeof(double)*segno);
      abs_y = (double*)malloc(sizeof(double)*segno);
      if ( strlen(save_absorption) > 0 )
      {
         if (gtab.columns != 7)
         {
            MPI_MASTER(
             fprintf(stderr,"ERROR: Component: %s (myGuide_tapering2) save_absorption is active, but couldn't read 7 columns from '%s'! \n", NAME_CURRENT_COMP, file);
            );
            exit(-1);
         }
         for (i=0;i<segno;i++)
         {
            abs_x[i] = Table_Index(gtab,i,5);
            abs_y[i] = Table_Index(gtab,i,6);
         }
      }

      // don't need table any more
      Table_Free(&gtab);

      // calculate total length
      l_tot = 0;
      for (i=0;i<segno;i++)
         l_tot += l_seg[i];

      // rescale segment length to fit to specified length
      s = l / l_tot;
      if ( fabs(s-1) > 1e-6 )
      {
         MPI_MASTER(
          fprintf(stderr,"WARNING: Component: %s (myGuide_tapering2) scaling guide length from input file %gm to %gm\n", NAME_CURRENT_COMP, l_tot, l);
         );
      }

      for (i=0;i<segno;i++)
         l_seg[i] *= s;

      z0[0] = 0;
      for (i=1;i<segno;i++)
         z0[i] = z0[i-1] + l_seg[i-1];


      // display internal array and check it
      if (verbose)
      {
         MPI_MASTER(
            fprintf(stderr,
               "Component: %s (myGuideTapering) geometry (%d segments)\n",
               NAME_CURRENT_COMP,segno);
            fprintf(stderr,
               "#seg    z0     h1     h2     w1     w2     mx     my     l_seg  ");
            if (abs_x != NULL)
            {
               fprintf(stderr," abs_x    abs_y");
            }
            fprintf(stderr,"\n");
            );
      }

      for (i=0;i<segno;i++)
      {
         if (verbose)
         {
            MPI_MASTER(
               fprintf(stderr,
                  "#%d    %.4f %.4f %.4f %.4f %.4f %.4f %.4f %.4f",
                  i, z0[i], h1_in[i], h2_out[i], w1_in[i], w2_out[i], mx[i], my[i], l_seg[i]);
               if (abs_x != NULL)
               {
                  fprintf(stderr," %.3e %.3e",abs_x[i],abs_y[i]);
               }
               fprintf(stderr,"\n");
            );
         }

         if (h1_in[i]<=0 || h2_out[i]<=0 || w1_in[i]<=0 || w2_out[i]<=0 || l_seg[i]<=0)
         {
            MPI_MASTER(
               fprintf(stderr,
                  "\nERROR: in:\n#%d    %.4f %.4f %.4f %.4f %.4f %.4f %.4f %.4f\n",
                  i, z0[i], h1_in[i], h2_out[i], w1_in[i], w2_out[i], mx[i], my[i], l_seg[i]);
               fprintf(stderr,
                  "ERROR: Invalid guide geometry in Component %s\n",
                  NAME_CURRENT_COMP);
               );
            exit(-1);
         }
      }

      max_mx = max_my = 0;

      for (i=0;i<segno;i++)
      {
         ww[i] = .5*(w2_out[i] - w1_in[i]);
         hh[i] = .5*(h2_out[i] - h1_in[i]);
         whalf[i] = .5*w1_in[i];
         hhalf[i] = .5*h1_in[i];
         if (mx[i] > max_mx)
            max_mx = mx[i];
         if (my[i] > max_my)
            max_my = my[i];
      }

      w1 = w1_in[0];
      h1 = h1_in[0];

      /* guide curvature: rotation angle [rad] between each guide segment */
      for (i=0;i<segno;i++)
      {
         if (curvature)
            rotation_h[i] = l_seg[i]/curvature;
         else
            rotation_h[i] = 0;

         if (curvature_v)
            rotation_v[i] = l_seg[i]/curvature;
         else
            rotation_v[i] = 0;
      }

      // initialize monitor stuff
      monitor_active[0][0] = ( strstr(save_reflection,"r") != NULL );
      monitor_active[0][1] = ( strstr(save_reflection,"l") != NULL );
      monitor_active[0][2] = ( strstr(save_reflection,"b") != NULL );
      monitor_active[0][3] = ( strstr(save_reflection,"t") != NULL );
      for (i=1;i<3;i++)
      {
         monitor_active[i][0] = ( strstr(save_absorption,"r") != NULL );
         monitor_active[i][1] = ( strstr(save_absorption,"l") != NULL );
         monitor_active[i][2] = ( strstr(save_absorption,"b") != NULL );
         monitor_active[i][3] = ( strstr(save_absorption,"t") != NULL );
      }

      sprintf(Vars[0][0].compcurname, "%s_ref_r", NAME_CURRENT_COMP);
      sprintf(Vars[0][1].compcurname, "%s_ref_l", NAME_CURRENT_COMP);
      sprintf(Vars[0][2].compcurname, "%s_ref_b", NAME_CURRENT_COMP);
      sprintf(Vars[0][3].compcurname, "%s_ref_t", NAME_CURRENT_COMP);

      sprintf(Vars[1][0].compcurname, "%s_abs1_r", NAME_CURRENT_COMP);
      sprintf(Vars[1][1].compcurname, "%s_abs1_l", NAME_CURRENT_COMP);
      sprintf(Vars[1][2].compcurname, "%s_abs1_b", NAME_CURRENT_COMP);
      sprintf(Vars[1][3].compcurname, "%s_abs1_t", NAME_CURRENT_COMP);

      sprintf(Vars[2][0].compcurname, "%s_abs2_r", NAME_CURRENT_COMP);
      sprintf(Vars[2][1].compcurname, "%s_abs2_l", NAME_CURRENT_COMP);
      sprintf(Vars[2][2].compcurname, "%s_abs2_b", NAME_CURRENT_COMP);
      sprintf(Vars[2][3].compcurname, "%s_abs2_t", NAME_CURRENT_COMP);

      for (i=0;i<2;i++)
      {
         sprintf(Vars[0][i].option, "previous z bins=100 limits=[0 %g], user1 bins=100 limits=[0 %g]", l, (max_mx+2));
         Vars[0][i].compcurpos = POS_A_CURRENT_COMP;
         strcpy(Vars[0][i].UserName1,"m = q / Qcx");
      }

      for (i=2;i<4;i++)
      {
         sprintf(Vars[0][i].option, "previous z bins=100 limits=[0 %g], user1 bins=200 limits=[0 %g]", l, (max_my+2));
         Vars[0][i].compcurpos = POS_A_CURRENT_COMP;
         strcpy(Vars[0][i].UserName1,"m = q / Qcy");
      }

      for (i=1;i<3;i++)
         for (j=0;j<4;j++)
         {
            sprintf(Vars[i][j].option, "previous z bins=100 limits=[0 %g] borders, user1 bins=200 limits=[0 %g] borders", l, 8.0);
            Vars[i][j].compcurpos = POS_A_CURRENT_COMP;
            strcpy(Vars[i][j].UserName1,"angle [deg]");
         }

      for (i=0;i<3;i++)
         for (j=0;j<4;j++)
         {
            if (monitor_active[i][j])
               Monitor_nD_Init(&DEFS[i][j], &Vars[i][j], 0, 0, 0, 0, 0, 0, 0, 0, 0, 0);
         }

   } // if (active)

%}

TRACE
%{
   double t1,t2,ts,zr;                           /* Intersection times. */
   double av,ah,bv,bh,cv1,cv2,ch1,ch2,dd;        /* Intermediate values */
   double vdotn_v1,vdotn_v2,vdotn_h1,vdotn_h2;   /* Dot products. */
   double q;                                     /* Q [1/AA] of reflection */
   double vlen2,nlen2;                           /* Vector lengths squared */
   double edge;
   double hadj;                                  /* Channel displacement */
   double sz=0;
   double sin_alpha;
   double ref;
   double v;
   int ii;
   Coords mctc1,mctc2;
   Rotation mctr1;

   if (active)
   {

      /* Propagate neutron to guide entrance. */
      PROP_Z0;
      for (ii=0;ii<segno;ii++)
      {
         zr=z0[ii];
         /* Propagate neutron to segment entrance. */
         ts=(zr-z)/vz;
         if (ts<0)
            fprintf(stderr,"Neutron absorbed at segment entrance with ts = %g ... NOT GOOD\n",ts);
         PROP_DT(ts);
         if(x <= -whalf[ii] || x >= whalf[ii] || y <= -hhalf[ii] || y >= hhalf[ii])
         {
            // don't count neutron as 'absorbed' before guide entrance
            // oder doch?
            Vars[2][0].cz = z;
            Vars[2][0].UserVariable1 = 0;
            Vars[2][0].cp = p;
            Monitor_nD_Trace(&DEFS[2][0], &Vars[2][0]);
            ABSORB;
         }

         /* loop over reflections in this segment */
         for(;;)
         {
            int i;                                        /* Which mirror hit? */

            /* Compute the dot products of v and n for the four mirrors. */
            av = l_seg[ii]*vx; bv = ww[ii]*vz;
            ah = l_seg[ii]*vy; bh = hh[ii]*vz;
            vdotn_v1 = bv + av;         /* Left vertical */
            vdotn_v2 = bv - av;         /* Right vertical */
            vdotn_h1 = bh + ah;         /* Lower horizontal */
            vdotn_h2 = bh - ah;         /* Upper horizontal */
            /* Compute the dot products of (O - r) and n as c1+c2 and c1-c2 */
            cv1 = -whalf[ii]*l_seg[ii] - (z-zr)*ww[ii]; cv2 = x*l_seg[ii];
            ch1 = -hhalf[ii]*l_seg[ii] - (z-zr)*hh[ii]; ch2 = y*l_seg[ii];
            /* Compute intersection times. */
            t1 = (zr + l_seg[ii] - z)/vz;
            // neutron speed
            i = 0;
            if(vdotn_v1 < 0 && (t2 = (cv1 - cv2)/vdotn_v1) < t1)
            {
              t1 = t2;
              i = 1;
            }
            if(vdotn_v2 < 0 && (t2 = (cv1 + cv2)/vdotn_v2) < t1)
            {
              t1 = t2;
              i = 2;
            }
            if(vdotn_h1 < 0 && (t2 = (ch1 - ch2)/vdotn_h1) < t1)
            {
              t1 = t2;
              i = 3;
            }
            if(vdotn_h2 < 0 && (t2 = (ch1 + ch2)/vdotn_h2) < t1)
            {
              t1 = t2;
              i = 4;
            }
            PROP_DT(t1);
            if(i == 0)
            {
               // hard-set z to segment exit to avoid rounding errors in the next one
               z = zr + l_seg[ii];
               break;                    /* Neutron left guide. */
            }
            //PROP_DT(t1);
            v = sqrt(SQR(vx)+SQR(vy)+SQR(vz));
            switch(i)
            {
              case 1:                   /* RIGHT vertical mirror */
                nlen2 = SQR(l_seg[ii]) + ww[ii]*ww[ii];
                q = V2Q*(-2)*vdotn_v1/sqrt(nlen2);
                sin_alpha = - vdotn_v1 / sqrt(nlen2) / v;
                dd = 2*vdotn_v1/nlen2;
                vx = vx - dd*l_seg[ii];
                vz = vz - dd*ww[ii];
                break;
              case 2:                   /* LEFT vertical mirror */
                nlen2 = SQR(l_seg[ii]) + ww[ii]*ww[ii];
                q = V2Q*(-2)*vdotn_v2/sqrt(nlen2);
                sin_alpha = - vdotn_v2 / sqrt(nlen2) / v;
                dd = 2*vdotn_v2/nlen2;
                vx = vx + dd*l_seg[ii];
                vz = vz - dd*ww[ii];
                break;
              case 3:                   /* Lower horizontal mirror */
                nlen2 = SQR(l_seg[ii]) + hh[ii]*hh[ii];
                q = V2Q*(-2)*vdotn_h1/sqrt(nlen2);
                sin_alpha = - vdotn_h1 / sqrt(nlen2) / v;
                dd = 2*vdotn_h1/nlen2;
                vy = vy - dd*l_seg[ii];
                vz = vz - dd*hh[ii];
                break;
              case 4:                   /* Upper horizontal mirror */
                nlen2 = SQR(l_seg[ii]) + hh[ii]*hh[ii];
                q = V2Q*(-2)*vdotn_h2/sqrt(nlen2);
                sin_alpha = - vdotn_h2 / sqrt(nlen2) / v;
                dd = 2*vdotn_h2/nlen2;
                vy = vy + dd*l_seg[ii];
                vz = vz - dd*hh[ii];
                break;
            }
            /* Now compute reflectivity. */
            double par[5];
            if((i <= 2 && mx[ii] == 0) || (i > 2 && my[ii] == 0))
            {
               ref = 0;
            } else {
               if (i <= 2)
               {
                  double m = (mx[ii] > 0 ? mx[ii] : fabs(mx[ii]*w1/w1_in[ii]));
                  par[0]=R0; par[1]=Qcx; par[2]=alphax; par[3]=m; par[4]=W;
                  StdReflecFunc(q, par, &ref);
               } else {
                  double m = (my[ii] > 0 ? my[ii] : fabs(my[ii]*h1/h1_in[ii]));
                  par[0]=R0; par[1]=Qcx; par[2]=alphax; par[3]=m; par[4]=W;
                  StdReflecFunc(q, par, &ref);
               }
            }

            if (ref < 1)
            {
               // absorbed neutron weight in coating (abs1) and substrate (abs2)
               double pabs1 = 0;
               double pabs2 = 0;

               // absorbed neutron weight
               double pabs = p * (1.0-ref);

               if (ref < 0.05)
               {
                  // calculate absorption in supermirror multilayer simply by pathlength
                  double abs1 = ( (i<=2) ? abs_x[ii] : abs_y[ii] );
                  // absorbed neutron weight in coating
                  pabs1 = pabs * exp( - abs1 / v / sin_alpha );
                  // neutron weight transmitted in substrate
                  pabs2 = pabs - abs1;
               }
               else
               {
                  // calculate absorption in supermirror multilayer from refl. curve with alpha_noabs
                  double ref_noabs;
                  if (i <= 2)
                  {
                     par[2] = alpha_noabsx;
                     StdReflecFunc(q, par, &ref_noabs);
                  } else {
                     par[2] = alpha_noabsy;
                     StdReflecFunc(q, par, &ref_noabs);
                  }
                  // neutron weight transmitted in substrate
                  pabs2 = p * (1.0 - ref_noabs);
                  // neutron weight left in coating
                  pabs1 = pabs - pabs2;
                  if (pabs1 < 0) {
                     fprintf(stderr,"WARNING: Component: %s (myGuide_tapering2) pabs1 < 0 (%g) ... NOT GOOD!\n", NAME_CURRENT_COMP, pabs1);
                     pabs1 = 0;
                  }
               }

               // count (partial) absorption
               if ( monitor_active[1][i-1] )
               {
                  Vars[1][i-1].cz = Vars[2][i-1].cz = z;
                  Vars[1][i-1].UserVariable1 = Vars[2][i-1].UserVariable1 = RAD2DEG * asin(sin_alpha);

                  // absorption in coating
                  Vars[1][i-1].cp = pabs1;
                  // absorption in substrate
                  Vars[2][i-1].cp = pabs2;

                  Monitor_nD_Trace(&DEFS[1][i-1], &Vars[1][i-1]);
                  Monitor_nD_Trace(&DEFS[2][i-1], &Vars[2][i-1]);
               }

               p *= ref;

               if (ref < 1e-10)
               {
                  ABSORB;                               /* Cutoff */
               }
            }
            SCATTER;

            // count reflection (note that i=1234=rlbt, and monitorarray-index=0123=rlbt)
            if (monitor_active[0][i-1])
            {
               Vars[0][i-1].cz=z;
               Vars[0][i-1].UserVariable1 = q / (i<=2 ? Qcx : Qcy);
               Vars[0][i-1].cp=p;
               Monitor_nD_Trace(&DEFS[0][i-1], &Vars[0][i-1]);
            }

         } /* loop on reflections inside segment */

         /* rotate neutron according to actual guide curvature */
         if (rotation_h[ii]) {
            double nvx, nvy, nvz;
            rotate(nvx,nvy,nvz, vx,vy,vz, -rotation_h[ii], 0,1,0);
            vx = nvx; vy=nvy; vz=nvz;
         }
         if (rotation_v[ii]) {
            double nvx, nvy, nvz;
            rotate(nvx,nvy,nvz, vx,vy,vz, -rotation_v[ii], 1,0,0);
            vx = nvx; vy=nvy; vz=nvz;
         }
      } /* loop on segments */

   } // if (active)

%}

SAVE
%{
   if (active)
   {
      for (i=0;i<3;i++)
         for (j=0;j<4;j++)
         {
            if (monitor_active[i][j])
               Monitor_nD_Save(&DEFS[i][j], &Vars[i][j]);
         }
   }
%}

FINALLY
%{
   if (active)
   {
      free(w1_in);
      free(w2_out);
      free(h1_in);
      free(h2_out);
      free(ww);
      free(hh);
      free(whalf);
      free(hhalf);
      free(l_seg);
      free(z0);
      free(mx);
      free(my);
      free(rotation_h);
      free(rotation_v);

      for (i=0;i<3;i++)
         for (j=0;j<4;j++)
         {
            if (monitor_active[i][j])
               Monitor_nD_Finally(&DEFS[i][j], &Vars[i][j]);
         }
   }
%}

MCDISPLAY
%{
   int i;

   magnify("xy");

   if (active)
   {

      for (i=0; i < segno; i++)
      {
         rectangle("xy",0.0,0.0,z0[i],         w1_in[i], h1_in[i]);
         rectangle("xy",0.0,0.0,z0[i]+l_seg[i],w2_out[i],h2_out[i]);
         line(-w1_in[i]/2.0, -h1_in[i]/2.0, z0[i], -w2_out[i]/2.0, -h2_out[i]/2.0, z0[i]+l_seg[i]);
         line(+w1_in[i]/2.0, -h1_in[i]/2.0, z0[i], +w2_out[i]/2.0, -h2_out[i]/2.0, z0[i]+l_seg[i]);
         line(-w1_in[i]/2.0, +h1_in[i]/2.0, z0[i], -w2_out[i]/2.0, +h2_out[i]/2.0, z0[i]+l_seg[i]);
         line(+w1_in[i]/2.0, +h1_in[i]/2.0, z0[i], +w2_out[i]/2.0, +h2_out[i]/2.0, z0[i]+l_seg[i]);
      }
   }
%}

END
