# Supplementary material for: A flexible high speed pulse chopper system for an inverted neutron time-of-flight option on backscattering spectrometers
Source: Sci Rep. 2018 Sep 11;8:13580. doi: 10.1038/s41598-018-31774-y (PMC6133999; doi:10.1038/s41598-018-31774-y)
Supplement: Supplementary file 2 — McStas simulation code repository [file 41598_2018_31774_MOESM2_ESM.zip › in16b-mcstas-public/myComponents/mySave.comp]

/*******************************************************************************
*
* McStas, neutron ray-tracing package
*         Copyright (C) 1997-2008, All rights reserved
*         Risoe National Laboratory, Roskilde, Denmark
*         Institut Laue Langevin, Grenoble, France
*
* Component: mySave
*
* %I
* Written by: Markus Appel
* Date: 2015
* Origin: ILL / FAU Erlangen-Nuernberg
* Simple MPI-safe component to save and load neutron states for 'virtual sources'
*
* %D
* This component serves as sink or source of neutrons to create 'virtual source' files or use such a file
* as source for the simulation. Multi-process simulations using MPI are supported both for saving and loading.
* Neutron events are stored in binary format. Note that the polarization state sx,sy,sz is not saved!
*
* For saving a MPI simluation, a temporary file is created for each node. The temporary files are automatically
* concatenated at the end of the simulation.
* If loading a virtual source file in a MPI simulation, the events are automatically distributed over all nodes.
*
* %P
* INPUT PARAMETERS:
* file   : [string]  Name of the file to work with
* pmin   : [1]       Minimum neutron weight for saving, all neutrons with p<pmin will be ignored
* mode   : [string]  Either 'save' or 'load' for saving or loading the file
* active : [0/1]     Component will be completely disabled if set to 0
* repeat : [1]       Read each event multiple times. The neutron weight will be scaled accordingly.
*                    Similar behavior as the SPLIT keyword
* verbose: [0/1]     Print more information on initialization
* %E
*******************************************************************************/

DEFINE COMPONENT mySave
DEFINITION PARAMETERS ()
SETTING PARAMETERS (string file="", pmin=0, string mode="save", active=1, repeat=1, verbose=1 )
OUTPUT PARAMETERS (filename,n_io,n_skipped,fid,ftemp,neutron_state,issource,i,n,ch,i_repeat)


// include ref-lib and read_table-lib here to avoid
// compilation error due to mcstas bug for %included
// instruments with REMOVABLE source_gen
SHARE
%{
   %include "ref-lib"
   %include "read_table-lib"
%}

/* Neutron parameters: (x,y,z,vx,vy,vz,t,sx,sy,sz,p) */
DECLARE
%{
   char *filename;
   unsigned long n_io=0;
   unsigned long n_skipped=0;
   FILE *fid;
   FILE *ftemp;
   double neutron_state[8];
   int issource, i;
   int i_repeat;
   size_t n;
   char ch;
%}

INITIALIZE
%{
   if (active)
   {
      if (strcmp(mode,"save")==0) {
         issource = 0;
         #ifdef USE_MPI
            if (verbose)
               MPI_MASTER(
                     fprintf(stderr,"mySave: %s: Using MPI, splitting output into %d subfiles\n",
                             NAME_CURRENT_COMP, mpi_node_count);
               )
            MPI_Barrier(MPI_COMM_WORLD);
            filename = malloc(strlen(file)+10);
            sprintf(filename,"%s_node%02d",file,mpi_node_rank);
            if (verbose)
            {
               char mpi_proc_name[MPI_MAX_PROCESSOR_NAME];
               int name_len;
               MPI_Get_processor_name(mpi_proc_name, &name_len);
               fprintf(stderr,"\tnode %d on machine '%s' temporarily saving to '%s'\n", mpi_node_rank, mpi_proc_name, filename);
            }
            MPI_Barrier(MPI_COMM_WORLD);
         #else
            filename = malloc(strlen(file)+1);
            strcpy(filename,file);
            if (verbose)
               fprintf(stderr,"mySave: %s: saving to '%s'\n", NAME_CURRENT_COMP, filename);
         #endif // ifdef USE_MPI
         fid = fopen(filename,"w");
         if ( fid == NULL ) {
            fprintf(stderr,"ERROR mySave: %s: Failed to open file.\n", NAME_CURRENT_COMP);
            exit(-1);
         };
      } else if (strcmp(mode,"load")==0) {
         issource = 1;
         i_repeat = repeat;
         fid = fopen(file,"r");
         if ( fid == NULL ) {
            fprintf(stderr,"ERROR mySave: %s: Failed to open file '%s' for reading.\n", NAME_CURRENT_COMP, file);
            exit(-1);
         };
         #ifdef USE_MPI
            if (verbose)
               MPI_MASTER(
                     fprintf(stderr,"mySave: %s: Using MPI, distributing events on %d nodes\n", NAME_CURRENT_COMP, mpi_node_count);
               )
            fseek(fid,mpi_node_rank*sizeof(neutron_state),SEEK_SET);
         #endif
      } else {
         fprintf(stderr,"ERROR mySave: %s: parameter 'mode' must be string 'save' or 'load'.\n", NAME_CURRENT_COMP);
         exit(-1);
      }

      if (repeat != 1 && verbose)
      {
         MPI_MASTER(
            fprintf(stderr,"mySave: %s: Re-using loaded events %g times\n", NAME_CURRENT_COMP, repeat);
         )
      }

   }
%}

TRACE
%{
   if (active)
   {
      if (issource) {
         // see if previous event should be re-used
         if (i_repeat < repeat)
         {
            // re-use previously loaded event
            x = neutron_state[0];
            y = neutron_state[1];
            z = neutron_state[2];
            vx = neutron_state[3];
            vy = neutron_state[4];
            vz = neutron_state[5];
            t = neutron_state[6];
            p = neutron_state[7] / repeat;
            i_repeat++;
         }
         else
         {
            // load a new event from file
            n = fread(&neutron_state,sizeof(neutron_state),1,fid);
            if (feof(fid)) {
               //fprintf(stderr,"node %d hit EOF, mcrun_num=%llu, n_io=%lu, n=%d\n",mpi_node_rank,mcrun_num,n_io,n);
               mcset_ncount(mcget_run_num());
               ABSORB;
            }
            n_io++;
            x = neutron_state[0];
            y = neutron_state[1];
            z = neutron_state[2];
            vx = neutron_state[3];
            vy = neutron_state[4];
            vz = neutron_state[5];
            t = neutron_state[6];
            p = neutron_state[7] / repeat;
            #ifdef USE_MPI
               fseek(fid,(mpi_node_count-1)*sizeof(neutron_state),SEEK_CUR);
               //if (n_io % 100000 == 0)
                  //fprintf(stderr,"node %d read %lu events\n",mpi_node_rank,n_io);
            #endif

            i_repeat = 1;
         }
      } else {
         // save events
         if (p>pmin) {
            n_io++;
            // skip spin state
            neutron_state[0] = x;
            neutron_state[1] = y;
            neutron_state[2] = z;
            neutron_state[3] = vx;
            neutron_state[4] = vy;
            neutron_state[5] = vz;
            neutron_state[6] = t;
            neutron_state[7] = p;

            fwrite(&neutron_state,sizeof(neutron_state),1,fid);
         } else {
            n_skipped++;
         }
      }
   }
%}

FINALLY
%{
   if (active)
   {
      if (issource) {
         if (!feof(fid))
            fprintf(stderr,"WARNING: mySave: %s: simulation ended before end of file, intensity is wrong! Increase neutron count.\n", NAME_CURRENT_COMP);
         if (verbose)
         {
            #ifdef USE_MPI
               fprintf(stderr,"mySave: %s: node %d: %lu events read\n", NAME_CURRENT_COMP, mpi_node_rank, n_io);
            #else
               fprintf(stderr,"mySave: %s: %lu events read\n", NAME_CURRENT_COMP, n_io);
            #endif
         }
         fclose(fid);
      } else {
         fclose(fid);
         if (verbose)
            fprintf(stderr,"mySave: %s: %lu events saved, %lu skipped (p<%g)\n", NAME_CURRENT_COMP, n_io, n_skipped, pmin);
         #ifdef USE_MPI
            MPI_Barrier(MPI_COMM_WORLD);
            MPI_MASTER(
               fid = fopen(file,"w");
               if ( fid == NULL ) {
                  fprintf(stderr,"ERROR mySave: %s: Failed to open file '%s'.\n", NAME_CURRENT_COMP, file);
                  exit(-1);
               };
               n_io = 0;
               for (i=0; i<mpi_node_count; i++) {
                  if (verbose)
                     fprintf(stderr,"\rmySave: %s: Concatenating output files, %d/%d done", NAME_CURRENT_COMP, i, mpi_node_count);
                  sprintf(filename,"%s_node%02d",file,i);
                  ftemp = fopen(filename,"r");
                  while(1) {
                     n = fread(&neutron_state,sizeof(neutron_state),1,ftemp);
                     if (feof(ftemp))
                        break;
                     fwrite(&neutron_state,sizeof(neutron_state),1,fid);
                     n_io++;
                  }
                  fclose(ftemp);
                  remove(filename);
               }
               fclose(fid);
               if (verbose)
                  fprintf(stderr,"\rmySave: %s: Concatenating output files, %d/%d done (%lu events in total)\n", NAME_CURRENT_COMP, mpi_node_count, mpi_node_count, n_io);
            )
         #endif
      }
      free(filename);
   }
%}

END
