# Supplementary material for: A flexible high speed pulse chopper system for an inverted neutron time-of-flight option on backscattering spectrometers
Source: Sci Rep. 2018 Sep 11;8:13580. doi: 10.1038/s41598-018-31774-y (PMC6133999; doi:10.1038/s41598-018-31774-y)
Supplement: Supplementary file 2 — McStas simulation code repository [file 41598_2018_31774_MOESM2_ESM.zip › in16b-mcstas-public/octave/ETOF_E_analyze.m]

%% res = ETOF_E_analyze (d, E0, dCS [, settings] )
%% res = ETOF_E_analyze (d, E0, dCS, settings=struct() )
%%
%%
%% analyze ETOF_E (energy-from-TOF) vs (neutron-energy) correlation monitor on in16b
%% fits energy dependent energy resolution function

function res = ETOF_E_analyze (d, E0, dCS, settings=struct() )

   pkg load optim
   if isfield(settings,"ploti")
      ploti=settings.ploti;
   else
      ploti=0;
   endif

   Ereal_min = str2num(d.xylimits)(1);
   Ereal_max = str2num(d.xylimits)(2);
   ETOF_min = str2num(d.xylimits)(3);
   ETOF_max = str2num(d.xylimits)(4);

   E = linspace(Ereal_min,Ereal_max,columns(d.data));
   ETOF = linspace(ETOF_min,ETOF_max,rows(d.data))(:);

   t = dCS ./ sqrt( ( ETOF + E )/5.22703e-6 );

   [~,E_idx_elastic] = min(abs(E-E0));

   t_idx_elastic = round( sum(d.data(:,E_idx_elastic) .* (1:rows(t))(:)) /
                          sum(d.data(:,E_idx_elastic)) );

   if !isfinite(t_idx_elastic)
      warning("This should happen maybe only in testruns with low statistics!");
      t_idx_elastic = fix(rows(t)/2);
   endif

   v0 = 437.3934 * sqrt(E0);

   printf("Elastic energy: %g meV\n",E0);
   printf("Elastic speed : %g m/s\n",v0);
   printf("Elastic ToF   : %g ms\n",1e3*t(t_idx_elastic,E_idx_elastic));
   d0 = v0*t(t_idx_elastic,E_idx_elastic);
   printf("Distance to C1 (from elastic ToF)  : %g m\n",d0);
   printf("Distance to C1 (from parameter set): %g m\n",dCS);

   res.E0 = E0;
   res.v0 = v0;
   res.d0 = d0;
   res.t0 = t(t_idx_elastic);
   res.dE = 1e3*mean(diff(E));

%   plot(t,d.data(:,E_idx_elastic),'.-');
   % hw = (5.227037e-6 * (d0./t).^2) - E0;
   hw = ETOF(:,ones(1,columns(d.data)));
   hw *= 1e3;
   printf("Energy bin width: %g ueV\n",1e3*mean(diff(E)));


   % statistical mean and width
   stat = zeros(columns(d.data),3);
   stat(:,1) = ( sum(d.data,1) )(:);
   stat(:,3) = ( sum(d.data .* hw,1) ./ sum(d.data,1) )(:);
   stat(:,2) = sqrt( (sum(d.data .* hw.^2,1) ./ sum(d.data,1))(:) - stat(:,3).^2 );

   stat(:,2) *= sqrt(8*log(2));

   p = zeros(columns(d.data),4);
   dp = zeros(columns(d.data),4);

   doit = true;
   i = E_idx_elastic;
   if !isfield(settings,"shape")
      settings.shape = 'triangle';
   endif

   switch settings.shape
      case "triangle"
         fit = @fit_triangle;
      case "gauss"
         fit = @fit_gauss;
      case "ftgauss"
         fit = @fit_ftgauss;
      otherwise
         error("Unknown shape: %s (must be gauss, ftgauss or triangle)",settings.shape)
   endswitch

   while (doit && i<=columns(d.data))
      [p(i,:) dp(i,:) f] = fit(hw(:,i),d.data(:,i),stat(i,:));
      doit = p(i,1) >= 0.05*p(E_idx_elastic,1);
      if ploti && !mod(i-E_idx_elastic,ploti)
         plot(hw(:,i),d.data(:,i),'.',
            hw(:,i),f,'-k');
         drawnow;
      endif
      i+=1;
   endwhile

   doit = true;
   i = E_idx_elastic-1;

   while (doit && i>=1)
      [p(i,:) dp(i,:) f] = fit(hw(:,i),d.data(:,i),stat(i,:));
      doit = p(i,1) >= 0.05*p(E_idx_elastic,1);
      if ploti && !mod(E_idx_elastic-i,ploti)
         plot(hw(:,i),d.data(:,i),'.',
            hw(:,i),f,'-k');
         drawnow;
      endif
      i-=1;
   endwhile

   % average elastic resolution
   av = 2;
   res.p_elastic = mean(p(E_idx_elastic+(-av:av),:),1);
   res.dp_elastic = sqrt(mean(dp(E_idx_elastic+(-av:av),:).^2,1));

   % isolate data and fit of elastic resolution function
   res.elastic_x = hw(:,E_idx_elastic);
   res.elastic_y = mean(d.data(:,E_idx_elastic+(-av:av)),2);
   res.elastic_err = sqrt(mean(d.err(:,E_idx_elastic+(-av:av)).^2,2));
   res.elastic_fit_x = linspace(-1,1,1000) * res.p_elastic(2) * 3;
   switch settings.shape
      case "triangle"
         res.elastic_fit_y = __triangle(res.elastic_fit_x, res.p_elastic);
      case "gauss"
         res.elastic_fit_y = __gauss(res.elastic_fit_x, res.p_elastic);
      case "ftgauss"
         res.elastic_fit_y = __ftgauss(res.elastic_fit_x, res.p_elastic);
   endswitch

   idx = any(p,2);

   res.stat = stat(idx,:);
   res.p = p(idx,:);
   res.dp = dp(idx,:);
   res.E = E(idx) - E0;

endfunction

% Flat-top Gaussian
function y = __ftgauss(x,p)
   p(2) /= 2 * (2*log(2))^(1/p(4));
   p(1) /= __ftarea(p);
   y = p(1)*exp( -( abs((x-p(3))/p(2)) ).^p(4) / 2 ) ;
endfunction

function A = __ftarea(p)
   A = 2 * exp(0.693147/p(4)) * p(2) * gamma(1+1/p(4)) ;
endfunction

function [p dp f] = fit_ftgauss(x,y,pin=[]);
   [scale,idx] = max(y);
   if isempty(pin)
      pin = [1 abs(x(end)-x(1))/6 x(idx) 2];
   else
      pin(1) /= scale;
      if length(pin) < 4
         pin(4)=2;
      endif
   endif
   y /= scale;
   try
      opt = struct('bounds',[ 0 inf ; 0 inf ; -inf inf ; 1.5 10 ]);
      [f,p,cvg,iter,corp,covp] = leasqr(
         x,
         y,
         pin,
         @__ftgauss,
         1e-6,200,ones(size(y)),1e-3*ones(size(pin)),@dfdp,opt
      );
      dp = sqrt(diag(covp));
      p(1) *= scale;
      dp(1) *= scale;
      f *= scale;
   catch
      warning("gauss fit failed: %s",lasterr);
      f = zeros(size(x));
      p = [0 0 0 0];
      dp = [0 0 0 0];
   end_try_catch
endfunction

% Gauss
function y = __gauss(x,p)
   p(2) /= sqrt(8*log(2));
   y = p(1)/sqrt(2*pi)/p(2)*exp(-((x-p(3))/p(2)).^2 / 2) ;
endfunction

function [p dp f] = fit_gauss(x,y,pin=[]);
   [~,idx] = max(y);
   if isempty(pin)
      pin = [1 abs(x(end)-x(1))/6 x(idx)];
      scale = abs(trapz(x,y));
   else
      scale = pin(1);
      pin(1) = 1;
   endif
   y /= scale;
   try
      [f,p,cvg,iter,corp,covp] = leasqr(
         x,
         y,
         pin,
         @__gauss
      );
      dp = sqrt(diag(covp));
      p(1) *= scale;
      dp(1) *= scale;
      f *= scale;
   catch
      warning("gauss fit failed: %s",lasterr);
      f = zeros(size(x));
      p = [0 0 0];
      dp = [0 0 0];
   end_try_catch
endfunction

% Triangle
function y = __triangle(x,p)
   y = max(0,p(1)/p(2)*(1-abs(x-p(3))/p(2)));
endfunction

function [p dp f] = fit_triangle(x,y,pin=[]);
   [~,idx] = max(y);
   if isempty(pin)
      pin = [1 abs(x(end)-x(1))/6 x(idx)];
      scale = abs(trapz(x,y));
   else
      scale = pin(1);
      pin(1) = 1;
   endif
   y /= scale;
   try
      [f,p,cvg,iter,corp,covp] = leasqr(
         x,
         y,
         pin,
         @__triangle
      );
      dp = sqrt(diag(covp));
      p(1) *= scale;
      dp(1) *= scale;
      f *= scale;
   catch
      warning("triangle fit failed: %s",lasterr);
      f = zeros(size(x));
      p = [0 0 0];
      dp = [0 0 0];
   end_try_catch

endfunction
