# Supplementary material for: A flexible high speed pulse chopper system for an inverted neutron time-of-flight option on backscattering spectrometers
Source: Sci Rep. 2018 Sep 11;8:13580. doi: 10.1038/s41598-018-31774-y (PMC6133999; doi:10.1038/s41598-018-31774-y)
Supplement: Supplementary file 2 — McStas simulation code repository [file 41598_2018_31774_MOESM2_ESM.zip › in16b-mcstas-public/octave/detplot_1D.m]

%% plot a 1-dimensional detector from McStas result struct
%%
%% detplot_1D (s, name, ...)
%% detplot_1D (s.name, ...)
%% [x,y,y_err] = detplot_1D(...)


function varargout = detplot_1D (s,varargin)
   if !isstruct(s)
      error('first argument must be struct!');
   endif

   plotargs = {};

   if isfield(s,'component')
      d = s;
      name = s.component;
      plotargs = varargin;
   elseif nargin > 1
      name = varargin{1};
      if isfield(s,name)
         d = s.(name);
         if nargin > 2
            plotargs = varargin(2:end);
         endif
      else
         warning('Detector %s not found.',name);
         return
      endif
   else
      error('Bad input arguments or wrong syntax');
   endif

%   xl = str2num(d.xlimits)(1:2);
%   x = linspace(xl(1),xl(2),columns(d.data));
%   y = linspace(yl(1),yl(2),rows(d.data));
%   axis tight
%   dx = mean(diff(d.data(:,1)));
   errorbar(d.data(:,1),d.data(:,2),d.data(:,3),plotargs{:})
   title([strrep(name,'_','\_') ' ' d.values]);
   xlabel(strrep(d.xlabel,'_','\_'));
   ylabel(strrep(d.ylabel,'_','\_'));

   if nargout!=0
      varargout{1} = d.data(:,1);
      varargout{2} = d.data(:,2);
      varargout{3} = d.data(:,3);
   endif
endfunction
