# Supplementary material for: A flexible high speed pulse chopper system for an inverted neutron time-of-flight option on backscattering spectrometers
Source: Sci Rep. 2018 Sep 11;8:13580. doi: 10.1038/s41598-018-31774-y (PMC6133999; doi:10.1038/s41598-018-31774-y)
Supplement: Supplementary file 2 — McStas simulation code repository [file 41598_2018_31774_MOESM2_ESM.zip › in16b-mcstas-public/octave/detplot_2D.m]

%% detplot_2D (s.name)
%% detplot_2D (s,name)
%% detplot_2D (s,name,'xsum')
%% detplot_2D (s,name,'ysum')
%% detplot_2D (s,name,'proj')

function varargout = detplot_2D (s,varargin)

   if !isfield(s,'data')
      name = varargin{1};
      if !isfield(s,name)
         warning('Detector %s not found.',name);
         return
      endif

      d = s.(name);
   else
      d = s;
      name = s.component;
   endif

   xl = str2num(d.xylimits)(1:2);
   yl = str2num(d.xylimits)(3:4);

   y = linspace(yl(1),yl(2),rows(d.data));
   x = linspace(xl(1),xl(2),columns(d.data));

   if any(strcmp(varargin,'xsum'))
      if nargout!=0
         varargout = {y,sum(d.data,2)};
         return
      endif
      plot(y,sum(d.data,2),'.-');
      xlabel(strrep(d.ylabel,'_','\_'));
   elseif any(strcmp(varargin,'ysum'))
      if nargout!=0
         varargout = {x,sum(d.data,1)};
         return
      endif
      plot(x,sum(d.data,1),'.-');
      xlabel(strrep(d.xlabel,'_','\_'));
   elseif any(strcmp(varargin,'proj'))
      if nargout!=0
         varargout = {x,y,d.data};
         return
      endif
      clf;
      lower_x = 0.1;
      lower_y = 0.1;
      div_x = 0.3;
      div_y = 0.3;
      upper_x = 0.9;
      upper_y = 0.9;

      % image
      axes('position',[div_x div_y upper_x-div_x upper_y-div_y]);
      imagesc(x,y,d.data);
      axis normal
      axis tight
      xr = xlim();
      yr = ylim();
      set(gca,'xaxislocation','top','yaxislocation','right');
      grid minor

      % lower projection
      axes('position',[div_x lower_y upper_x-div_x div_y-lower_y]);
      plot(x,sum(d.data,1),'.-');
      xlim(xr);
%      set(gca,'yticklabel',{});
      grid minor
      xlabel(strrep(d.xlabel,'_','\_'));

      % left projection
      axes('position',[lower_x div_y div_x-lower_x upper_y-div_y]);
      plot(sum(d.data,2),y,'.-');
      ylim(yr);
%      set(gca,'xticklabel',{});
      grid minor
      ylabel(strrep(d.ylabel,'_','\_'));

   else
      if nargout!=0
         varargout = {x,y,d.data};
         return
      endif
      imagesc(xl,yl,d.data);
      set(gca,'ydir','normal');
      axis normal
      axis tight
      xlabel(strrep(d.xlabel,'_','\_'));
      ylabel(strrep(d.ylabel,'_','\_'));
      colorbar
   endif

   title(strrep(name,'_','\_'));
endfunction
