# Supplementary material for: A flexible high speed pulse chopper system for an inverted neutron time-of-flight option on backscattering spectrometers
Source: Sci Rep. 2018 Sep 11;8:13580. doi: 10.1038/s41598-018-31774-y (PMC6133999; doi:10.1038/s41598-018-31774-y)
Supplement: Supplementary file 2 — McStas simulation code repository [file 41598_2018_31774_MOESM2_ESM.zip › in16b-mcstas-public/octave/detrebin_2D.m]

%% m =  detrebin( m , reb=[1 1] )
%% combine neighboring bins in mcstas detector by combining 2^(reb) neighboring bins
%% number of bins must be multiple of 2^(reb)
%% reb = [reb_rows reb_cols]

function m = detrebin_2D( m , reb=[1 1] )
   if !strncmp(m.type,"array_2d",8)
      error("First argument must be 2D McStas detector");
   endif

   nr = rows(m.data);
   nc = columns(m.data);

   if mod(nr,2^(reb(1))) != 0
      error("Number of detector rows (%d) is not divisible by %d",nr,2^reb(1));
   endif

   if mod(nc,2^(reb(2))) != 0
      error("Number of detector columns (%d) is not divisible by %d",nc,2^reb(2));
   endif

   for i = 1:reb(1)
      m.data = m.data(1:2:end,:) + m.data(2:2:end,:);
      m.err = sqrt(m.err(1:2:end,:).^2 + m.err(2:2:end,:).^2);
   endfor

   for i = 1:reb(2)
      m.data = m.data(:,1:2:end) + m.data(:,2:2:end);
      m.err = sqrt(m.err(:,1:2:end).^2 + m.err(:,2:2:end).^2);
   endfor
endfunction
