# Supplementary material for: A flexible high speed pulse chopper system for an inverted neutron time-of-flight option on backscattering spectrometers
Source: Sci Rep. 2018 Sep 11;8:13580. doi: 10.1038/s41598-018-31774-y (PMC6133999; doi:10.1038/s41598-018-31774-y)
Supplement: Supplementary file 2 — McStas simulation code repository [file 41598_2018_31774_MOESM2_ESM.zip › in16b-mcstas-public/octave/histw1d.m]

%% Calculate histogram of values in X with weight W in N bins
%%
%% histw1d(X, W, N=30)
%% [x,y,err,n] = histw1d(X, W, N=30)

function varargout = histw1d(X, W, N=30)
   X = X(:);
   W = W(:);

   XX = linspace(min(X),max(X),N+1);
   x = ( XX(2:end) + XX(1:end-1) ) / 2;

   IDX = lookup(XX,X,'lr');

   n = accumarray(IDX,1);
   y = accumarray(IDX,W);
   y2 = accumarray(IDX,W.^2);

   err = sqrt(y2);

   if nargout == 0
      errorbar(x,y,err,'.');
   else
      varargout{1} = x;
      varargout{2} = y;
      varargout{3} = err;
      varargout{4} = n;
   endif

endfunction
