# Supplementary material for: A flexible high speed pulse chopper system for an inverted neutron time-of-flight option on backscattering spectrometers
Source: Sci Rep. 2018 Sep 11;8:13580. doi: 10.1038/s41598-018-31774-y (PMC6133999; doi:10.1038/s41598-018-31774-y)
Supplement: Supplementary file 2 — McStas simulation code repository [file 41598_2018_31774_MOESM2_ESM.zip › in16b-mcstas-public/octave/histw2d.m]

function varargout = histw2d(X, Y, W, NX=30, NY=[])
   X = X(:);
   Y = Y(:);
   W = W(:);

   if isempty(NY)
      NY=NX;
   endif

   XX = linspace(min(X),max(X),NX+1);
   x = ( XX(2:end) + XX(1:end-1) ) / 2;

   YY = linspace(min(Y),max(Y),NY+1);
   y = ( YY(2:end) + YY(1:end-1) ) / 2;

   X_IDX = lookup(XX,X,'lr');
   Y_IDX = lookup(YY,Y,'lr');

   n = accumarray({X_IDX Y_IDX},1);
   z = accumarray({X_IDX Y_IDX},W);
   z2 = accumarray({X_IDX Y_IDX},W.^2);

   err = sqrt(z2);

   if nargout == 0
      z(z==0) = NA;
      pcolor(x,y,z');
      axis tight;
      shading flat;
   else
      varargout{1} = x;
      varargout{2} = y;
      varargout{3} = z;
      varargout{4} = err;
      varargout{5} = n;
   endif

endfunction
