# Supplementary material for: A flexible high speed pulse chopper system for an inverted neutron time-of-flight option on backscattering spectrometers
Source: Sci Rep. 2018 Sep 11;8:13580. doi: 10.1038/s41598-018-31774-y (PMC6133999; doi:10.1038/s41598-018-31774-y)
Supplement: Supplementary file 2 — McStas simulation code repository [file 41598_2018_31774_MOESM2_ESM.zip › in16b-mcstas-public/octave/list2tree.m]

% transform list to tree
% xlist = tree2list(xtree,x1,x2)
%

function [xtree x1 x2] = list2tree(xlist)
   if !all(diff(xlist)<=0) && !all(diff(xlist)>=0)
      error("Shape should be monotonically converging or diverging!");
   endif
   x1 = xlist(1);
   x2 = xlist(end);
   nxl = length(xlist);
   N = floor(log2(nxl-2));
   xtree = zeros(nxl-2,1);
   j = 1;
   for n = N:-1:0
      d = 2^n;
      for i = (d+1):(2*d):(nxl-1)
         delta = xlist(min(i+d,nxl)) - xlist(i-d);
         if (delta != 0)
            xtree(j++) = abs( ( xlist(i) - xlist(i-d) ) / delta );
         else
            xtree(j++) = 0.5;
         endif
      endfor
   endfor
endfunction
