# Supplementary material for: A flexible high speed pulse chopper system for an inverted neutron time-of-flight option on backscattering spectrometers
Source: Sci Rep. 2018 Sep 11;8:13580. doi: 10.1038/s41598-018-31774-y (PMC6133999; doi:10.1038/s41598-018-31774-y)
Supplement: Supplementary file 2 — McStas simulation code repository [file 41598_2018_31774_MOESM2_ESM.zip › in16b-mcstas-public/octave/listget.m]

% x = listget(l,value)
% get any value from list l loaded with mysave_load
% e.g. value = "energy" "vdiv" "hdiv" "lambda" "velocity" ...

function x = listget(l,value)
   V2K = 1.58825361e-3;    % /* Convert v[m/s] to k[1/AA] */
   VS2E = 5.22703725e-6;     % /* Convert (v[m/s])**2 to E[meV] */

   switch value
      case "velocity"
         x = sqrt((l.vx).^2 + (l.vy).^2 + (l.vz).^2);
      case "energy"
         x = VS2E * ((l.vx).^2 + (l.vy).^2 + (l.vz).^2);
      case "lambda"
         x = 2*pi ./ sqrt((l.vx).^2 + (l.vy).^2 + (l.vz).^2) / V2K;
      case "vdiv"
         x = atan2(l.vy,l.vz) / pi * 180;
      case "hdiv"
         x = atan2(l.vx,l.vz) / pi * 180;
      otherwise
         error("Unkown value: %s",value)
   endswitch

endfunction
