# Supplementary material for: A flexible high speed pulse chopper system for an inverted neutron time-of-flight option on backscattering spectrometers
Source: Sci Rep. 2018 Sep 11;8:13580. doi: 10.1038/s41598-018-31774-y (PMC6133999; doi:10.1038/s41598-018-31774-y)
Supplement: Supplementary file 2 — McStas simulation code repository [file 41598_2018_31774_MOESM2_ESM.zip › in16b-mcstas-public/octave/mcread.m]

%% s = mcread("folder/mccode.sim",monitors)
%%
%% Read output data from McStas format
%% monitors: cell array of monitor names to read (optional)


function s = mcread(file,monitors)
   warning('off','Octave:num-to-str','local');

   fid = fopen(file,'r');
   if ( fid == -1 )
      fid = fopen([file "/mccode.sim"],'r');
      if ( fid == -1 )
         error("Failed to open file: %s",file)
      endif
      file = [file "/mccode.sim"];
   endif

   % split location into path and filename
   parts = strsplit(file,filesep);
   inpath = [strjoin(parts(1:end-1),filesep) filesep];

   % mystrncmp - strcmp with length of string 1
   mystrncmp = @(s1,s2) strncmp(s1,s2,length(s1));

   unwind_protect

      while ( !feof(fid) )
         str = strtrim(fgetl(fid));

         % read instrument block
         if mystrncmp("begin instrument",str);
            while ( !feof(fid) )
               str = strtrim(fgetl(fid));
               if mystrncmp("end instrument",str)
                  break
               endif
               parts = strsplit(str,':');
               instrument.(parts{1}) = strjoin(parts(2:end),':');
            endwhile
         endif

         % read simulation block incl parameter values
         if mystrncmp("begin simulation",str);
            while ( !feof(fid) )
               str = strtrim(fgetl(fid));
               if mystrncmp("end simulation",str)
                  break
               endif
               parts = strsplit(str,':');
               if strcmpi(parts{1},'param')
                  parts2 = strsplit(strjoin(parts(2:end),':'),'=');
                  simulation.Param.(strtrim(parts2{1})) = strtrim(strjoin(parts2(2:end),'='));
               else
                  simulation.(parts{1}) = strtrim(strjoin(parts(2:end),':'));
               endif
            endwhile
         endif

         % read data blocks and load data file
         if mystrncmp("begin data",str);
            temp = struct();
            while ( !feof(fid) )
               str = strtrim(fgetl(fid));
               if mystrncmp("end data",str)
                  break
               endif
               parts = strsplit(str,':');
               temp.(parts{1}) = strtrim(strjoin(parts(2:end),':'));
            endwhile

            if mystrncmp("array_0d",temp.type)
               % nothing more to do here ?
               c = -1;
            elseif mystrncmp("array_1d",temp.type)
               c = 4;
               r = sscanf(temp.type,"array_1d(%d)");
            elseif mystrncmp("array_2d",temp.type)
               cr = sscanf(temp.type,"array_2d(%d,%d)");
               c = cr(1);
               r = cr(2);
            else
               warning("Unknown data type '%s' in component '%s'. Not reading data.",temp.type,temp.component);
               c = -1;
            endif
            if ( (c != -1) && ( nargin<2 || any(strcmp(temp.component,monitors)) ) )
               fdata = fopen([inpath temp.filename],'r');
               if fdata == -1
                  error('Could not open data file: %s',[inpath temp.filename]);
               endif
%               do
%                  str = strtrim(fgetl(fdata));
%               until ( strtrim(str)(1) != '#' || feof(fdata) )
%               str = [str "\n" fread(fdata)(:)'];
               str = fread(fdata)(:)';
               str = regexprep(str,'^#.*\n','','lineanchors','dotexceptnewline');
               fclose(fdata);
               % read data, leave rows on 'inf' for list detectors as
               % the value in r can be buggy in monitor_nD list mode
               if !isempty(strfind(temp.filename,"list"))
                  temp.data = sscanf(str,'%g',[c inf])';
               else
                  % first block is data
                  [temp.data,~,~,pos] = sscanf(str,'%g',[c r]);
                  temp.data = temp.data';
                  % second block *should* be errors
                  [temp.err,~,~,pos] = sscanf(str(pos:end),'%g',[c r]);
                  temp.err = temp.err';
               endif
            endif
            s.(temp.component) = temp;
         endif

      endwhile

   unwind_protect_cleanup
      fclose(fid);
   end_unwind_protect

   s.instrument = instrument;
   s.simulation = simulation;
endfunction
