# Supplementary material for: A flexible high speed pulse chopper system for an inverted neutron time-of-flight option on backscattering spectrometers
Source: Sci Rep. 2018 Sep 11;8:13580. doi: 10.1038/s41598-018-31774-y (PMC6133999; doi:10.1038/s41598-018-31774-y)
Supplement: Supplementary file 2 — McStas simulation code repository [file 41598_2018_31774_MOESM2_ESM.zip › in16b-mcstas-public/octave/mcstas2.m]

%% -*- texinfo -*-
%% @deftypefn {Function File} {@var{ret} =} mcstas (@var{binary}, @var{parameters}, @var{options})
%%
%% Run mcstas simulation. Interface inspired by iFit.
%%
%% Input variables:
%%
%% @table @var
%%
%% @item binary
%% name of the mcstas binary (will *not* be recompiled)
%%
%% @item parameters
%% instrument parameters in structure
%%
%% @item options
%% simulation options in struct with fields:
%%
%%   @table @code
%%       @item ncount
%%       number of trajectories to simulate (default 1e6)
%%       @item mpi
%%       number of mpi processes, set to inf for using MPI without specifying a number (optional)
%%       @item gravitation
%%       use gravitation (default 0)
%%       @item dir
%%       output directory (optional) ! directory will be deleted before simulation !
%%       @item log
%%       save output to log file (optional)
%%       @item verbose
%%       print system command before running, etc. (default 0)
%%
%%   @end table
%%
%% @end table
%%
%% Return value: Exit code of system command
%%
%% @end deftypefn

function ret = mcstas2(binary,parameters,options)

   page_screen_output (false, "local");

   % input parameter check
   if ( nargin != 3 )
      print_usage();
   endif

   % set default options
   if !isfield(options,"ncount")
      options.ncount = 1e6;
   endif
   if !isfield(options,"gravitation")
      options.gravitation = 0;
   endif
   if !isfield(options,"verbose")
      options.verbose = 0;
   endif
   if !isfield(options,"timeout")
      options.timeout = inf;
   endif
   if !isfield(options,"mcdisplay")
      options.mcdisplay = "mcdisplay";
   endif

   % check binary
   if isempty(stat(binary))
      error("Could not find file '%s'",binary)
   endif

   % create run command
   str_escape_l = str_escape_r = '''';
   if isfield(options,"trace") && options.trace
      runcmd = sprintf("%s -pVRML --save ./%s",options.mcdisplay,binary);
      str_escape_l = '''"';
      str_escape_r = '"''';
   elseif isfield(options,"mpi")
      if isfinite(options.mpi)
         runcmd = sprintf("mpirun -np %d ./%s",options.mpi,binary);
      else
         runcmd = sprintf("mpirun ./%s",binary);
      endif
   else
      runcmd = sprintf("./%s",binary);
   endif

   % create option string
   optstring = sprintf("-n%e",options.ncount);

   if options.gravitation
      optstring = sprintf("%s -g",optstring);
   endif

   if isfield(options,"dir")
      optstring = sprintf("%s -d %s",optstring,options.dir);
      system(sprintf("mkdir -p %s",options.dir));
      if !isempty(stat(options.dir))
%         warning("Deleting output directory %s",options.dir)
         system(sprintf("rm -rf %s",options.dir));
      endif
   else
      optstring = sprintf("%s --no-output-files",optstring);
   endif

   % build parameter string
   parstring = "";
   for [val key] = parameters
      if ischar(val)
         parstring = sprintf("%s %s=%s", parstring, key, strcat(str_escape_l,val,str_escape_r));
      elseif isscalar(val)
         parstring = sprintf("%s %s=%.8g", parstring, key, val);
      else
         error("Instrument parameters must be strings or scalars (parameter '%s')",key);
      endif
   endfor


   n_retry = 0;

   do

      % prepare named pipe for mcstas output
      mc_out = mytemp();
      if options.verbose
         pipecmd = sprintf("2>&1 | tee %s ; exit ${PIPESTATUS[0]}",mc_out);
      else
         pipecmd = sprintf("&> %s",mc_out);
      endif

      % build system command
      syscmd = sprintf("( time %s %s %s ) %s",runcmd,optstring,parstring,pipecmd);

      if options.verbose
         disp(syscmd)
      endif

      n_retry++;
      timedout = false;

      % fork the process and run the command
      fflush(stdout);
      [pid,msg] = fork();
      if (pid<0)
         % fork failed.
         error("Could not fork: '%s'",msg);
      elseif (pid==0)
         % child process. turning myself into mcstas...
         [err,msg] = exec("bash",{"-c" syscmd});
         % something went wrong if we got here. complain and exit
         fprintf(stderr,"Error starting mcstas process: '%s'\n",msg);
         __exit__ (255);
         exit(255);
      endif

      % execution should get here only in the parent process.
      if options.verbose
         printf("mcstas started as child process %d\n",pid);
      endif

      % wait for mcstas to finish and check for timeout
      unwind_protect
         starttime=time();
         do
            [pid2,ret] = waitpid(pid,WNOHANG);
            if ( time() - starttime > options.timeout )
               warning("Mcstas process timed out (> %g sec) in try #%d. Killing & restarting ... ",
                       options.timeout,n_retry)
               kill(pid,SIG.TERM)
               system(sprintf("killall %s",binary));
               sleep(5);
               [pid2,ret] = waitpid(pid,WNOHANG);
               timedout = true;
            endif
            pause(50e-3);
         until (pid2 != 0 || timedout)
      unwind_protect_cleanup
         waitpid(pid);
      end_unwind_protect

      if (timedout)
         delete(mc_out);
         system(sprintf("rm -rf %s",options.dir));
         system(sprintf("killall -9 %s",binary));
         sleep(3);
         waitpid(-1);
      endif

   until (!timedout)

   % save logs
   if isfield(options,"log")
      fid = fopen(options.log,"w");
      if (fid==-1)
         warning("Could not open log file: '%s'",options.log);
      else
         fprintf(fid,"%s\n",syscmd);
         fputs(fid,fileread(mc_out));
         fclose(fid);
      endif
   endif

   if (ret!=0)
      warning("mcstas exited with status %d",ret);
      if !options.verbose
         disp(fileread(mc_out));
      endif
   endif

   delete(mc_out);

endfunction
