# Supplementary material for: A flexible high speed pulse chopper system for an inverted neutron time-of-flight option on backscattering spectrometers
Source: Sci Rep. 2018 Sep 11;8:13580. doi: 10.1038/s41598-018-31774-y (PMC6133999; doi:10.1038/s41598-018-31774-y)
Supplement: Supplementary file 2 — McStas simulation code repository [file 41598_2018_31774_MOESM2_ESM.zip › in16b-mcstas-public/octave/mysave_load.m]

%% s = mysave_load(file,N=inf)
%%
%% load binary file saved with McStas component mySave
%% returns struct with arrays of neutron states
%% load at maximum N neutron states
%% x, y, z, vx, vy, vz, t, p

function s = mysave_load(file,N=inf)

   fid = fopen(file,'r');
   a = fread(fid,8*N,'*double');
   fclose(fid);
   a=reshape(a,8,[]);

   s.x  = a(1,:);
   s.y  = a(2,:);
   s.z  = a(3,:);
   s.vx = a(4,:);
   s.vy = a(5,:);
   s.vz = a(6,:);
   s.t  = a(7,:);
   s.p  = a(8,:);

endfunction
