# Supplementary material for: A flexible high speed pulse chopper system for an inverted neutron time-of-flight option on backscattering spectrometers
Source: Sci Rep. 2018 Sep 11;8:13580. doi: 10.1038/s41598-018-31774-y (PMC6133999; doi:10.1038/s41598-018-31774-y)
Supplement: Supplementary file 2 — McStas simulation code repository [file 41598_2018_31774_MOESM2_ESM.zip › in16b-mcstas-public/octave/mytemp.m]

%% create a temporary file or directory name with mktemp
%%
%% tmpfile = mytemp();
%% tmpfile = mytemp("file");
%% tmpdir = mytemp("dir");
%%
%% The directory for temporary objects can be overriden by the environment variable MYTMPDIR

function name = mytemp(arg="file")
   tmpdir = getenv("MYTMPDIR");
   if !isempty(tmpdir)
      tmpdirarg = ["-p " tmpdir];
   else
      tmpdirarg = "";
   endif

   if strcmpi(arg,"file")
      [ret,name] = system(sprintf("mktemp %s oct-%s-%d-XXXXXXXX", tmpdirarg, gethostname(), getpid() ));
   elseif strcmpi(arg,"dir")
      [ret,name] = system(sprintf("mktemp %s -d oct-%s-%d-XXXXXXXX", tmpdirarg, gethostname(),getpid() ));
   else
      error("Unknown argument: '%s'",arg);
   endif

   if (ret!=0)
      error("system call to mktemp failed");
   endif

   name(name=="\n") = [];

endfunction
