# Supplementary material for: A flexible high speed pulse chopper system for an inverted neutron time-of-flight option on backscattering spectrometers
Source: Sci Rep. 2018 Sep 11;8:13580. doi: 10.1038/s41598-018-31774-y (PMC6133999; doi:10.1038/s41598-018-31774-y)
Supplement: Supplementary file 2 — McStas simulation code repository [file 41598_2018_31774_MOESM2_ESM.zip › in16b-mcstas-public/octave/structjoin.m]

%% join structure (arrays)
%%
%% C = structjoin(A,B,...)

function C = structjoin(A,B,varargin)
	if nargin==1
		C = A;
		return
	elseif nargin==0
		print_usage();
	endif

	if any(size(A) != size(B))
		error("struct array dims do not match")
	endif

	fa = fieldnames(A);
	fb = fieldnames(B);

	if any(cellfun(@(s) any(strcmp(fa,s)),fb))
		warning("Structures contain fields with the same name");
	endif

	C = cell2struct(cat(1,struct2cell(A),struct2cell(B)),cat(1,fa,fb));

	if nargin>3
		C = structjoin(C,varargin{1},varargin{2:end});
	elseif nargin==3
		C = structjoin(C,varargin{1});
	endif

endfunction
