# Supplementary material for: A flexible high speed pulse chopper system for an inverted neutron time-of-flight option on backscattering spectrometers
Source: Sci Rep. 2018 Sep 11;8:13580. doi: 10.1038/s41598-018-31774-y (PMC6133999; doi:10.1038/s41598-018-31774-y)
Supplement: Supplementary file 2 — McStas simulation code repository [file 41598_2018_31774_MOESM2_ESM.zip › in16b-mcstas-public/octave/tree2list.m]

% transform tree to list
% xlist = tree2list(xtree,x1,x2)
%

function xlist = tree2list(xtree,x1,x2)
   N = floor(log2(length(xtree)));
   xlist = [x1 ; zeros(length(xtree),1) ; x2];
   nxl = length(xlist);
   j = 1;
   for n = N:-1:0
      d = 2^n;
      for i = (d+1):(2*d):(nxl-1)
         xlist(i) = xlist(i-d) + xtree(j++) * ( xlist(min(i+d,nxl)) - xlist(i-d) );
      endfor
   endfor
endfunction
